# Supplementary material for: Lipidomic profiling of the developing kernel clarifies the lipid metabolism of Paeonia ostii
Source: Sci Rep. 2021 Jun 15;11:12605. doi: 10.1038/s41598-021-91984-9 (PMC8206221; doi:10.1038/s41598-021-91984-9)
Supplement: Supplementary file 2 — Supplementary Information 2. [file 41598_2021_91984_MOESM2_ESM.xlsx]

## Sheet: data matrix
ID	m/z	Retention time (min)	Ion mode	Metabolites	Compound ID	Class	Sub Class	Adducts	Formula	Score	Fragmentation Score	Mass Error (ppm)	QC-1	QC-2	QC-3	QC-4	QC-5	cs 16_T1_1	cs 16_T1_2	cs 09_T1_1	cs 09_T1_2	cs 03_T1_1	cs 03_T1_2	cs 15_T1_1	cs 15_T1_2	cs 16_T2_1	cs 16_T2_2	cs 09_T2_1	cs 09_T2_2	cs 03_T2_1	cs 03_T2_2	cs 15_T2_1	cs 15_T2_2	cs 16_T3_1	cs 16_T3_2	cs 09_T3_1	cs 09_T3_2	cs 03_T3_1	cs 03_T3_2	cs 15_T3_1	cs 15_T3_2	cs 16_T4_1	cs 16_T4_2	cs 09_T4_1	cs 09_T4_2	cs 03_T4_1	cs 03_T4_2	cs 15_T4_1	cs 15_T4_2
5.47_695.4688m/z	695.469	5.4696	neg	PA(18:1(9Z)/18:3(6Z,9Z,12Z))	LMGP10010328	Glycerophospholipids	Glycerophosphates	M-H	C39H69O8P	57.3	93.1	4.4011	1.92585e+06	1.92414e+06	1.90033e+06	1.92023e+06	1.86818e+06	2.79258e+06	4.66587e+06	4.05265e+06	4.90146e+06	2.96163e+06	2.04143e+06	3.97303e+06	4.4944e+06	2.14572e+06	1.25483e+06	4.03416e+06	3.19701e+06	1.95586e+06	1.79315e+06	3.32273e+06	2.58937e+06	4.87481e+06	4.40488e+06	1.63317e+06	1.88816e+06	2.80735e+06	1.59548e+06	1.66758e+06	789639	573075	912290	1.09119e+06	480802	41419	503748	137029	278416
10.93_832.6109m/z	832.611	10.9299	neg	PC(19:1(9Z)/17:0)	LMGP01011764	Glycerophospholipids	Glycerophosphocholines	M+FA-H	C44H86NO8P	56.3	87.3	4.54278	752289	740835	750337	736338	745729	880.139	4537.77	6.15626e-06	688.727	5382.16	617.69	6.15626e-06	2871.86	23170.3	21085.3	46469.2	29266.7	17480.6	45494	4913.34	13803	870768	788323	653833	436489	1.06566e+06	720623	451861	1.29684e+06	1.65159e+06	1.44857e+06	1.67457e+06	2.10697e+06	1.04241e+06	3.02225e+06	1.78274e+06	2.35758e+06
5.51_669.4516m/z	669.452	5.50825	neg	PA(18:3(6Z,9Z,12Z)/16:0)	LMGP10010370	Glycerophospholipids	Glycerophosphates	M-H	C37H67O8P	56	85.5	2.28978	541952	527641	520660	533527	511052	382070	627627	661198	1.04918e+06	452645	345151	435732	840078	531276	277549	1.02989e+06	691358	525088	597358	1.75933e+06	1.20851e+06	1.6655e+06	1.17041e+06	766317	777425	784938	392999	627783	278274	172984	259193	445742	276746	7668.16	97069.3	61763	80940.7
6.89_828.5794m/z	828.579	6.89238	neg	PC(17:2(9Z,12Z)/19:1(9Z))	LMGP01011568	Glycerophospholipids	Glycerophosphocholines	M+FA-H	C44H82NO8P	55.8	84.8	4.32104	2.24017e+06	2.29589e+06	2.25977e+06	2.28234e+06	2.25866e+06	289099	381557	341078	470604	686948	562386	321883	432955	418793	393975	714019	511557	558119	523791	188225	387896	6.76499e+06	5.08905e+06	1.87085e+06	1.85338e+06	7.45092e+06	3.90984e+06	2.86266e+06	4.01665e+06	2.48656e+06	5.64478e+06	3.07422e+06	2.22412e+06	1.63407e+06	3.86195e+06	1.39019e+06	1.49269e+06
8.47_830.5951m/z	830.595	8.46948	neg	PE(19:1(9Z)/20:1(11Z))	LMGP02010813	Glycerophospholipids	Glycerophosphoethanolamines	M+FA-H	C44H84NO8P	55.7	84.5	4.42304	2.88251e+06	2.85778e+06	2.85332e+06	2.94179e+06	2.85127e+06	52020.8	83115.3	161663	261927	268338	258225	249543	323715	246664	147408	485051	346020	293006	368430	117281	212564	5.999e+06	5.26199e+06	2.11521e+06	1.77478e+06	6.00097e+06	3.8522e+06	2.19684e+06	4.39349e+06	6.19959e+06	6.99396e+06	5.16828e+06	3.35897e+06	7.72974e+06	7.57124e+06	3.19228e+06	6.44627e+06
7.29_747.5210m/z	747.521	7.29475	neg	LBPA(16:0/18:1(9Z))	LMGP04100002	Glycerophospholipids	Glycerophosphoglycerols	M-H	C40H77O10P	55.3	84.2	3.77719	163427	170717	156077	162310	159926	23186.8	34475.4	28957.7	31571.2	55025.4	63529.9	30500.5	42779.5	37193.8	20484.2	109192	33393.2	37884	24656.3	8901.61	23385.2	267396	224459	171393	210168	385466	207554	163171	226847	239581	304494	232487	219251	377497	286921	351122	268841
1.79_568.3632m/z	568.363	1.79268	neg	PC(18:0/0:0)	LMGP01050026	Glycerophospholipids	Glycerophosphocholines	M+FA-H	C26H54NO7P	54.7	79.9	2.25098	11176.5	12162.5	12880.2	11256.3	13624.9	315.186	6.15626e-06	6.15626e-06	6.15626e-06	261.667	263.113	6.15626e-06	6.15626e-06	1317.51	1159.31	3319.23	6.15626e-06	1165.26	2237.14	1191.61	590.723	12832.7	8718.52	12099.1	16664.7	13687.3	15325.8	11059	15912.1	29556.5	22894.7	13916.6	42003.5	11435.2	28374.4	18344.1	20137.9
12.45_683.6450n	728.644	12.4475	neg	Cer(t18:0/h24:0)	LMSP02030002	Sphingolipids	Ceramides	M-H, M+FA-H	C42H85NO5	54.7	84.7	3.31884	154236	142906	144378	131516	129698	86605.9	142076	165615	152042	199830	282411	297715	177306	165196	95750.3	109573	127348	201825	144345	160487	155267	72740.5	40791.4	109616	113788	87577.3	95708.5	37719.7	123747	69303.2	145667	120314	77871.6	114060	149596	103907	121102
6.80_802.5641m/z	802.564	6.7959	neg	PE(17:0/20:2(11Z,14Z))	LMGP02010553	Glycerophospholipids	Glycerophosphoethanolamines	M+FA-H	C42H80NO8P	54.6	79.6	4.97538	1.61507e+06	1.62898e+06	1.59217e+06	1.60766e+06	1.64143e+06	791096	805444	268025	345297	844200	389006	256286	363763	414920	550787	537362	395048	475911	374254	182152	376766	4.12054e+06	2.84598e+06	1.61898e+06	1.70024e+06	6.19633e+06	2.81222e+06	2.31244e+06	3.11112e+06	1.13921e+06	3.6542e+06	1.89099e+06	2.22111e+06	789999	1.47574e+06	1.13905e+06	768716
8.79_830.5954m/z	830.595	8.79338	neg	PE(19:0/20:2(11Z,14Z))	LMGP02010783	Glycerophospholipids	Glycerophosphoethanolamines	M+FA-H	C44H84NO8P	54.6	79.5	4.75387	425126	447887	422275	434896	429154	38816.8	41049.5	4706.16	7898.43	35688.7	9401.76	7342.44	15931	48825.3	51161.5	78658	50914.7	38414.7	49194.7	13004.7	26685.4	1.02982e+06	669900	500805	509128	1.41896e+06	695883	564024	1.14239e+06	390837	740434	589986	885771	225013	858897	524493	364258
7.07_741.5768n	786.578	7.06528	neg	GlcAbeta-Cer(d18:1/18:0)	LMSP06030001	Sphingolipids	Acidic glycosphingolipids	M-H, M+FA-H	C42H79NO9	54.5	77.6	1.83674	153929	156632	157271	157134	148324	92598.5	126280	145115	147552	160239	149019	136568	150837	148598	142167	268303	163415	167610	263148	148449	129990	171599	231012	232373	227218	227404	129999	100486	114057	181740	217181	114801	163626	89496.7	93379	58087.5	87905.2
7.14_555.5231n	600.522	7.14182	neg	Cer(t18:0/16:0)	LMSP02030001	Lipids and lipid-like molecules	Sphingolipids	M-H, M+FA-H	C34H69NO4	54.4	73.8	0.725139	169995	171927	173378	173340	169183	36807.4	46326.1	29346.2	38117.6	58257.3	37821.5	39386.9	55083.5	182726	104306	304299	106467	102408	227831	375631	262934	324901	325911	216976	338167	355844	367809	267477	356768	104777	183160	98356.9	108509	75004.4	65674.2	55257.7	78817.5
0.72_309.2071m/z	309.207	0.7198	neg	9S-hydroxy-10S,11S-epoxy-12Z,15Z-octadecadienoic acid	LMFA02000019	Fatty Acyls	Octadecanoids	M-H	C18H30O4	54.2	74.2	-0.0610677	250980	261413	245380	270598	258266	24523.6	59172.3	54737.8	40717.8	78389.2	60176.1	87033	84709.5	259671	269120	132894	110269	158682	278643	339176	317690	157297	437164	868868	924560	138686	353711	277302	795067	67853.4	96722.2	243509	156592	45479.2	67688.8	98122.5	104908
5.72_800.5484m/z	800.548	5.72088	neg	PE(17:0/20:3(8Z,11Z,14Z))	LMGP02010554	Glycerophospholipids	Glycerophosphoethanolamines	M+FA-H	C42H78NO8P	54.2	77.1	4.86843	987155	991890	968766	983438	957746	71582.2	92602.6	50820.4	81618	114826	80073.9	21918.2	54442	174686	152767	190662	122764	129918	192350	81870.7	125841	3.15155e+06	1.68469e+06	1.35166e+06	1.09622e+06	2.77742e+06	2.0885e+06	1.4977e+06	1.88806e+06	995730	1.49158e+06	1.27276e+06	2.10197e+06	553340	936400	696579	861886
5.80_826.5636m/z	826.564	5.7985	neg	PE(19:1(9Z)/20:3(8Z,11Z,14Z))	LMGP02010815	Glycerophospholipids	Glycerophosphoethanolamines	M+FA-H	C44H80NO8P	54	75.6	4.17051	2.0956e+06	2.14471e+06	2.099e+06	2.14383e+06	2.06104e+06	673928	720791	318751	404603	908037	491262	229094	327390	555342	529374	616814	385938	496953	490568	227561	352131	7.40345e+06	4.57769e+06	1.89992e+06	1.66352e+06	6.00379e+06	3.85828e+06	2.77563e+06	3.30523e+06	2.69498e+06	4.02724e+06	2.40054e+06	2.62132e+06	1.75208e+06	3.26905e+06	1.13927e+06	1.97685e+06
6.89_835.5373m/z	835.537	6.89238	neg	PI(16:0/18:1(9Z))	LMGP06010001	Glycerophospholipids	Glycerophosphoinositols	M-H	C43H81O13P	54	75.3	3.70567	1.19856e+06	1.22031e+06	1.20541e+06	1.22569e+06	1.25029e+06	209049	337308	516663	376791	296123	223863	467870	634492	934278	602426	1.21391e+06	718871	869049	1.21725e+06	1.2405e+06	844219	1.26664e+06	2.06352e+06	1.26442e+06	1.4183e+06	1.63944e+06	1.02849e+06	1.43187e+06	1.17892e+06	2.13354e+06	2.4817e+06	1.84609e+06	1.48624e+06	1.36604e+06	1.74261e+06	1.84567e+06	2.35762e+06
5.70_833.5215m/z	833.521	5.7013	neg	PI(18:2(9Z,12Z)/16:0)	LMGP06010847	Glycerophospholipids	Glycerophosphoinositols	M-H	C43H79O13P	53.9	74.7	3.5254	1.74978e+06	1.75279e+06	1.72818e+06	1.74017e+06	1.73328e+06	1.74153e+06	3.05009e+06	2.87716e+06	2.6129e+06	2.44077e+06	2.01436e+06	3.09227e+06	2.79649e+06	2.37389e+06	2.40206e+06	2.69218e+06	2.3507e+06	2.39139e+06	1.93797e+06	2.4228e+06	1.86324e+06	1.71366e+06	2.03224e+06	1.23009e+06	1.46897e+06	1.66594e+06	1.05326e+06	1.73678e+06	999004	938946	1.90504e+06	1.3745e+06	1.17174e+06	685345	1.12132e+06	838653	734539
0.70_338.2458n	383.244	0.7006	neg	11-deoxy-PGF2a	LMFA03010078	Fatty Acyls	Eicosanoids	M-H, M+FA-H	C20H34O4	53.7	75.3	0.371038	12960.3	17127.2	14070.2	15893.8	22313.9	6903.5	27531	7899.39	2358.14	11422.1	10367.2	24473.8	26073.3	65099.5	44313.2	34114.6	33621.4	28468.1	79737.5	39811.2	55100.8	9020.22	578.471	2600.7	7027.62	4228.85	3248.51	447.227	285.598	6.15626e-06	6.15626e-06	1274.78	6.15626e-06	6.15626e-06	6.15626e-06	6.15626e-06	6.15626e-06
4.87_831.5061m/z	831.506	4.87395	neg	PI(18:3(6Z,9Z,12Z)/16:0)	LMGP06010340	Glycerophospholipids	Glycerophosphoinositols	M-H	C43H77O13P	53.6	73.6	3.87486	792135	824698	797664	795037	771309	178437	299823	448834	475330	345197	358396	226070	341319	709701	479979	883438	494563	622477	1.00589e+06	1.42295e+06	736572	1.51177e+06	1.56427e+06	947394	911445	998904	880765	1.52962e+06	771625	967990	1.28727e+06	805696	1.03722e+06	572145	671131	495637	928941
7.29_828.5798m/z	828.58	7.29475	neg	PE(19:0/20:3(8Z,11Z,14Z))	LMGP02010784	Glycerophospholipids	Glycerophosphoethanolamines	M+FA-H	C44H82NO8P	53.6	74.7	4.81153	326207	349866	321420	327753	318061	6.15626e-06	1214.15	6.15626e-06	955.127	1269.19	6.15626e-06	6.15626e-06	475.672	35711.9	20735	31235.2	19505.1	13040.1	42198.6	8334.78	13663.3	965994	511987	454391	371927	739603	631049	391335	843058	382390	323398	432230	913220	172360	604279	368695	510356
5.13_743.4898m/z	743.49	5.13153	neg	PG(18:3(6Z,9Z,12Z)/16:0)	LMGP04010372	Glycerophospholipids	Glycerophosphoglycerols	M-H	C40H73O10P	53.5	75.5	3.90664	48108	42279.1	43618.3	41395.2	44379.6	8346.71	13022.1	7847.85	15622.6	15675.6	14696.6	1967.4	7649.89	3333.62	3866.87	14113.8	9516.07	11528.4	9271.73	5008.09	9458.88	160606	82546.1	52694	64581.6	100133	89355.9	98965.1	64453	49922.7	47833.8	42893.2	64072.9	48580	65087.9	52227.5	54667.7
0.66_329.2333m/z	329.233	0.662833	neg	9,10,13-TriHOME(11)	LMFA02000168	Fatty Acyls	Octadecanoids	M-H	C18H34O5	53.3	71.4	-0.00317135	127892	130642	147342	131643	117716	39962.3	160092	64537.7	47809.1	136793	114431	119979	139698	237892	271916	62743.2	37997.3	151496	213077	259708	260149	29236.6	72663.6	110283	166882	45811.6	98892.6	36375	247011	19008.4	29331.3	78440	105873	20466.9	35819.6	43856.9	34587.3
4.85_824.5482m/z	824.548	4.85448	neg	PC(18:2(9Z,12Z)/18:3(6Z,9Z,12Z))	LMGP01011625	Glycerophospholipids	Glycerophosphocholines	M+FA-H	C44H78NO8P	53.2	72.1	4.42406	672930	722080	691115	692902	691446	115312	130866	82090.1	111898	193875	128382	28149.7	61240.9	202470	175253	213160	120307	136918	205446	54959.1	88780.8	3.4608e+06	1.7158e+06	810099	718714	2.46726e+06	1.68012e+06	1.18732e+06	1.2218e+06	465805	1.13561e+06	630254	759490	217578	678388	226829	212062
0.64_227.1289m/z	227.129	0.6441	neg	(-)-11-hydroxy-9,10-dihydrojasmonic acid	LMFA02020012	Fatty Acyls	Octadecanoids	M-H	C12H20O4	53.1	69.9	-0.0672012	56173.6	60543.5	61451.4	62658.7	58365.6	140.224	1076.95	109.559	6.15626e-06	3790.46	8015.7	144.034	6.15626e-06	5662.37	8933.8	333.408	3226.97	451.901	1539.02	9110.46	9897.54	31728.4	105634	333071	298726	62578.5	104162	77745.3	508826	4768.25	11814.9	53066.8	37007.2	8405.45	12357.5	14857.2	17949.7
10.43_715.5314m/z	715.531	10.4294	neg	PG(O-16:0/18:1(9Z))	LMGP04020092	Glycerophospholipids	Glycerophosphoglycerols	M-H2O-H	C40H79O9P	53	71.2	4.22246	964047	949528	908588	940812	951550	651.01	684.694	877.365	6.15626e-06	512.615	6.15626e-06	2648.48	7109.5	69438.3	22846.8	60170.6	50711.6	52576.1	124015	94941.1	94579	549713	529617	1.06227e+06	1.01636e+06	1.03898e+06	1.08219e+06	933078	1.66367e+06	1.99203e+06	1.33474e+06	1.84153e+06	2.3146e+06	1.2292e+06	2.52037e+06	3.6503e+06	3.36148e+06
4.91_740.5261m/z	740.526	4.91267	neg	PE(18:1(9Z)/18:2(9Z,12Z))	LMGP02010048	Glycerophospholipids	Glycerophosphoethanolamines	M-H	C41H76NO8P	52.9	75.9	3.46028	73592.5	78344.6	73229.8	77132.4	76733.1	76462.1	129382	154981	158311	122868	105301	119109	254271	147627	119038	216810	292360	177625	88523.7	86171.4	119725	45590.4	50772.3	13863.4	13831	49873	29713.4	9299.62	14098.8	24686	48721.9	8213.92	12768	9297.7	15619.4	16282.9	15211.8
0.91_296.2350n	295.228	0.909817	neg	13R-HODE	LMFA02000035	Fatty Acyls	Octadecanoids	M-H2O-H, 2M-H, M-H	C18H32O3	52.6	66.5	-0.49353	185015	185939	193586	193431	196315	13301.3	27336.4	15908.5	10400.4	23572.9	16624.3	28117	31177.3	85003.7	56800.5	50686.1	36070.2	48779.6	76386.7	85577.8	115372	172431	612759	803383	877710	233230	467155	268319	1.17942e+06	46095.5	79597.7	182321	107463	25913.3	60011.4	81891.6	68184
3.63_727.4946m/z	727.495	3.62577	neg	LBPA(16:1(9Z)/18:1(9Z))	LMGP04100004	Glycerophospholipids	Glycerophosphoglycerols	M-H2O-H	C40H75O10P	52.4	67.8	3.5778	294966	304335	294776	295535	312033	638.634	1727.16	6.15626e-06	6.15626e-06	342.281	39.8485	3492.36	1553.32	102.632	634.324	2837.1	3102.29	72.3681	41.0715	1836.7	11407.8	87654.4	114851	606831	1.0291e+06	352698	594578	109511	949939	102124	176672	1.07613e+06	761522	312313	439104	1.0616e+06	472117
6.99_725.5153m/z	725.515	6.98843	neg	PA(18:1(9Z)/20:2(11Z,14Z))	LMGP10010332	Glycerophospholipids	Glycerophosphates	M-H	C41H75O8P	52.3	68.4	3.62336	77106.4	79884.9	76072.8	80195.5	78897.5	6.15626e-06	6.15626e-06	6.15626e-06	6.15626e-06	6.15626e-06	6.15626e-06	6.15626e-06	6.15626e-06	4108.48	6.15626e-06	2560.09	3363.81	6.15626e-06	6.15626e-06	805.686	6.15626e-06	91004	126024	27333.8	41474.6	605796	1.16637e+06	19393.4	34164.9	2476.18	9235.81	18031.5	11397.4	550.134	94716.7	1913.3	997.302
8.91_716.5268m/z	716.527	8.908	neg	PE(16:0/18:1(9Z))	LMGP02010009	Glycerophospholipids	Glycerophosphoethanolamines	M-H	C39H76NO8P	52.2	74.2	4.458	24130.7	27604.4	25638.6	25925.6	24379.5	6.15626e-06	421.696	6.15626e-06	304.899	12362.4	28578.2	6.15626e-06	6.15626e-06	31040.2	7818.39	100412	867.814	2253.02	9375.37	843.417	406.998	5416.19	3433.39	57663.6	17041.6	14250.6	12862.3	294.156	10231.4	9983.14	114979	144876	136144	167799	22153.4	37678.4	51536.4
6.01_745.5057m/z	745.506	6.009	neg	PG(18:2(9Z,12Z)/16:0)	LMGP04010877	Glycerophospholipids	Glycerophosphoglycerols	M-H	C40H75O10P	52.1	68.9	4.2702	108389	124568	107821	113986	113566	153897	169740	80686.2	106129	162030	98980.3	93643.5	108564	28036.2	35114.3	75563.4	61280.1	105441	36660	29504.5	72927.5	263478	160140	93789.5	154001	290100	154573	202966	142584	52641	103586	90073.6	80789.4	57533.7	104096	93778.6	42400.5
5.62_821.5454m/z	821.545	5.624	neg	MGDG(18:2(9Z,12Z)/18:3(9Z,12Z,15Z))	LMGL05010024	Glycerolipids	Glycosyldiradylglycerols	M+FA-H	C45H76O10	51.9	65.3	4.29884	1.1429e+06	1.1526e+06	1.16028e+06	1.15914e+06	1.11066e+06	786752	1.37878e+06	2.64844e+06	2.72543e+06	2.07981e+06	2.48106e+06	1.65173e+06	1.61908e+06	1.56894e+06	1.70749e+06	2.35664e+06	2.38293e+06	1.4467e+06	1.75331e+06	1.35171e+06	1.22923e+06	1.25812e+06	689053	538199	671396	879790	1.31905e+06	735247	604205	99036.1	269146	196543	112221	51293.7	161434	62966.1	67504.2
4.21_738.5107m/z	738.511	4.21175	neg	PE(18:2(9Z,12Z)/18:2(9Z,12Z))	LMGP02010111	Glycerophospholipids	Glycerophosphoethanolamines	M-H	C41H74NO8P	51.8	67.5	3.77086	70875.8	71912.5	73800.7	73710.7	70984.8	118835	224417	155306	205369	171431	135683	132215	153692	317583	246481	149967	204594	126899	93439.1	83455.6	93206.9	27096	21159.5	6411.03	6941.92	17374.7	14442.3	4002.11	8128.84	9284.85	8947.37	2558.33	7690.58	8505.46	8333.1	11017.8	9637.35
7.87_661.4832m/z	661.483	7.87215	neg	PA(17:0/16:0)	LMGP10010227	Glycerophospholipids	Glycerophosphates	M-H	C36H71O8P	51.8	67.5	2.77613	54962.1	59236.4	58021.4	57584.3	58655.9	2259.71	14833.9	4906.44	1779.5	2587.42	1453.17	10914.9	18483.2	38221.1	16818.4	22928.2	17708.6	28840.6	25583.9	62631.7	68394.3	111022	83206.4	174551	218675	113722	137790	132352	103285	10724.9	24965.3	75975.9	14631.5	16840.9	17518.8	22487.2	10202.9
0.66_263.1287m/z	263.129	0.662833	neg	5,7,9,11,13-tetradecapentaenoic acid	LMFA01030258	Fatty Acyls	Fatty Acids and Conjugates	M+FA-H	C14H18O2	51.5	67.7	-0.870309	9738.53	7157.33	9275.59	5160.92	6552.17	8896.29	13522	6345.57	13100.9	20946.8	21073.1	16223.4	13576	13100.8	12700	5489.51	7077.15	12571.3	12546.3	4020.33	3794.91	1454.99	5783.46	6.15626e-06	1297.28	5682.53	5249.53	398.995	689.338	6.15626e-06	6.15626e-06	6.15626e-06	6.15626e-06	2427.26	6.15626e-06	726.983	1254.13
2.73_743.4890m/z	743.489	2.725	neg	PA(17:2(9Z,12Z)/19:1(9Z))	LMGP10010293	Glycerophospholipids	Glycerophosphates	M+FA-H	C39H71O8P	51.4	69.2	3.10319	47178.1	50079.7	48536.8	53830.4	50559.8	6.15626e-06	6.15626e-06	6.15626e-06	6.15626e-06	6.15626e-06	6.15626e-06	334.917	6.15626e-06	6.15626e-06	6.15626e-06	6.15626e-06	472.21	6.15626e-06	6.15626e-06	6.15626e-06	6.15626e-06	20307.1	19836.1	92292.2	159284	55733.2	86616	19312.5	132908	11542.8	19934.1	156530	95836.7	101709	87314.6	158309	87347.1
9.54_818.5957m/z	818.596	9.5446	neg	PS(17:0/21:0)	LMGP03010243	Glycerophospholipids	Glycerophosphoserines	M-H	C44H86NO10P	51.4	69.9	4.87993	38385.2	36370.1	42479.3	41819.7	34793.1	6.15626e-06	6.15626e-06	6.15626e-06	6.15626e-06	6.15626e-06	6.15626e-06	6.15626e-06	6.15626e-06	6.15626e-06	6.15626e-06	6.15626e-06	6.15626e-06	6.15626e-06	6.15626e-06	6.15626e-06	6.15626e-06	97484.6	82351.8	37749.4	27878.8	109172	61524.1	28835.1	55821.1	96185.3	145262	56525.1	80059	57341.6	122483	54068.5	77268.3
3.65_818.5588m/z	818.559	3.64525	neg	PS(P-16:0/20:1(11Z))	LMGP03030019	Glycerophospholipids	Glycerophosphoserines	M+FA-H	C42H80NO9P	51.2	65.6	4.54508	32342.2	34903.4	32941.9	32662.1	32569.6	1086.99	5986.1	6.15626e-06	6.15626e-06	693.716	6.15626e-06	6.15626e-06	6.15626e-06	6.15626e-06	472.934	1300.31	6.15626e-06	6.15626e-06	6.15626e-06	6.15626e-06	6.15626e-06	36692.6	41968.6	53637.6	74836.7	73016	45188	5019.97	84460.1	7052.66	32352.1	136762	149674	15472.5	35591.8	72645.6	30802.9
8.41_713.5157m/z	713.516	8.41125	neg	PG(O-16:0/18:2(9Z,12Z))	LMGP04020079	Glycerophospholipids	Glycerophosphoglycerols	M-H2O-H	C40H77O9P	51.2	62.5	4.06109	672877	673075	652091	653582	665195	15604.6	27449.1	10262.7	4416.52	17911	16846.8	15702.1	25881.2	154687	60534.1	130279	93647.8	113752	200608	157856	188555	864994	628929	1.06174e+06	1.27774e+06	1.7834e+06	1.39326e+06	1.42478e+06	1.72459e+06	597446	765442	830550	1.0419e+06	322132	923467	1.18583e+06	640169
9.12_701.5161m/z	701.516	9.1156	neg	PA(17:0/19:1(9Z))	LMGP10010236	Glycerophospholipids	Glycerophosphates	M-H	C39H75O8P	51.1	65.1	4.85217	52525.9	55270.1	57552.3	58484.4	55146.3	6.15626e-06	6.15626e-06	6.15626e-06	6.15626e-06	6.15626e-06	6.15626e-06	6.15626e-06	6.15626e-06	3684.72	6.15626e-06	1864.11	2372.82	5438.47	8475.16	8626	12228.2	60239.3	62123.2	90060.6	69445.2	120386	106749	71989.6	76116.4	118251	126903	78965.5	88752.8	81899.7	111001	112597	111517
0.72_343.2491m/z	343.249	0.7198	neg	19-HOME(9Z)	LMFA02000181	Fatty Acyls	Octadecanoids	M+FA-H	C18H34O3	50.8	57.2	0.462491	43409.9	41600.3	40186	46831.1	41436.7	5186.77	34183.4	30040.5	23850.7	40618.7	38085.8	34552.5	46581.2	87627.4	51200.4	17442.7	8836.12	42334.7	62519.8	178470	160967	13902	29637.5	44002.7	63953.4	33809.1	54670	13560.4	82642.4	1057.57	3469.69	12520.6	5933.22	6.15626e-06	2148.46	2242.76	939.114
3.57_713.4794m/z	713.479	3.56828	neg	PG(15:0/18:2(9Z,12Z))	LMGP04010914	Glycerophospholipids	Glycerophosphoglycerols	M-H2O-H	C39H73O10P	50.7	62.2	4.20745	117507	124925	110417	101816	117857	43441.7	85692.9	2147.64	1553.41	29774.2	10721.3	41897.8	70147.4	22477.3	9039.75	50762.7	45070.7	17322.9	12256.3	50019.9	106033	108583	263283	252594	408357	211746	206101	73338.1	267520	26985.2	55689.7	223654	101175	14950.9	104039	138798	69336.5
4.93_721.4843m/z	721.484	4.93178	neg	PA(18:2(9Z,12Z)/20:3(8Z,11Z,14Z))	LMGP10010357	Glycerophospholipids	Glycerophosphates	M-H	C41H71O8P	50.5	62	4.08953	27436.5	27912.4	29305.5	26388.5	25033.2	6.15626e-06	6.15626e-06	6.15626e-06	6.15626e-06	6.15626e-06	6.15626e-06	6.15626e-06	6.15626e-06	1064.95	6.15626e-06	6.15626e-06	560.277	6.15626e-06	6.15626e-06	6.15626e-06	83.2023	44976.8	30229.2	9690.52	18343.9	153089	504290	8760.35	11437.1	6.15626e-06	1234.14	3746.61	4368.55	6.15626e-06	14289.9	6.15626e-06	6.15626e-06
0.66_346.2355n	327.218	0.662833	neg	9-hydroperoxy-12,13-dihydroxy-10-octadecenoic acid	LMFA02000107	Fatty Acyls	Octadecanoids	M-H2O-H, M-H	C18H34O6	50.4	57.7	-0.00928994	107909	122407	112833	131049	108049	20832.2	77019	36092.3	28295	59548.1	61509.6	39596.1	67570.9	197937	193196	35994.2	23460.5	97507.3	152840	301559	275149	39495.6	73529.1	170767	256772	51639.8	92188.2	52168	293259	24137	41340.7	111076	139195	34692.3	36936.9	51383.9	61122.4
9.83_670.5646m/z	670.565	9.8252	neg	DG(18:1(9Z)/0:0/18:1(9Z)) (d5)	LMGL02010319	Glycerolipids	Diradylglycerols	M+FA-H	C39H67D5O5	50.4	70.2	-4.75326	8762.19	8888.55	8517.09	8950.46	9292.11	7456.07	19805.1	18420.8	11200.9	24072.8	37737.1	30582.9	14625.8	12609.2	12163	5627.89	6678.15	14216.5	17699.1	13624	12285.1	5216.06	4644.64	521.765	2139.75	13308	2702.48	968.768	4689.71	1344.98	931.408	266.582	201.153	6.15626e-06	511.499	622.714	6.15626e-06
0.83_294.2194n	293.212	0.833617	neg	(9R,13R)-10,11-dihydro-12-oxo-15-phytoenoic acid	LMFA02010006	Fatty Acyls	Octadecanoids	M-H2O-H, M-H	C18H30O3	50.3	54.7	-0.222564	156902	159084	157761	161534	160890	6138.78	14356.7	14403.8	10591.5	16738.4	12822.9	17735.9	20137.2	52793.8	45023.4	37369.3	23878.1	37019.8	72150.3	146279	125133	172963	540709	730507	643669	173873	327652	334748	763852	42713.4	97969.9	134179	89218.1	25504.3	35015.4	63765.8	60995.1
12.52_784.6710m/z	784.671	12.5245	neg	GlcCer(d18:0/22:0)	LMSP0501AA21	Sphingolipids	Neutral glycosphingolipids	M-H	C46H91NO8	49.9	67.1	4.82842	11873.3	11160.7	11197.3	10596.7	11907.7	6.15626e-06	5669.39	3638.88	11584.2	1985.17	3904.04	11074.7	15388.9	40972.7	29506.4	14957.1	27324.3	22515.8	37047.5	32011.4	29247.3	6850.14	6.15626e-06	901.998	1244.38	6.15626e-06	1420.06	6.15626e-06	11468.3	1313.08	9594.16	10572.8	603.078	6.15626e-06	1893.47	9466.56	11407.7
5.33_383.3533m/z	383.353	5.3322	neg	Mycolipanolic acid (C24)	LMFA01020332	Fatty Acyls	Fatty Acids and Conjugates	M-H	C24H48O3	49.9	55.7	0.627956	104565	97729.1	105643	105945	103255	9421.7	32859.3	14111.8	45005.1	6582.6	1817.49	20759.5	51472.6	55964.7	13100.3	40959.7	60819.2	10750.7	9414.64	50531.7	82895.7	239266	117030	191901	153603	178983	114199	41602.4	151878	237629	363891	228897	252329	23868.2	159446	138035	108541
3.68_293.1757m/z	293.176	3.68355	neg	7,10-hexadecadiynoic acid	LMFA01030492	Fatty Acyls	Fatty Acids and Conjugates	M+FA-H	C16H24O2	49.8	57.8	-0.345204	3556.08	3934.46	3491.82	3360.35	3351.21	4454.93	2414.84	2157.42	2016.35	2021.83	2196.71	2940.29	1643.52	2989.09	2208.86	2107.52	2120.99	2841.62	1955.3	2589.68	1772.19	2210.85	2039.96	2496.71	2659.7	2225.44	2168.4	2000.28	2478.46	1845.79	1500.05	2596.66	2318.63	1895.46	1977	2595.33	3707.63
8.39_624.5228m/z	624.523	8.39212	neg	N-(3-(15-methyl-hexadecanoyloxy)-13-methyl-tetradecanoyl)-L-serine	LMFA00000005	Fatty Acyls	Other Fatty Acyls	M-H	C37H71NO6	49.8	73.9	3.01761	1982.72	724.792	1030.03	1948.66	1385.31	6.15626e-06	415.506	6.15626e-06	6.15626e-06	6.15626e-06	6.15626e-06	6.15626e-06	6.15626e-06	1874.06	509.766	6.15626e-06	6.15626e-06	2954.36	1487.48	551.666	827.35	4993.78	11489.5	1244.07	439.126	2270.71	6.15626e-06	6.15626e-06	424.889	5537.55	2718.17	6.15626e-06	6.15626e-06	6.15626e-06	2076.39	6.15626e-06	463.458
5.84_742.5426m/z	742.543	5.83683	neg	PC(15:1(9Z)/18:1(9Z))	LMGP01011443	Glycerophospholipids	Glycerophosphocholines	M-H	C41H78NO8P	49.7	60.8	4.58987	54531.5	56580	55068	57073.9	56578.8	10090.3	18898.9	31627.2	37763.3	20554.6	17040.9	29000	105237	25053.5	23293.5	114351	124417	58910.3	35230.1	34319.7	49542.9	31800.6	42142.1	21790.9	17324.6	50075	37899.1	10287.1	18601.6	99164	128397	40502	54620.8	86726.3	64152.1	108397	186392
6.25_659.4675m/z	659.468	6.2494	neg	PA(15:0/18:1(9Z))	LMGP10010143	Glycerophospholipids	Glycerophosphates	M-H	C36H69O8P	49.7	57.8	2.74531	30726.3	31818.3	33803.4	31180.3	32615.4	6.15626e-06	529.232	520.479	6.15626e-06	6.15626e-06	472.456	1050.06	2554.26	3416.49	6.15626e-06	935.972	3249.61	10811	4347.7	6861.64	10373.4	14391.9	18251.4	43424.2	36197.5	38152.2	47164.8	33520.3	43207.7	72677.1	70427.3	85301.5	77347.5	68377.7	54636.9	97637.8	83154.7
6.89_768.5563m/z	768.556	6.89238	neg	PC(17:1(9Z)/18:2(9Z,12Z))	LMGP01011533	Glycerophospholipids	Glycerophosphocholines	M-H	C43H80NO8P	49.6	64.8	1.89832	6173.44	6704.79	6155.89	4650.46	3058.84	6.15626e-06	6.15626e-06	6.15626e-06	6.15626e-06	1317.43	6.15626e-06	6.15626e-06	6.15626e-06	510.73	6.15626e-06	6.15626e-06	6.15626e-06	6.15626e-06	710.234	6.15626e-06	474.205	16485.8	21822.9	5436.07	3556.41	22645.5	7699.01	11008.5	10421.7	6588.55	16685.1	11837.9	6088.41	4529.51	11351.9	3714.62	1362.36
5.99_397.3690m/z	397.369	5.9898	neg	15-hydroxy-pentacosanoic acid	LMFA01050217	Fatty Acyls	Fatty Acids and Conjugates	M-H	C25H50O3	49.4	53.8	0.82013	20821.5	22556.5	20847.5	21092.7	21849.2	310.064	7836.86	3413.34	11126.4	1165.95	131.455	4723.39	15338.8	20219.6	3957.09	7098.78	16572.6	1714.7	1047.83	13045.9	20990.8	43098.5	17414.7	46030	36504.5	17595.3	24812.2	5853.26	38156.1	52024.9	98762	62429.7	52299	4679.78	34035.9	16195.2	32439
7.16_721.5056m/z	721.506	7.16092	neg	PG(16:0/16:0)	LMGP04010986	Glycerophospholipids	Glycerophosphoglycerols	M-H	C38H75O10P	49.4	57.6	4.30919	51673.9	53601	50952	50623.6	49684.6	2913.91	9233.87	5941.89	9626.4	3900.84	5074.67	3123.81	9471.3	7739.54	5546.42	21974.5	9777.39	8899.61	4777.2	15166	13204.5	175264	118531	117458	178453	157096	99383.2	110179	81731.7	24131.4	38561	71668.9	25279.3	54402.9	52243.8	21520.5	19542.1
12.95_696.6541m/z	696.654	12.9473	neg	Cer(d18:0/24:0)	LMSP02020012	Lipids and lipid-like molecules	Sphingolipids	M+FA-H	C42H85NO3	49.3	70	4.593	2672.19	2903.05	4153.05	5401.29	4304.64	922.715	1777.11	2206.53	1065.59	1363.77	730.677	1990.12	6.15626e-06	1690.89	6.15626e-06	2021.3	1755.58	841.866	6.15626e-06	722.899	1245.25	2163.25	5216.06	1655.22	1217.28	5505.93	557.436	672.199	885.289	9340.33	11208.2	3440.99	9553.27	1308	4410.14	11283.6	2820.14
4.21_355.3220m/z	355.322	4.21175	neg	2-hydroxy behenic	LMFA01050077	Fatty Acyls	Fatty Acids and Conjugates	M-H	C22H44O3	49.2	53.5	0.619214	9014.36	8557.73	9436.71	9876.83	8482.62	554.695	2005.47	1114.08	3781.57	553.346	386.523	2311.7	6875.48	6530.61	1733.92	6034.12	7479.97	1789.49	969.486	6078.18	8422.69	26785.4	7865.79	10201	10774.5	21407.7	11142.9	3588.16	16318.4	29289.7	30550.5	14314	16754.2	2745.17	15880.2	17817.2	7963.24
2.76_711.4640m/z	711.464	2.76283	neg	PG(15:1(9Z)/18:2(9Z,12Z))	LMGP04010174	Glycerophospholipids	Glycerophosphoglycerols	M-H2O-H	C39H71O10P	49	59.3	4.60118	20803.5	23814.9	20504.1	23159.9	23809.6	17005.3	34557.9	1170.46	6.15626e-06	11819	7625.76	31006.8	10045.5	17539.5	6801.79	34502	16523.3	14508.1	11573.1	32933.7	69191.5	42140.5	73413.2	29509.7	46187.2	61174.8	30204.2	27178.4	26267.3	6.15626e-06	2727.1	21648.4	3337.43	6.15626e-06	4042.71	3271.68	1698.82
5.89_723.4998m/z	723.5	5.89448	neg	PA(18:2(9Z,12Z)/20:2(11Z,14Z))	LMGP10010356	Glycerophospholipids	Glycerophosphates	M-H	C41H73O8P	49	53.1	3.81772	72814.8	73365.3	74620.7	75206	72046.2	6.15626e-06	6.15626e-06	873.346	6.15626e-06	6.15626e-06	6.15626e-06	6.15626e-06	6.15626e-06	4273.75	6.15626e-06	573.47	400.553	6.15626e-06	6.15626e-06	6.15626e-06	6.15626e-06	96257.1	91830.1	24631.3	34070.1	450970	1.20164e+06	20119.3	30909.5	2115.24	4187.05	14768.4	12682.9	465.756	74312.7	319.768	3930.12
1.06_564.3319m/z	564.332	1.06207	neg	PC(18:2(2E,4E)/0:0)	LMGP01050034	Glycerophospholipids	Glycerophosphocholines	M+FA-H	C26H50NO7P	48.9	59.2	2.29941	4438.41	2846.11	3568.32	3753.02	2897.18	2301.65	5940.56	966.381	1250.18	4687.04	1701.09	1261.94	851.264	1979.72	1824.81	3362.83	1853.69	4482.52	2483.03	812.682	422.7	7385.17	1950.23	6.15626e-06	6.15626e-06	3608.45	3485.47	3719.9	198.134	6468.25	3687.57	1032.84	3404.21	1877.19	7040.84	906.253	1128.45
7.03_711.5001m/z	711.5	7.02682	neg	PG(O-16:0/18:3(9Z,12Z,15Z))	LMGP04020077	Glycerophospholipids	Glycerophosphoglycerols	M-H2O-H	C40H75O9P	48.8	51.9	4.23794	438248	441263	440761	444947	452171	11461.3	11123.8	9517.95	922.04	3669.67	5018.5	5924.91	10367.6	120512	36331.1	78817.8	49885.9	65112.2	155046	138803	125120	802200	404665	857709	882352	905697	1.23171e+06	995477	1.17299e+06	501172	361321	509053	935781	232295	539289	673899	680052
8.47_770.5735m/z	770.573	8.46948	neg	PE-NMe2(18:1(9Z)/18:1(9Z))	LMGP02010326	Glycerophospholipids	Glycerophosphoethanolamines	M-H	C43H82NO8P	48.8	63.9	3.83974	7716.56	9311.67	8878.13	7506.73	7916.33	6.15626e-06	6.15626e-06	6.15626e-06	6.15626e-06	6.15626e-06	6.15626e-06	6.15626e-06	6.15626e-06	6.15626e-06	6.15626e-06	1056.83	455.709	6.15626e-06	6.15626e-06	6.15626e-06	374.354	16589.1	15190.9	3273.57	6296.53	17996.6	10184.2	2326.28	10618.2	21048.1	16656	20213.8	8801.89	27786.4	19436.5	8320.02	20236.2
0.63_155.0351m/z	155.035	0.62605	neg	6,7-dihydroxy-4-oxo-2-heptenoic acid	LMFA01050242	Fatty Acyls	Fatty Acids and Conjugates	M-H2O-H	C7H10O5	48.6	50.8	0.537144	15195	17347.8	15936.3	14330.7	16800.1	8092.71	8102.14	28342	25941	63439	31542.8	34268.1	29910.3	4564.77	3826.11	38983.4	34175.3	10865.8	1851.66	34300	25808.3	5445.94	10796.4	5161.78	4526.64	17219.7	6287.34	14427.1	4979.62	2109.49	1088.73	46.7001	873.505	2578.44	848.036	1667.13	1755.19
4.19_822.5327m/z	822.533	4.19255	neg	PC(18:2(9Z,12Z)/18:4(6Z,9Z,12Z,15Z))	LMGP01011627	Glycerophospholipids	Glycerophosphocholines	M+FA-H	C44H76NO8P	48.6	49.1	4.70988	196863	203840	204678	203984	197364	3721.47	5354.46	6361.74	12004.4	14473.2	8895.49	6.15626e-06	1690.02	50620.1	29435.2	28259.3	12536.5	21409.1	44175.5	12313.7	15089.1	1.28589e+06	518577	257955	193447	463375	569953	302653	358363	206395	272306	185147	361145	88852.1	245578	84006.5	158458
7.72_816.5801m/z	816.58	7.71983	neg	PS(18:1(9Z)/20:0)	LMGP03010957	Glycerophospholipids	Glycerophosphoserines	M-H	C44H84NO10P	48.6	57.5	4.97064	23557.8	22878.7	21349.3	24007.5	23235	1828.5	1973.92	6.15626e-06	6.15626e-06	1384.71	547.185	6.15626e-06	6.15626e-06	1568.59	1054.86	1106.86	566.292	621.794	594.963	6.15626e-06	433.43	97561.8	58426.7	30423.7	32037.2	117905	59421.1	35275.2	48453.3	20795.4	56769.1	19002.9	28219.3	11363.5	29404.8	8726.09	8856.24
0.59_209.0455m/z	209.045	0.589917	neg	9-hydroxy-7E-Nonene-3,5-diynoic acid	LMFA01030721	Fatty Acyls	Fatty Acids and Conjugates	M+FA-H	C9H8O3	48.4	48.5	-0.380974	32934.5	36286.1	33219.2	28150.1	33544.7	46957.7	63434	98305.9	63929	68588.7	68159.2	99121.6	43956.9	17862.7	31779.7	51460.5	46168	46489.6	40369	51991.5	35650.5	5526.89	10351.6	10651.3	12542.5	6520.94	10303.8	31314.6	11636.6	8307.74	3055.18	5700.77	5496.26	9686.5	6177.21	7560.78	4980.98
6.80_742.5407m/z	742.541	6.7959	neg	PC(15:0/18:2(9Z,12Z))	LMGP01010543	Glycerophospholipids	Glycerophosphocholines	M-H	C41H78NO8P	48.4	59.4	1.92079	4625.14	7667.39	4409.48	3721.45	4558.25	618.968	1241.71	6.15626e-06	6.15626e-06	563.379	6.15626e-06	993.102	6.15626e-06	534.388	6.15626e-06	6.15626e-06	720.578	6.15626e-06	6.15626e-06	6.15626e-06	6.15626e-06	13233.5	7579.32	5335.01	4267.31	25595.7	8262.03	4770.55	14313.9	2664.62	12276.2	6915	5378.19	933.982	4324.38	1265.38	1333.02
0.66_209.1184m/z	209.118	0.662833	neg	Jasmonic acid	LMFA02020001	Fatty Acyls	Octadecanoids	M-H	C12H18O3	48.3	45.9	0.272397	53735.1	53364.4	50402.3	52492.8	42649.5	5677.01	12970.8	4208.6	8673.42	11207.6	15569	2462.57	7617.61	26560.3	26729.8	29130.4	9159.59	1267.04	59952.4	36380.2	22205.2	74672.3	157163	234630	227068	58256.9	84252.8	55367.4	186196	6.15626e-06	3099.19	33300	9631.11	61.5083	6338.52	5045.51	10652.5
0.78_311.2227m/z	311.223	0.77655	neg	12R,13S-epoxy-9S-hydroxy-10E-octadecenoic acid	LMFA02000013	Fatty Acyls	Octadecanoids	M-H	C18H32O4	48.3	44.9	-0.137878	130478	132985	138221	138877	142145	35143.1	82174.5	44078.4	32049.7	73827.7	43159.6	123035	101271	346202	327501	92760.8	129275	174090	315534	241679	236725	55680.4	142338	265905	382828	60736.5	139714	84391.5	380405	20337.5	22939.3	92669.6	50980.7	18210	36581.1	39250	33844.8
4.35_729.5104m/z	729.51	4.34582	neg	PA(O-18:0/18:3(6Z,9Z,12Z))	LMGP10020030	Glycerophospholipids	Glycerophosphates	M+FA-H	C39H73O7P	47.9	46.5	4.16314	49569	41769.6	40783.8	44115.7	41354.3	6.15626e-06	6.15626e-06	6.15626e-06	792.84	470.31	6.15626e-06	6.15626e-06	429.07	6.15626e-06	528.263	6.15626e-06	6.15626e-06	549.825	416.445	302.71	6.15626e-06	5004.35	8812.82	79365.6	129581	33827.9	45135	9662.8	129345	6318.43	11228.8	124429	184036	21506.1	65277.4	250215	78561
5.11_786.5335m/z	786.534	5.11393	neg	LacCer(d18:1/12:0)	LMSP0501AB02	Sphingolipids	Neutral glycosphingolipids	M-H2O-H	C42H79NO13	47.9	60.7	-4.69146	3551.76	2221.47	3257.7	2497.9	2722.88	6.15626e-06	521.686	512.158	1318.59	2297.98	6.15626e-06	537.754	1734.2	1978.63	554.852	3174.83	619.509	1066.41	1002.99	6.15626e-06	6.15626e-06	13835.6	8009.15	5652.49	2209.98	15750.9	8370.59	2709.74	4511.22	3888.93	6829.33	3915.72	7622.99	1476.39	4010.48	1575.06	1531.91
1.14_727.4587m/z	727.459	1.13812	neg	PA(17:1(9Z)/18:3(6Z,9Z,12Z))	LMGP10010259	Glycerophospholipids	Glycerophosphates	M+FA-H	C38H67O8P	47.8	53	4.54189	10839.6	8928.8	10031.7	10564	9662.4	11845.2	22873.6	6.15626e-06	6.15626e-06	6137.36	6.15626e-06	2442.58	2695.08	1144.39	630.066	4750.17	1357.68	519.508	6.15626e-06	775.75	5246.04	11248.8	19456.2	19063.6	25086.3	38114.3	20094.2	5058.82	17609.2	1837.32	5582.04	17418.4	16218.2	379.032	12728.6	25501	5068.45
7.05_737.5155m/z	737.515	7.04608	neg	PG(P-18:0/18:3(6Z,9Z,12Z))	LMGP04030041	Glycerophospholipids	Glycerophosphoglycerols	M-H2O-H	C42H77O9P	47.7	49.2	3.66847	39242.1	37674.1	36399.5	41658.7	38246.6	6.15626e-06	6.15626e-06	6.15626e-06	6.15626e-06	6.15626e-06	370.852	6.15626e-06	6.15626e-06	12356.8	6.15626e-06	5138.35	3396.35	9039.17	19388.3	15682.1	12888.6	146950	61531.7	68421.5	68442.1	102310	154016	115145	75442.5	42585.4	46806.1	39283.5	47011.6	19420.8	40204.1	33304.8	40953.3
4.72_369.3376m/z	369.338	4.71997	neg	2-hydroxy-tricosanoic acid	LMFA01050212	Fatty Acyls	Fatty Acids and Conjugates	M-H	C23H46O3	47.6	45	0.385484	12630.5	10567.7	11531.3	12542.4	12853.9	6.15626e-06	3850.42	1189.2	5933.24	870.318	6.15626e-06	2098.59	9578.78	14149	2343.8	5915.23	11363.7	2345.67	1745.25	10454.4	15202.4	32441.9	10610.8	21406.5	19328	13218	18082.5	4613.44	28018.6	33507.3	41820.1	31724	20540.8	3662.47	17068.3	11872.9	14783.1
0.64_233.0818m/z	233.082	0.6441	neg	5,8,11-dodecatriynoic acid	LMFA01030465	Fatty Acyls	Fatty Acids and Conjugates	M+FA-H	C12H12O2	47.5	47.1	-0.54073	30420.4	29895.9	30111.8	21946.6	27779.9	27992	24100.1	69730.9	64233.9	45935.2	40758.3	102486	56180.7	1219.55	9396.27	36413.9	30593.7	10648.2	11421.3	17345	15968.8	1022.08	4247.9	6.15626e-06	6.15626e-06	8727.6	310.01	3583.41	6.15626e-06	6.15626e-06	6.15626e-06	6.15626e-06	6.15626e-06	6.15626e-06	6.15626e-06	6.15626e-06	6.15626e-06
9.08_739.5313m/z	739.531	9.07892	neg	PG(O-18:0/18:3(6Z,9Z,12Z))	LMGP04020029	Glycerophospholipids	Glycerophosphoglycerols	M-H2O-H	C42H79O9P	47.5	48.8	3.86432	59078.4	60274.5	58757	59357.5	54335.2	6.15626e-06	460.547	6.15626e-06	6.15626e-06	525.482	6.15626e-06	409.125	489.136	38518.7	5351.67	26902.5	9528.49	18687.3	47296.7	70518.9	51341.4	109827	57768.8	112728	101194	90187	132519	114784	105848	49514.3	50104.3	71360.1	97090.4	32848.8	62990.4	62185.8	76755.3
3.57_701.4794m/z	701.479	3.56828	neg	PA(P-16:0/18:2(9Z,12Z))	LMGP10030088	Glycerophospholipids	Glycerophosphates	M+FA-H	C37H69O7P	47.4	43.1	4.77849	163805	173898	176034	160619	181476	3127.73	11310.3	6.15626e-06	6.15626e-06	2341.16	375.787	8902.71	2942	880.763	2676.48	3536.56	4427.53	343.128	6.15626e-06	4108.43	12684.6	34532.2	41446.3	366031	598749	203799	244433	62627.3	456566	32692.9	92335.9	549967	654224	113584	133085	767453	178393
4.68_694.4606n	693.453	4.68128	neg	PA(18:2(9Z,12Z)/18:3(6Z,9Z,12Z))	LMGP10010349	Glycerophospholipids	Glycerophosphates	M-H, 2M-H, M+FA-H	C39H67O8P	47.4	44.1	4.74294	960324	875157	851909	898067	878352	593032	994051	1.163e+06	1.71803e+06	840080	666065	573109	1.06926e+06	1.16364e+06	621951	2.11485e+06	1.27762e+06	1.15563e+06	1.37947e+06	2.94227e+06	1.53539e+06	3.59152e+06	2.35805e+06	1.13155e+06	1.28007e+06	1.53976e+06	855563	1.04782e+06	457783	143368	383848	598113	178409	4307.1	147968	35548.3	35256.5
6.03_743.5559n	742.549	6.02813	neg	Termitomycesphin A	LMSP01080015	Sphingolipids	Sphingoid bases	M-H, M+FA-H	C41H77NO10	47.4	48.7	1.53904	30634.2	36884.7	30266.6	30049.3	32978.5	30496.7	36370.7	15464.5	29302.4	37847.8	5995.25	17168.9	40495.8	25929.5	15638	84292.8	35126.6	14917.5	35670.8	20911.2	18269.5	53590.3	35625.7	24997.9	27619.8	82131	28631.3	17616.4	18757.9	51930.9	63917	21460.5	27116.1	17601.3	19143.9	20299.1	25035.7
7.18_580.4956m/z	580.496	7.17995	neg	Cer(d18:2/16:0)	LMSP02010024	Sphingolipids	Ceramides	M+FA-H	C34H65NO3	47.4	49.7	1.69908	2904.88	3654.35	3288.82	3317.58	2677.84	6.15626e-06	223.302	6.15626e-06	6.15626e-06	6.15626e-06	6.15626e-06	6.15626e-06	6.15626e-06	2454.86	337.671	2912.49	612.756	323.886	2740.59	1067.37	1490.9	13810.3	10838.8	6155.88	9180.44	20570.4	2629.52	1559.45	1030.79	8214.08	14850.5	1237.49	858.95	6.15626e-06	263.702	311.004	176.41
8.08_700.5074n	699.5	8.08437	neg	PA(18:0/18:2(9Z,12Z))	LMGP10010036	Glycerophospholipids	Glycerophosphates	M-H, M+FA-H	C39H73O8P	47.4	47.9	4.46438	771297	777421	773975	767755	761608	288360	401958	818072	694057	395535	325488	803592	1.56599e+06	521081	171990	1.5131e+06	909929	453387	481298	959757	847321	2.34412e+06	2.71894e+06	923678	1.04932e+06	1.67002e+06	540184	739651	561348	949334	1.04454e+06	1.04429e+06	453343	417481	598412	213629	447397
5.10_655.4363m/z	655.436	5.09787	neg	PA(15:1(9Z)/18:2(9Z,12Z))	LMGP10010172	Glycerophospholipids	Glycerophosphates	M-H	C36H65O8P	47.2	54.7	2.86821	2262.33	2550.22	1878.26	1336.42	1758.28	5879.98	8257.29	5901.9	12032.3	5043.24	1664.75	3362.54	16361.6	986.399	295.655	5477.04	4078.98	1665.48	1569.4	4372.6	2424.03	3328.54	3631.08	1248.75	776.94	4765.93	750.775	298.323	6.15626e-06	6.15626e-06	6.15626e-06	286.687	6.15626e-06	6.15626e-06	6.15626e-06	6.15626e-06	6.15626e-06
0.74_309.1709m/z	309.171	0.738817	neg	methyl 8-[2-(2-formyl-vinyl)-3-hydroxy-5-oxo-cyclopentyl]-octanoate	LMFA01050151	Fatty Acyls	Fatty Acids and Conjugates	M-H	C17H26O5	47.1	40.2	0.435935	100633	107104	106575	112181	104898	75420.6	30710.8	32622.4	32167.9	64367	105111	80021.8	39363.1	48138	48138.1	19851	35806	69004.2	58396.7	67272	15003.4	30957.5	41093.2	34468.3	8048.65	31292.3	27542.7	21904.9	31440.3	27967.2	15563.4	17968.6	42513.5	60054.3	25661.2	75962.8	32482.3
6.83_411.3845m/z	411.384	6.83452	neg	pentacosanal	LMFA06000106	Fatty Acyls	Fatty aldehydes	M+FA-H	C25H50O	47.1	42.2	0.263966	18490.3	18511.9	16705.1	17183.3	18975.9	252.505	5791.69	1328.18	7461.78	653.634	144.023	2677.13	9463.3	7974.86	1108.72	4965.14	9365.1	210.148	378.173	7339.69	13691	51283.2	17803.8	41709.1	31075.6	32959.6	20748.7	3283.33	32092	50703.9	100013	56481.1	58178	2055.59	27941.2	12411.5	19494.2
10.43_741.5467m/z	741.547	10.4294	neg	PG(P-18:0/18:1(9Z))	LMGP04030091	Glycerophospholipids	Glycerophosphoglycerols	M-H2O-H	C42H81O9P	47	44.6	3.55964	78267.9	76677.7	74516.2	71103.2	77946	6.15626e-06	6.15626e-06	6.15626e-06	6.15626e-06	6.15626e-06	6.15626e-06	6.15626e-06	3280.09	3143.67	6.15626e-06	2314.12	7506.04	7176.59	10992.1	7495.62	16090.2	75502.6	66865	79201	68381.7	122716	117712	83766.7	97605.9	197376	175159	150345	107600	156306	188106	188493	251269
5.19_657.4520m/z	657.452	5.19448	neg	PA(18:2(9Z,12Z)/15:0)	LMGP10010342	Glycerophospholipids	Glycerophosphates	M-H	C36H67O8P	46.7	44.2	2.98442	16734.1	16727.8	13787.7	13747	15900.8	2961	3637.96	6.15626e-06	6.15626e-06	2736.31	1056.67	1079.62	1622.15	6260.54	1746.88	2346.06	1678.73	7931.28	5102.81	6678.56	9777.19	13912.9	12380.1	22243	22309.3	32145.6	29971	34613.5	25560.9	13888.7	29859.1	26663.7	19364.4	8616.76	19925.1	22196.7	10796
6.14_738.5109m/z	738.511	6.13507	neg	PE(18:1(9Z)/18:3(6Z,9Z,12Z))	LMGP02010643	Glycerophospholipids	Glycerophosphoethanolamines	M-H	C41H74NO8P	46.7	51.3	4.04837	13583.6	13860.6	11871.2	11607.8	11870.7	8672.74	8030.37	905.794	6.15626e-06	6.15626e-06	6.15626e-06	6.15626e-06	577.842	1557.57	1071.07	5086.6	6.15626e-06	2866.03	3020.69	519.771	385.194	19700.6	7621.78	27628.1	27114.6	29895.6	35150.8	442.435	18453	3751.07	50807.8	69676.7	74047.9	650.852	6170.02	9815.74	31159.9
8.57_727.5310m/z	727.531	8.56538	neg	PA(20:1(11Z)/18:1(9Z))	LMGP10010538	Glycerophospholipids	Glycerophosphates	M-H	C41H77O8P	46.6	41.3	3.72148	73101.9	77777.7	77071.4	79039	77763	6.15626e-06	431.964	970.18	1141.74	405.309	6.15626e-06	6.15626e-06	5334.05	1359.28	6.15626e-06	404.191	6.15626e-06	6.15626e-06	6.15626e-06	6.15626e-06	355.179	68625.9	115658	28702.3	36061.4	443910	1.02174e+06	11870.3	33061.3	9285.14	12879.7	35206.2	23107.7	18635.8	225926	7354.93	21945.9
11.52_744.5576m/z	744.558	11.5239	neg	PE(18:0/18:1(9Z))	LMGP02010036	Glycerophospholipids	Glycerophosphoethanolamines	M-H	C41H80NO8P	46.5	45.7	3.63702	2861.58	3943.19	3791.84	3008.73	2550.53	6.15626e-06	1.26732	6.15626e-06	6.15626e-06	6.15626e-06	7.18461	0.105552	0.851526	2.16758	6.40422	5.07238	21.4444	1.32749	24.5602	8.67302	6.15626e-06	6.15626e-06	6.15626e-06	6930.73	1781.97	916.761	1527.49	6.15626e-06	2048.34	2328.65	19468.6	38851.3	50786	6.15626e-06	5356.83	14609.9	28025.2
3.52_717.4743m/z	717.474	3.51742	neg	PA(17:0/17:2(9Z,12Z))	LMGP10010230	Glycerophospholipids	Glycerophosphates	M+FA-H	C37H69O8P	46.5	42.2	4.53383	18991.8	18360.6	15152.2	14415.3	16243.3	6.15626e-06	117.455	6.15626e-06	6.15626e-06	6.15626e-06	6.15626e-06	6.15626e-06	6.15626e-06	6.15626e-06	6.15626e-06	6.15626e-06	6.15626e-06	6.15626e-06	6.15626e-06	6.37142	5.04293	6.15626e-06	2368.89	35314.6	75774.5	16667.2	36018.2	6.15626e-06	79474	6.15626e-06	6.15626e-06	46033.6	33276.6	4506.88	2672.36	75327.9	5771.85
3.99_727.4948m/z	727.495	3.98803	neg	PA(O-18:0/18:4(6Z,9Z,12Z,15Z))	LMGP10020032	Glycerophospholipids	Glycerophosphates	M+FA-H	C39H71O7P	46.5	40.5	4.25009	52195.2	43029.1	47576.8	40634.3	47379.6	6.15626e-06	6.15626e-06	6.15626e-06	6.15626e-06	6.15626e-06	6.15626e-06	6.15626e-06	6.15626e-06	6.15626e-06	6.15626e-06	6.15626e-06	6.15626e-06	6.15626e-06	6.15626e-06	6.15626e-06	796.985	10711.7	10079.9	110146	132590	29153.5	71452.1	14478.5	148955	10481.3	7224.64	112721	194093	28848.1	59133.1	211930	171692
10.99_741.5468m/z	741.547	10.9874	neg	PG(O-18:0/18:2(9Z,12Z))	LMGP04020028	Glycerophospholipids	Glycerophosphoglycerols	M-H2O-H	C42H81O9P	46.4	44.3	3.64804	48457.5	50827.3	50724	46688.9	48214.1	7513.74	27939.6	3430.32	5938.42	14719.9	11103	10631.9	23389	27298.7	11675.2	22008.3	20228.7	29992.2	25334	26954.3	39903	67295.3	37358.2	86861.3	89032.7	111525	81865.4	84882.6	89654.3	38520.7	60068	69424.2	82631.7	19472.6	52824.5	66219.5	36822.5
12.08_738.6281m/z	738.628	12.0812	neg	GlcCer(d18:0/20:0)	LMSP0501AA20	Sphingolipids	Neutral glycosphingolipids	M-H2O-H	C44H87NO8	46.4	55.8	3.67178	3450.71	3255.52	4141.16	3236.33	4001.17	1238.31	8318.43	11880.1	8354.84	12110	8900.69	11049.9	12242	10668.8	13456.3	4065.61	7054.63	10558	4376.78	8058.11	9476.64	6.15626e-06	6.15626e-06	6.15626e-06	6.15626e-06	1756.94	464.14	6.15626e-06	386.059	521.6	1025.66	6.15626e-06	6.15626e-06	6.15626e-06	6.15626e-06	6.15626e-06	6.15626e-06
2.83_725.4793m/z	725.479	2.82663	neg	PG(18:2(9Z,12Z)/16:1(9Z))	LMGP04010346	Glycerophospholipids	Glycerophosphoglycerols	M-H2O-H	C40H73O10P	46.4	45.7	4.01537	30354.1	30438.8	30620.2	28087.8	28479.8	0.0134033	344.002	6.15626e-06	6.15626e-06	32.091	9.09868	907.641	5.14814	0.0194064	4.77894	28.7377	22.5284	0.0512431	4.14556	16.3719	3754.51	27755.9	27656.9	68390.4	103926	83508.6	94980.5	38495.7	107757	4246.37	19405.1	52930	30764.1	6135.33	30096.9	32319.5	16539.1
5.62_709.4842m/z	709.484	5.624	neg	PG(P-16:0/18:3(6Z,9Z,12Z))	LMGP04030013	Glycerophospholipids	Glycerophosphoglycerols	M-H2O-H	C40H73O9P	46.3	37.2	3.86493	3.08583e+06	3.1285e+06	3.13677e+06	3.22066e+06	3.14357e+06	296470	481120	208327	132983	391942	322040	308244	369520	1.35491e+06	399360	489511	525301	1.17041e+06	1.48041e+06	806938	1.13237e+06	6.78818e+06	3.73493e+06	4.23684e+06	4.76221e+06	9.13057e+06	9.50593e+06	7.92578e+06	5.79127e+06	4.03319e+06	4.7408e+06	3.06398e+06	3.03374e+06	2.07459e+06	3.43502e+06	2.31924e+06	3.01837e+06
8.43_739.5308m/z	739.531	8.43068	neg	PG(P-18:0/18:2(9Z,12Z))	LMGP04030040	Glycerophospholipids	Glycerophosphoglycerols	M-H2O-H	C42H79O9P	46.3	42.2	3.25543	63456	66554.9	63516	67962.1	63229.1	1529.18	6361.42	1206.3	1953.95	3583.59	9480.57	6924.88	13569.9	19406.4	5900.92	14747.8	17352.7	29623.9	25569.8	18691	35220	145679	93617.8	87098.4	101825	215962	173179	156136	117622	51390.9	101632	66595.9	50864	29682.7	72495	53902.6	40027.8
12.39_1002.7580m/z	1002.76	12.3898	neg	NAPE(16:0/18:1(9Z)/20:4(5Z,8Z,11Z,14Z)	LMGP02011263	Glycerophospholipids	Glycerophosphoethanolamines	M-H	C59H106NO9P	46.2	44	4.71218	149525	149081	151585	137957	146574	46771.4	115648	116175	99780.9	87162.7	63577.8	80697.5	109714	94544	88382.6	110105	107082	107309	89854.1	82462.4	79371.2	228857	213401	155624	160023	260427	199112	126571	153374	342423	384699	148272	188449	155077	244624	106088	128910
2.36_709.4484m/z	709.448	2.35962	neg	PG(15:1(9Z)/18:3(6Z,9Z,12Z))	LMGP04010175	Glycerophospholipids	Glycerophosphoglycerols	M-H2O-H	C39H69O10P	45.9	46	4.62444	15430.4	16463.5	15336.5	15028.4	14315.6	852.234	4449.68	6.15626e-06	6.15626e-06	2359.31	1247.03	3103.55	3086.99	9625.29	2523.82	38281.5	15104	20819.6	21531.4	36321	55932.6	33581	50930.5	29223.3	30195.2	29969.8	22984.7	21754.3	15439.3	6.15626e-06	2151.8	12706.1	2702.88	6.15626e-06	2083.63	1540.54	1428.94
1.18_347.1718m/z	347.172	1.17632	neg	Suberic acid	LMFA01170001	Fatty Acyls	Fatty Acids and Conjugates	2M-H	C8H14O4	45.6	35.3	1.83773	5542.91	5466.5	5937.49	5478.17	5895.44	2436.89	5358.78	4034.96	3487.13	6768.95	6493.42	5469.02	2935.43	6600.79	6344.97	4106.1	3905.25	6753.88	7087.87	6059.86	5372.7	4399.22	5660.79	5260.17	9279.22	5326.79	6489.38	2806.01	8261.33	5048.07	3521.69	4623.58	3688.31	4739.11	4485.63	4107.74	4464.27
4.12_705.4533m/z	705.453	4.11587	neg	PA(17:2(9Z,12Z)/20:4(5Z,8Z,11Z,14Z))	LMGP10010298	Glycerophospholipids	Glycerophosphates	M-H	C40H67O8P	45.6	35	4.61828	335510	322880	334554	328508	346098	726.067	1292.64	3284.97	1232.11	3150.47	6465.73	596.885	2168.56	152766	31746.5	17567.3	17718.5	61190.8	197061	80522	64509.5	1.25452e+06	337957	622372	622399	566401	1.66008e+06	939078	653267	324549	393962	284619	515700	117723	263853	189852	274319
0.61_259.0820m/z	259.082	0.6081	neg	1-O-(4-hydroxy-2-methylene-butanoyl)-beta-D-glucopyranose	LMFA13010041	Fatty Acyls	Fatty acyl glycosides	M-H2O-H	C11H18O8	45.5	32.6	-1.28465	303961	316554	315971	321413	329582	269583	316507	322953	377674	446845	482745	567831	566988	254949	273138	400350	243672	249140	453553	357763	316111	123002	140609	160006	97341.3	322703	191271	206741	153796	105798	103033	94993.6	78784.7	147265	219773	104999	103094
0.64_239.1288m/z	239.129	0.6441	neg	Cucujolide IV	LMFA07040036	Fatty Acyls	Fatty esters	M+FA-H	C12H18O2	45.5	37.3	-0.17069	14641.3	15040.4	15762.2	16273.7	15015.1	7884.14	2765.34	172.694	4225.59	10437.9	6685.32	8512.11	8966.45	12029.8	21161.3	3294.27	5741.2	14461.4	24255.8	22902.9	16964.4	16121.9	26097.5	32146.3	34265.8	15020.1	22925.2	34079.2	44866.8	13819.2	12757.4	6313.63	6475.94	11036.1	5762.62	10918.5	8628
3.76_741.5103m/z	741.51	3.75988	neg	PG(17:1(9Z)/18:1(9Z))	LMGP04010259	Glycerophospholipids	Glycerophosphoglycerols	M-H2O-H	C41H77O10P	45.5	46.2	3.61522	2028.63	1537.83	1889.1	1384.38	1302.03	6.15626e-06	6.15626e-06	6.15626e-06	6.15626e-06	6.15626e-06	6.15626e-06	6.15626e-06	6.15626e-06	6.15626e-06	6.15626e-06	6.15626e-06	6.15626e-06	6.15626e-06	6.15626e-06	6.15626e-06	6.15626e-06	282.219	2062.5	384.183	3134.37	12678.4	47998.4	6.15626e-06	1682.78	6.15626e-06	6.15626e-06	1357.89	964.427	1.20899	5965.85	17.2324	19.3789
8.01_688.5075n	687.5	8.00735	neg	PA(18:1(9Z)/17:0)	LMGP10010325	Glycerophospholipids	Glycerophosphates	M-H, 2M-H	C38H73O8P	45.4	33	4.65974	3.83871e+06	3.79126e+06	3.8347e+06	3.84938e+06	3.84668e+06	83901.1	183157	154939	90063	178740	154945	253199	393572	563680	272899	437762	537922	964267	832344	908097	1.30634e+06	3.20319e+06	3.03867e+06	5.11703e+06	5.00241e+06	6.92181e+06	6.19537e+06	5.46718e+06	6.54443e+06	7.48079e+06	8.54569e+06	8.05417e+06	7.95653e+06	6.07501e+06	5.40211e+06	1.03618e+07	8.47564e+06
4.68_761.4419m/z	761.442	4.68128	neg	PA(18:3(6Z,9Z,12Z)/20:5(5Z,8Z,11Z,14Z,17Z))	LMGP10010388	Glycerophospholipids	Glycerophosphates	M+FA-H	C41H65O8P	45.3	33.9	2.78359	214301	198009	187732	196967	195570	132283	215974	273234	379427	194121	144669	129889	241237	262971	146331	458545	291164	265887	306813	623003	341354	687885	480764	246723	261974	330763	171311	222315	96653	29233.7	80462.7	124316	34339.9	6.15626e-06	31173.5	6580.05	5471.67
1.58_277.2173m/z	277.217	1.57798	neg	Densipolic acid	LMFA02000153	Fatty Acyls	Octadecanoids	M-H2O-H	C18H32O3	45.2	35.6	-0.10994	254.518	279.513	348.226	222.301	319.468	6.15626e-06	6.15626e-06	305.484	80.1522	6.15626e-06	79.3734	6.15626e-06	6.15626e-06	165.744	219.405	139.664	6.15626e-06	397.611	106.796	6.15626e-06	6.15626e-06	1704.08	2126.74	596.554	433.472	473.016	161.27	931.071	240.905	195.588	467.289	6.15626e-06	57.1864	6.15626e-06	6.15626e-06	6.15626e-06	60.0019
9.03_725.5157m/z	725.516	9.03058	neg	PA(18:3(6Z,9Z,12Z)/20:0)	LMGP10010383	Glycerophospholipids	Glycerophosphates	M-H	C41H75O8P	45.2	45	4.15953	7798.43	9401.19	8530.11	6446.59	6969.41	6.15626e-06	2245.78	4339.34	8082.61	1403.59	6.15626e-06	527.828	5964.56	3058.59	505.983	17778.4	3829.04	1235.38	894.602	24661.6	15797.5	48987.3	29486.8	22041.7	14714.1	15035.8	5613.47	10558.8	5108.75	7657.13	15784.2	19682	13896.1	6.15626e-06	3584.72	318.514	2284.99
2.23_299.2592m/z	299.259	2.23097	neg	14-methyl-8-hexadecen-1-ol	LMFA05000034	Fatty Acyls	Fatty alcohols	M+FA-H	C17H34O	45.1	34.2	0.250348	1459.49	1273.93	1339.94	1455.14	1398.32	563.326	951.217	1077.35	973.621	542.6	662.185	769.635	946.241	1658.65	888.135	1884.97	1077.86	722.379	402.337	1039.27	1357.03	2206.58	2064.6	736.67	203.762	4391.35	530.706	909.693	666.112	5595.96	2130.2	589.488	1892.98	670.499	1227.16	1233.4	609.402
2.36_715.4588m/z	715.459	2.35962	neg	PA(17:1(9Z)/17:2(9Z,12Z))	LMGP10010255	Glycerophospholipids	Glycerophosphates	M+FA-H	C37H67O8P	45.1	33.7	4.76593	41794.9	43395.4	43784.2	44457.4	41482.8	6.15626e-06	6.15626e-06	6.15626e-06	6.15626e-06	6.15626e-06	6.15626e-06	6.15626e-06	6.15626e-06	6.15626e-06	6.15626e-06	6.15626e-06	6.15626e-06	6.15626e-06	6.15626e-06	6.15626e-06	809.511	12742.1	8010.22	95317.7	115504	39116.7	73256	18252.2	87206.8	6930.27	6410.13	135778	144417	60534.1	40107.1	146762	116365
6.99_723.4999m/z	723.5	6.98843	neg	PA(18:3(6Z,9Z,12Z)/20:1(11Z))	LMGP10010384	Glycerophospholipids	Glycerophosphates	M-H	C41H73O8P	45.1	42.1	3.93794	14125.7	13316.4	14592.6	14376.4	13231.9	27531.2	57416	42342.9	68731.8	26530.6	18186.1	30553.7	45561.8	11979.8	3515.73	33142.4	34961	11604.8	7248.5	24536.2	17854.4	71952.5	38367.2	12867.6	13501.7	14802.8	9831.41	11353	3225.8	1165.18	5810.85	4952.83	1741.58	6.15626e-06	512.484	6.15626e-06	411.995
0.63_179.0714m/z	179.071	0.62605	neg	10-hydroxy-2E,8E-Decadiene-4,6-diynoic acid	LMFA01030707	Fatty Acyls	Fatty Acids and Conjugates	M-H	C10H12O3	45	34.8	0.238355	13552.2	9162.64	11566.6	11338.6	13306.7	6658.08	9880.03	10426.2	400.106	7787.5	13567	5445.02	1064.34	18419	7309.41	5230.24	527.45	20390.8	6172.69	4576.98	1909.69	23523.3	22069.9	11764	15033.3	19108.4	17884	17880.6	11182.5	16513	17899.6	11247.9	12201.4	11277	19555.4	14489.7	15087.2
5.76_778.5731m/z	778.573	5.75982	neg	PC(18:3(9Z,12Z,15Z)/19:0)	LMGP01011686	Glycerophospholipids	Glycerophosphocholines	M-H2O-H	C45H84NO8P	45	51	-3.13785	1453.82	2015.61	1202.06	1435.97	1847.98	1979.35	6.15626e-06	1113	644.059	1008.05	6.15626e-06	6.15626e-06	3808.6	1661.2	1609.13	15524.3	3267.45	2018.85	8795.88	6399.25	3694.96	6.15626e-06	6.15626e-06	6.15626e-06	6.15626e-06	6.15626e-06	490.645	6.15626e-06	2977.97	6.15626e-06	6.15626e-06	6.15626e-06	6.15626e-06	6.15626e-06	6.15626e-06	6.15626e-06	6.15626e-06
5.78_657.4517m/z	657.452	5.7792	neg	PA(15:0/18:2(9Z,12Z))	LMGP10010915	Glycerophospholipids	Glycerophosphates	M-H	C36H67O8P	45	44.4	2.41562	9720.29	9182.87	7801.55	6793.74	8550.22	33663.5	50314	35866.6	50993.1	29559.1	17700.2	33004.7	59216.5	9643.95	4696.58	15216.6	22055.1	12528.2	5003.34	11819.3	13018.1	2972.21	3791	470.818	431.744	1081.01	81.4419	26.9382	43.4034	253.349	213.019	6.15626e-06	42.9735	6.15626e-06	6.15626e-06	6.15626e-06	51.0706
0.61_169.0506m/z	169.051	0.6081	neg	trans,trans-hepta-2,4,6-trienoic acid	LMFA01030781	Fatty Acyls	Fatty Acids and Conjugates	M+FA-H	C7H8O2	44.8	31.9	0.0882859	6225.07	4528.43	3338.81	3452.72	5216.44	2244.97	1021.59	16074.5	12064.1	2954.91	4700.53	16483.7	8412.01	6.15626e-06	6.15626e-06	1891.47	5744.09	2417.23	1243.83	1818.9	1185.94	432.896	55.7821	6.15626e-06	6.15626e-06	318.43	78.9605	453.907	6.15626e-06	6.15626e-06	6.15626e-06	6.15626e-06	6.15626e-06	6.15626e-06	6.15626e-06	6.15626e-06	66.4289
1.00_297.2436m/z	297.244	1.00492	neg	2,6,8,12-Tetramethyl-2,4-tridecadien-1-ol	LMFA05000170	Fatty Acyls	Fatty alcohols	M+FA-H	C17H32O	44.8	34.5	0.199353	2606.92	2572.71	2941.63	2224.89	2522.3	4538.05	2855.11	2878.71	2118.65	2804.67	1547.68	2040.52	1532.72	1994.24	2711.56	2149.8	1937.69	2198.66	1886.15	2725.88	2068.43	1498.85	2746.88	2640.83	2123.49	1960.74	2798.61	2436.06	3259.49	3272.27	2548.61	1918.62	2980.72	3289.83	1376.15	4536.13	4398.11
2.64_729.4741m/z	729.474	2.64217	neg	PA(17:1(9Z)/18:2(9Z,12Z))	LMGP10010258	Glycerophospholipids	Glycerophosphates	M+FA-H	C38H69O8P	44.8	38.9	4.2334	27539.9	27183.1	27202.9	27191.8	26538.7	34700.9	54215.8	6.15626e-06	6.15626e-06	23780.9	7968.5	30343.9	37190.7	9582.56	9119.51	15049.2	15012.7	1715.41	1176.38	8788.48	28505	26298.9	57874.6	51576.4	74169.4	46206.3	34818.8	13915.8	42041.8	6.15626e-06	2170.69	45273	15202.9	2925.64	18668.3	27453.5	19036
12.56_691.5683m/z	691.568	12.5629	neg	DG(21:0/22:6(4Z,7Z,10Z,13Z,16Z,19Z)/0:0)[iso2]	LMGL02010290	Glycerolipids	Diradylglycerols	M-H2O-H	C46H78O5	44.4	46	1.70052	19215	16773.2	14106	11227.7	12443.4	33760.3	18328.3	18094.3	26135.4	21969.8	21795.5	20822.9	20780.6	26337.9	18844.2	17914.1	22016.8	21820.6	20081.3	16486.8	14078.6	17657.6	10902.4	11102.7	8001.55	15699.4	10587.8	16263.5	11270.2	15893.6	17987.4	12909.7	11570.4	16647.1	17907.8	16282.5	14828.6
2.29_727.4583m/z	727.458	2.28798	neg	PA(17:2(9Z,12Z)/18:2(9Z,12Z))	LMGP10010288	Glycerophospholipids	Glycerophosphates	M+FA-H	C38H67O8P	44.4	34.6	4.06277	30836	35068.9	33484.3	30774.4	30265.5	11959.7	32232.2	418.994	6.15626e-06	10580.1	6928.57	31328.8	12376.9	9594.81	5853.36	26889.3	13409.9	3891.33	10138.4	17981.9	40070.5	42756.7	81264.1	72516.6	84050.6	54512.1	53425.7	23056.6	43037.2	1862.02	1367.04	52257.3	22702.9	10401.8	27410.8	40676.9	57023.8
3.52_687.4641m/z	687.464	3.51742	neg	PG(15:1(9Z)/16:0)	LMGP04010167	Glycerophospholipids	Glycerophosphoglycerols	M-H2O-H	C37H71O10P	44.3	32.9	4.91346	72286.1	66276.4	58194.7	53643.2	59675.7	102322	161864	1017.69	388.309	38273.6	7830.46	46805.8	57132.1	25584.4	16461.5	27151.8	27896.3	8678.45	5474.27	38544.7	83877.8	31473.1	89977.2	134371	211837	111477	66005.6	30331.6	122894	10343.9	20877.4	106809	69197.6	2524.06	26805.3	69762.2	24370.8
6.45_814.5642m/z	814.564	6.44942	neg	PC(17:0/18:3(6Z,9Z,12Z))	LMGP01011506	Glycerophospholipids	Glycerophosphocholines	M+FA-H	C43H80NO8P	44.3	35.7	4.96176	13605.6	13621.1	12429.4	14150.1	13614.5	6.15626e-06	6.15626e-06	6.15626e-06	620.36	149.047	156.735	125.781	332.843	512.906	6.15626e-06	6.15626e-06	6.15626e-06	6.15626e-06	6.15626e-06	6.15626e-06	6.15626e-06	63616.3	32360.8	19941.1	15793.4	54130.3	37512.7	14195.6	21163.6	12496.8	20499.1	12217.6	25175.4	10811	16164.3	6475.09	12085.3
6.60_765.4730m/z	765.473	6.60332	neg	PA(20:4(5Z,8Z,11Z,14Z)/18:2(9Z,12Z))	LMGP10010630	Glycerophospholipids	Glycerophosphates	M+FA-H	C41H69O8P	44.2	30.3	2.48584	292973	285407	287772	286446	280953	262002	414251	642822	616087	352885	241441	637108	795766	239450	111627	704789	518339	302271	247797	470114	424563	684125	782703	255552	308555	403015	134794	241205	133307	110432	209910	217220	84372.6	779.92	84682.5	23034.4	25782.6
0.70_335.2229m/z	335.223	0.7006	neg	4,8-decadienoic acid	LMFA01030209	Fatty Acyls	Fatty Acids and Conjugates	2M-H	C10H16O2	44.1	23	0.264196	4154.85	4258.89	3427.45	5232.64	4223.04	6.15626e-06	6.15626e-06	6.15626e-06	768.18	6.15626e-06	6.15626e-06	6.15626e-06	3886.93	22681.2	11794.3	9780.77	8186.47	6763.18	6927.19	7539.91	9038.08	5978.85	5360.15	7357.64	8769.7	3501.44	1681.03	755.104	1288.81	6.15626e-06	6.15626e-06	694.338	6.15626e-06	6.15626e-06	6.15626e-06	6.15626e-06	6.15626e-06
11.01_729.5467m/z	729.547	11.0052	neg	PA(20:0/18:1(9Z))	LMGP10010953	Glycerophospholipids	Glycerophosphates	M-H	C41H79O8P	44	34.9	3.69022	7661.92	9107.17	7856.52	7527.04	7188.36	6.15626e-06	6.15626e-06	6.15626e-06	6.15626e-06	6.15626e-06	6.15626e-06	6.15626e-06	353.704	6.15626e-06	6.15626e-06	6.15626e-06	6.15626e-06	6.15626e-06	6.15626e-06	6.15626e-06	6.15626e-06	2553.01	11793.7	3317.32	3068.46	52479.7	119614	6.15626e-06	3959.53	6.15626e-06	431.778	5183.9	7566.92	6.15626e-06	58292.8	1311.86	4049.48
4.06_759.4265m/z	759.427	4.06302	neg	PA(18:4(6Z,9Z,12Z,15Z)/20:5(5Z,8Z,11Z,14Z,17Z))	LMGP10010447	Glycerophospholipids	Glycerophosphates	M+FA-H	C41H63O8P	44	31.7	3.15324	69646.9	75162	68476.5	72991.9	69866	5057.16	9550.51	18978.1	44138	11648.4	10154.7	3570.71	14907.1	92567.5	40495.5	100886	39570.7	77445.8	130367	288208	131156	443226	199935	118782	136894	84683	123245	108202	57784.1	17375	40421.2	56689.1	27317.5	377.641	15593.8	5253.75	12371.2
7.46_816.5799m/z	816.58	7.46433	neg	PS(17:1(9Z)/21:0)	LMGP03010272	Glycerophospholipids	Glycerophosphoserines	M-H	C44H84NO10P	44	40.1	4.78503	11331.9	10203.3	6087.98	7882.03	7866.88	6.15626e-06	1617.69	6.15626e-06	6.15626e-06	2014.84	6.15626e-06	6.15626e-06	6.15626e-06	6.15626e-06	6.15626e-06	464.183	6.15626e-06	6.15626e-06	6.15626e-06	6.15626e-06	6.15626e-06	28881.9	21445.2	5456.6	4173.99	26611.5	18664.6	4755.03	12642.7	18232.5	33646.7	11379	9795.67	26447	23219.4	3135.91	14551.5
11.85_743.5626m/z	743.563	11.8498	neg	PG(O-18:0/18:1(9Z))	LMGP04020027	Glycerophospholipids	Glycerophosphoglycerols	M-H2O-H	C42H83O9P	43.9	27.5	3.86112	87395.1	87117.1	85922.1	92504.4	84473	6.15626e-06	718.8	6.15626e-06	6.15626e-06	1008.14	6.15626e-06	1078.75	2726.77	10076	3862.37	5520.26	5055.69	13186.9	10233.8	17198.3	21609.1	47652.4	37116	129224	101140	80312.3	82112.8	63388.8	103234	209621	223705	231157	241700	139897	218240	283923	324961
5.47_763.4573m/z	763.457	5.4696	neg	PA(18:2(9Z,12Z)/20:5(5Z,8Z,11Z,14Z,17Z))	LMGP10010358	Glycerophospholipids	Glycerophosphates	M+FA-H	C41H67O8P	43.9	27.3	2.44131	413799	422011	406900	414220	389078	613654	967636	887693	1.00269e+06	657060	454223	866859	953194	461737	279954	881882	695095	424341	407207	714600	546500	854957	893553	319562	375376	502790	191071	326900	145316	111655	190250	232613	86141.5	2438.09	93614.1	22391.3	52571.6
7.77_740.5266m/z	740.527	7.7711	neg	PE(18:0/18:3(6Z,9Z,12Z))	LMGP02010628	Glycerophospholipids	Glycerophosphoethanolamines	M-H	C41H76NO8P	43.9	37.6	4.08088	1054.74	1774.68	800.125	2130.46	862.62	6.15626e-06	6.15626e-06	6.15626e-06	6.15626e-06	6.15626e-06	6.15626e-06	6.15626e-06	6.15626e-06	6.15626e-06	6.15626e-06	6.15626e-06	6.15626e-06	6.15626e-06	6.15626e-06	6.15626e-06	6.15626e-06	2641.01	306.725	6964.72	4974.45	1581.19	5293.42	6.15626e-06	3866.46	6.15626e-06	4264.73	13370.3	36028.1	6.15626e-06	372.991	3155	10641.7
4.47_655.4346m/z	655.435	4.47455	neg	PA(15:0/18:3(6Z,9Z,12Z))	LMGP10010144	Glycerophospholipids	Glycerophosphates	M-H	C36H65O8P	43.8	31.8	0.22431	8983.05	8440.09	10376.3	8735.2	10267.2	2776.8	2632.71	3420.68	1665.02	4031.39	3230.48	3360.42	2935.09	4124.43	4351.39	3186.74	2171.26	4102.28	6600.36	3863.69	3339.53	11939.8	8032.46	14655.3	14626.7	12845.1	21068.8	20033.9	13428.5	16127.2	12088	11345	15915.9	6233.39	8563.29	12532	10909.6
3.23_725.4793m/z	725.479	3.2266	neg	PA(P-18:0/18:4(6Z,9Z,12Z,15Z))	LMGP10030043	Glycerophospholipids	Glycerophosphates	M+FA-H	C39H69O7P	43.7	26.4	4.47222	193141	195386	187861	192456	198281	782.433	2249.69	6.15626e-06	6.15626e-06	659.732	6.15626e-06	697.589	665.886	88.9847	6.15626e-06	1488.65	1448.2	6.15626e-06	6.15626e-06	1524.72	11730.6	79002.2	83013	364967	355175	146713	354667	100854	421623	104430	116926	513705	531967	329657	290622	516300	605586
3.72_816.5432m/z	816.543	3.72167	neg	PS(O-18:0/18:3(6Z,9Z,12Z))	LMGP03020029	Glycerophospholipids	Glycerophosphoserines	M+FA-H	C42H78NO9P	43.7	41.2	4.63506	4177.83	4552.89	4464.86	3570.46	3961.39	6.15626e-06	776.089	6.15626e-06	6.15626e-06	963.211	6.15626e-06	6.15626e-06	6.15626e-06	6.15626e-06	6.15626e-06	6.15626e-06	6.15626e-06	6.15626e-06	6.15626e-06	6.15626e-06	6.15626e-06	10449.3	8452.55	6223.07	9120.31	17035.5	8958.45	2493.12	10429.9	1447.85	6277.3	12086.9	12236.4	3037.12	5321.49	4653.82	4791.18
8.01_755.4889m/z	755.489	8.00735	neg	PA(17:1(9Z)/20:3(8Z,11Z,14Z))	LMGP10010267	Glycerophospholipids	Glycerophosphates	M+FA-H	C40H71O8P	43.7	24.5	2.94241	658699	676783	704838	697387	677622	9593.71	30947.3	25420.7	12916.4	29303.3	25964.4	46765.2	68178.3	109755	51832.6	87192.9	102021	189223	168147	176912	243556	541267	513849	834758	836891	1.07107e+06	937584	967000	979781	1.21132e+06	1.28068e+06	1.21433e+06	1.25218e+06	1.01507e+06	913021	1.55371e+06	1.25728e+06
0.70_265.1808m/z	265.181	0.7006	neg	10,11-epoxy-3,7,11-trimethyl-2E,6E-tridecadienoic acid	LMFA01020279	Fatty Acyls	Fatty Acids and Conjugates	M-H	C16H26O3	43.6	30.9	-0.410234	4319.18	3124.56	5174.64	3711.41	4773.93	4058.81	1714.07	596.004	637.055	488.662	6051.94	1046.98	950.571	6.15626e-06	1177.59	370.813	1004.62	785.525	2980.7	1729.4	6.15626e-06	1261.03	1075.56	6.15626e-06	6.15626e-06	694.842	495.63	192.66	521.017	6.15626e-06	6.15626e-06	6.15626e-06	2077.71	1644.94	685.344	7149.44	1447.14
12.85_711.6766n	756.677	12.851	neg	Cer(t18:0/h26:0)	LMSP02030003	Sphingolipids	Ceramides	M-H, M+FA-H	C44H89NO5	43.6	31.5	3.52581	38445.4	36623.1	40266.1	40860.1	37842.2	18693.9	40481.5	50478.6	48492.6	47819.5	78679.9	77822.4	54612.3	46445.5	40684.2	35808.5	41761.5	44002	39841.3	38323.7	40357.7	23615.3	17930.9	27834.1	28698.1	22411.6	26296.3	9971.4	24548.6	22751.9	56698	29758.2	26355.5	28278.4	38675.1	25471.3	23457.7
6.51_739.4557m/z	739.456	6.50702	neg	PA(20:4(5Z,8Z,11Z,14Z)/16:1(9Z))	LMGP10010624	Glycerophospholipids	Glycerophosphates	M+FA-H	C39H67O8P	43.6	22.8	0.258025	252072	246948	248328	252139	259867	662377	984124	746900	902123	542230	345997	920359	991561	270696	208430	560309	542611	276801	176475	429986	411678	295746	297408	134738	167060	247648	64089.2	124067	65620.4	41382.7	102563	122325	50908.8	6.15626e-06	19170	11510.5	6119.35
10.43_783.5199m/z	783.52	10.4294	neg	PA(19:1(9Z)/20:3(8Z,11Z,14Z))	LMGP10010500	Glycerophospholipids	Glycerophosphates	M+FA-H	C42H75O8P	43.5	24.7	2.42292	192059	189636	190311	190261	192865	6.15626e-06	6.15626e-06	6.15626e-06	453.772	449.786	123.875	6.15626e-06	6.15626e-06	8026.36	1183.81	4893.04	4856.17	3979.39	22846.6	12544.6	15868.1	110217	105972	217797	208487	212026	220848	192599	339613	416011	278989	368209	473353	251001	497206	733139	664151
2.56_703.4587m/z	703.459	2.55625	neg	PA(16:0/17:2(9Z,12Z))	LMGP10010193	Glycerophospholipids	Glycerophosphates	M+FA-H	C36H67O8P	43.5	33	4.7346	18743.5	19633	18360.1	19715	19536.3	64186.3	108074	6.15626e-06	6.15626e-06	36381.9	6815.69	31948.4	27873.7	18953.2	18862.7	7990.91	8427.87	1240.65	1170.89	7607.7	26643	5546.19	21086.6	31730.8	50895	28456.8	10473.8	5982.45	25875.1	6.15626e-06	6.15626e-06	25141.5	13346.1	6.15626e-06	4805.25	20583.6	6912.57
1.56_271.2278m/z	271.228	1.55902	neg	9-pentadecen-1-ol	LMFA05000050	Fatty Acyls	Fatty alcohols	M+FA-H	C15H30O	43.4	25.6	-0.462235	3028.72	3213.98	3135.9	2910.75	2720.98	2375.42	3909.45	3562.83	4413.27	3196.05	2215.36	3620.39	4159.6	4926.29	4654.6	2784.47	3332.94	4068.21	3598.03	3714.82	5430.82	2720.45	2615.08	1615.28	1337.48	2883.45	1754.96	1345.93	1711.75	4272.42	2031.04	1758.51	2232.01	1492.01	1506.68	1658.9	1991.16
0.66_352.2250n	397.221	0.662833	neg	PGK1	LMFA03010170	Fatty Acyls	Eicosanoids	M-H, M+FA-H	C20H32O5	43.3	27.5	0.00809382	16255	21585.6	25119.2	27705.4	16662.5	6317.98	27153.2	6275.85	3758.8	7278.4	12408.4	8715.65	13364.7	33410	25015.8	1183.21	6.15626e-06	21524.9	25960.5	46478	37958.5	11871.6	29195.7	27752.3	27606	9204.24	21086	11515.4	49112.9	8237.43	2525.99	14108.6	16411.2	6.15626e-06	2739.06	6428.54	5463.4
4.42_667.4365m/z	667.436	4.41723	neg	PA(16:1(9Z)/18:3(6Z,9Z,12Z))	LMGP10010210	Glycerophospholipids	Glycerophosphates	M-H	C37H65O8P	43.2	36.6	3.06063	2345.5	2898.68	3232.35	1925.76	2507	6.15626e-06	3248.61	4086.46	8919.54	3059.55	860.89	2894.77	5441.37	1058.62	667.841	4460.83	2641.73	2283.88	1985.34	6833.39	2553.68	10097	5220.15	6695.69	5795.52	11099.9	13373.4	9257.8	1737	4607.92	3214.28	949.026	3016.62	1305.75	688.393	2511.36	2271.21
3.52_729.4742m/z	729.474	3.51742	neg	PA(17:2(9Z,12Z)/18:1(9Z))	LMGP10010287	Glycerophospholipids	Glycerophosphates	M+FA-H	C38H69O8P	43	27.9	4.35878	14918.2	15250.1	12111.4	13375.1	12932.9	6.15626e-06	1020.88	6.15626e-06	6.15626e-06	6.15626e-06	6.15626e-06	422.532	408.812	6.15626e-06	6.15626e-06	6.15626e-06	6.15626e-06	6.15626e-06	6.15626e-06	6.15626e-06	309.149	7569.22	32034.3	40403.5	81932.1	25488.1	33567.9	978.699	59403.9	558.264	1602.23	34046.2	13691	2532.19	6831.57	20702.6	5157.08
5.49_737.4401m/z	737.44	5.4889	neg	PA(16:1(9Z)/20:5(5Z,8Z,11Z,14Z,17Z))	LMGP10010218	Glycerophospholipids	Glycerophosphates	M+FA-H	C39H65O8P	43	22.2	0.260891	106807	103461	106967	102703	96597.7	68613.6	111309	129554	193815	82619.5	64580.7	70737	143741	94981.2	56116.3	210706	136119	98199.1	123241	367347	234609	298793	221762	147889	148992	128382	67227.9	106662	45677.1	29140.8	44462.4	98585.7	54531.2	6.15626e-06	13969.2	8323.69	14902.9
3.13_699.4640m/z	699.464	3.1302	neg	PG(15:0/17:2(9Z,12Z))	LMGP04010144	Glycerophospholipids	Glycerophosphoglycerols	M-H2O-H	C38H71O10P	42.9	21.7	4.68819	120737	144009	128561	135923	153727	2416.01	6862.83	6.15626e-06	6.15626e-06	1443.9	6.15626e-06	1552.37	1687.36	892.737	6.15626e-06	1317.62	1294.25	6.15626e-06	311.281	2948.82	10663.4	40749.4	37953.3	327175	360178	126356	252579	68288.6	327449	41875.5	54761.8	372008	507380	100361	99531.6	444727	276368
3.63_699.4638m/z	699.464	3.62577	neg	PA(O-16:0/18:4(6Z,9Z,12Z,15Z))	LMGP10020011	Glycerophospholipids	Glycerophosphates	M+FA-H	C37H67O7P	42.9	35.9	4.85896	35632.6	35078.8	35446.5	37234	33098.2	6.15626e-06	2293.03	6.15626e-06	6.15626e-06	906.833	6.15626e-06	3270.94	6.15626e-06	736.78	1157.95	1153.12	1888.83	455.839	6.15626e-06	355.868	4478.15	15135.9	15965.6	113188	185122	64642.8	87119.1	23533.7	126268	11755.5	17484.5	104823	97915.7	26149.8	19859.9	68610.7	37048
8.85_727.5313m/z	727.531	8.8506	neg	PA(18:2(9Z,12Z)/20:0)	LMGP10010354	Glycerophospholipids	Glycerophosphates	M-H	C41H77O8P	42.6	26.5	4.03131	15899.3	17274.4	16513	13714.8	14211.4	6.15626e-06	6.15626e-06	6.15626e-06	6.15626e-06	6.15626e-06	6.15626e-06	6.15626e-06	6.15626e-06	6.15626e-06	6.15626e-06	6.15626e-06	6.15626e-06	6.15626e-06	510.959	388.329	6.15626e-06	38052.7	29230.1	14804.2	16355.5	110284	190484	10361.9	17485.8	19832.2	23162.7	11195.2	8453.58	20105.1	38779	10932.3	19385
3.66_736.4952m/z	736.495	3.66442	neg	PE(18:2(9Z,12Z)/18:3(6Z,9Z,12Z))	LMGP02010664	Glycerophospholipids	Glycerophosphoethanolamines	M-H	C41H72NO8P	42.5	28.3	4.0041	7452.46	10937.4	9261.81	9316.11	6997.99	9256.03	17605.1	15386.7	23022.6	16276.2	19354.7	6182.05	13982.2	29219.6	20809	21258.4	25731.8	14779.5	9306.53	7941.18	5916.85	6495.64	4865.32	1316.52	1052.21	2067.05	3659.8	1702.6	2190.49	6.15626e-06	6.15626e-06	6.15626e-06	499.848	6.15626e-06	541.01	6.15626e-06	6.15626e-06
7.95_741.4713m/z	741.471	7.94962	neg	PA(16:1(9Z)/20:3(8Z,11Z,14Z))	LMGP10010217	Glycerophospholipids	Glycerophosphates	M+FA-H	C39H69O8P	42.4	20.2	0.154668	107676	100364	100488	102508	99174.2	97288.9	168049	217658	194680	105278	65103.6	230204	368159	53287.4	32559.4	221865	202677	85976.8	62553.9	183054	164929	211750	251317	94132.3	101604	154656	40876.2	79468.5	46166.5	100578	136082	122777	84156.9	474.047	34879	22684.2	25248.3
2.06_633.3407m/z	633.341	2.05882	neg	PI(22:2(13Z,16Z)/0:0)	LMGP06050023	Glycerophospholipids	Glycerophosphoinositols	M-H2O-H	C31H57O12P	42.3	15.3	-0.342998	72309.6	72997.2	74869.9	78419.7	77184.6	23984	85701.4	14091	38431.3	37394.3	15294.7	41427.3	75135.7	270445	159778	52689	96386.7	124302	215792	157092	202241	99939.3	1352.92	17199.5	29041.6	18411.9	30505.1	1624.36	86665.3	117708	130729	78797.7	15039	41678.8	39497.5	68445.2	91030.2
5.62_777.4729m/z	777.473	5.624	neg	PG(17:2(9Z,12Z)/20:5(5Z,8Z,11Z,14Z,17Z))	LMGP04010301	Glycerophospholipids	Glycerophosphoglycerols	M-H	C43H71O10P	42.3	19.6	2.16974	523960	526661	516576	498948	504853	47636.9	63999.9	29201.9	11828.4	53166.2	48366.7	45177.3	50760.8	220351	63008.9	72849.7	82885.9	195615	254562	117033	172896	855227	518735	649498	720324	1.18296e+06	1.20432e+06	1.20419e+06	842489	693084	764193	519877	510500	392121	565907	431112	543734
6.42_868.5454m/z	868.545	6.42177	neg	(3'-sulfo)Galbeta-Cer(d18:0/18:0(2OH))	LMSP06020004	Sphingolipids	Acidic glycosphingolipids	M+FA-H	C42H81NO12S	42.3	23.8	-0.960455	5031.34	5034.59	5354.9	5836.59	6529.28	6.15626e-06	12319.8	10313.6	60828.9	11596.5	6215.72	3425.47	27327.1	15671.8	2898.75	17599.2	18881	1284.39	708.633	37325.4	34015.7	1407.05	1246.51	2587.97	6076.21	13138.5	6400.65	3967	4684.78	6.15626e-06	6.15626e-06	6.15626e-06	6.15626e-06	6.15626e-06	6.15626e-06	6.15626e-06	6.15626e-06
8.12_782.5114n	781.504	8.123	neg	PG(17:1(9Z)/20:4(5Z,8Z,11Z,14Z))	LMGP04010270	Glycerophospholipids	Glycerophosphoglycerols	M-H, M+FA-H	C43H75O10P	42.3	18.3	2.12379	704570	736753	731361	715229	728110	6.15626e-06	3975.66	9725.67	3205.39	9510.15	12890.4	19380.6	31416.1	110156	16892.2	56368.6	59712.6	91843.9	158042	87178.1	127085	788477	671125	764149	908337	1.21979e+06	1.24901e+06	924114	1.19816e+06	1.41736e+06	1.20489e+06	1.04141e+06	747176	1.72658e+06	1.25965e+06	1.24591e+06	1.71922e+06
3.26_327.2907m/z	327.291	3.26168	neg	Nonadecanal	LMFA06000247	Fatty Acyls	Fatty aldehydes	M+FA-H	C19H38O	42.2	18.8	0.770218	1011.74	1393.74	1149.77	1283.7	1200.03	6.15626e-06	102.89	6.15626e-06	6.15626e-06	6.15626e-06	6.15626e-06	6.15626e-06	339.053	694.736	66.458	595.071	690.629	6.15626e-06	6.15626e-06	354.016	968.684	4434.79	1979.52	971.434	419.863	5307.82	681.431	252.296	624.96	8308.46	5335.83	743.9	2437.11	111.394	2079.33	2463.72	162.283
1.84_707.4328m/z	707.433	1.83775	neg	PG(18:4(6Z,9Z,12Z,15Z)/15:1(9Z))	LMGP04010430	Glycerophospholipids	Glycerophosphoglycerols	M-H2O-H	C39H67O10P	42	33	4.72091	3677.29	3093.16	2024.92	2329.59	2772.67	6.15626e-06	6.15626e-06	6.15626e-06	6.15626e-06	6.15626e-06	6.15626e-06	6.15626e-06	6.15626e-06	2372.77	6.15626e-06	8912.66	1386.76	3460.61	8257.19	16292.4	10902.7	12137	12302.1	5914	3265.09	3824.14	7230.54	3645.96	1272.73	6.15626e-06	356.933	976.433	538.371	6.15626e-06	6.15626e-06	6.15626e-06	406.587
4.31_715.4951m/z	715.495	4.30757	neg	PA(P-18:0/17:2(9Z,12Z))	LMGP10030038	Glycerophospholipids	Glycerophosphates	M+FA-H	C38H71O7P	42	24.5	4.63585	7046	7441.59	6082.49	8005.19	6649.15	6.15626e-06	1101.26	6.15626e-06	6.15626e-06	6.15626e-06	6.15626e-06	6.15626e-06	6.15626e-06	6.15626e-06	6.15626e-06	962.457	6.15626e-06	6.15626e-06	6.15626e-06	949.855	4773.02	4196.49	13223	26613.6	41785.3	14230.9	8973.49	2433.68	35561.4	6.15626e-06	1372.06	24731.7	17040.8	6.15626e-06	6089.48	25766.3	5223.47
1.65_759.4711m/z	759.471	1.65402	neg	MGDG-O(16:3(7Z,10Z,13Z))	LMGL05010027	Glycerolipids	Glycosyldiradylglycerols	M-H	C43H68O11	41.8	27.5	2.92744	1874.12	1591.69	1731.87	1205.89	1062.01	6.15626e-06	465.324	6.15626e-06	6.15626e-06	459.183	231.553	1005.52	6.15626e-06	299.121	6.15626e-06	6.15626e-06	6.15626e-06	6.15626e-06	6.15626e-06	331.982	3374.22	1457.24	3785.26	11659.1	25767.5	1002.32	5901.48	470.755	17250.4	6.15626e-06	6.15626e-06	3167.57	6.15626e-06	6.15626e-06	6.15626e-06	6.15626e-06	6.15626e-06
3.15_832.5374m/z	832.537	3.14925	neg	PS(14:1(9Z)/22:1(11Z))	LMGP03010135	Glycerophospholipids	Glycerophosphoserines	M+FA-H	C42H78NO10P	41.7	23.7	3.6525	2148.4	2679.58	2026.34	1118.71	3804.27	6.15626e-06	6.15626e-06	6.15626e-06	6.15626e-06	6.15626e-06	6.15626e-06	6.15626e-06	6.15626e-06	6.15626e-06	6.15626e-06	6.15626e-06	6.15626e-06	6.15626e-06	6.15626e-06	6.15626e-06	6.15626e-06	3454.65	2901.76	7332.54	8218.04	4917.38	6302.38	6.15626e-06	16500.9	6.15626e-06	324.935	21079.4	16001.3	1502.22	910.922	9080.71	2671.21
6.55_754.4805n	753.473	6.54538	neg	PG(17:1(9Z)/18:4(6Z,9Z,12Z,15Z))	LMGP04010263	Glycerophospholipids	Glycerophosphoglycerols	M-H, M+FA-H	C41H71O10P	41.7	16.9	2.73198	470735	455427	477321	473686	469352	109303	162456	65443.3	45462.3	117228	91530.1	126958	132980	275684	145329	137588	161786	377343	264490	256020	423438	521454	379406	688628	766601	1.09309e+06	918110	983463	871143	347190	692364	526940	544019	230076	322450	531701	273278
0.74_209.1548m/z	209.155	0.738817	neg	6-hydroxy-4-tridecanolide	LMFA07040044	Fatty Acyls	Fatty esters	M-H2O-H	C13H24O3	41.6	19.4	0.236288	2759.46	2448.84	2613.92	1872.06	2337.89	1262.03	665.363	822.161	1251.42	1931.79	2044.2	2248.62	984.453	1346.42	1127.61	488.691	782.222	1600.83	1288.54	1489.6	335.324	555.749	876.117	690.15	267.875	554.589	595.416	470.175	431.14	661.952	381.849	549.088	815.438	1239.35	649.822	1308.78	533.89
7.95_673.4848m/z	673.485	7.94962	neg	PG(P-16:0/15:0)	LMGP04030005	Glycerophospholipids	Glycerophosphoglycerols	M-H2O-H	C37H73O9P	41.6	17	4.94845	535170	513304	510862	507034	492814	479011	726530	947290	863554	494961	311940	1.0055e+06	1.66348e+06	270972	176194	957396	927352	420827	303323	838293	755991	1.04555e+06	1.22746e+06	509668	518577	853547	247201	414807	280586	583794	769230	696311	479163	19561.7	230834	182319	191104
6.99_793.5040m/z	793.504	6.98843	neg	PA(20:2(11Z,14Z)/20:4(5Z,8Z,11Z,14Z))	LMGP10010579	Glycerophospholipids	Glycerophosphates	M+FA-H	C43H73O8P	41.5	20.6	2.04752	12212.9	11820.9	11181.6	9332.41	10991.3	6.15626e-06	6.15626e-06	6.15626e-06	6.15626e-06	6.15626e-06	6.15626e-06	6.15626e-06	6.15626e-06	6.15626e-06	6.15626e-06	6.15626e-06	6.15626e-06	6.15626e-06	6.15626e-06	6.15626e-06	6.15626e-06	9611.92	15955.7	2534.48	3855.15	92392.2	177093	1185.45	1332.2	1863.96	6.15626e-06	376.748	1648.39	6.15626e-06	12973.4	459.443	2161.5
8.41_781.5041m/z	781.504	8.41125	neg	PA(19:0/20:5(5Z,8Z,11Z,14Z,17Z))	LMGP10010471	Glycerophospholipids	Glycerophosphates	M+FA-H	C42H73O8P	41.5	16.8	2.18442	117988	115856	109441	115643	110704	619.158	2514.94	6.15626e-06	6.15626e-06	669.344	462.759	6.15626e-06	959.855	24664.1	10013.8	21009.8	16189	17913.8	34557	28929.3	32839.8	135515	93428.1	185621	241513	262023	213444	256688	274984	92481.7	114286	135579	174470	46990.4	136922	199981	94120.8
3.68_725.4792m/z	725.479	3.68355	neg	PG(17:1(9Z)/17:2(9Z,12Z))	LMGP04010257	Glycerophospholipids	Glycerophosphoglycerols	M-H2O-H	C40H73O10P	41.3	26	3.91083	46148.9	45620.9	47114.3	47121.7	47370.7	6.15626e-06	6.15626e-06	6.15626e-06	6.15626e-06	6.15626e-06	343.721	642.006	6.15626e-06	6.15626e-06	6.15626e-06	369.533	720.944	6.15626e-06	6.15626e-06	6.15626e-06	2471.78	33308.1	27814.6	112067	165241	86568.9	116461	33762.5	143637	24854.6	31646.3	120767	81992.7	63855	51501.4	77084.9	68642.5
5.89_791.4894m/z	791.489	5.89448	neg	PG(20:5(5Z,8Z,11Z,14Z,17Z)/18:2(9Z,12Z))	LMGP04010660	Glycerophospholipids	Glycerophosphoglycerols	M-H	C44H73O10P	41.3	19.7	3.17819	9301.76	7613.27	10379.7	6257	5479.93	6.15626e-06	6.15626e-06	6.15626e-06	6.15626e-06	6.15626e-06	6.15626e-06	6.15626e-06	6.15626e-06	6.15626e-06	6.15626e-06	6.15626e-06	6.15626e-06	6.15626e-06	6.15626e-06	6.15626e-06	6.15626e-06	11569.7	10078.2	2378.21	2556.43	63695.1	188873	2228.14	2431.28	642.439	424.092	1273.46	2280.55	35.2131	10394	415.67	1335.29
7.03_779.4889m/z	779.489	7.02682	neg	PA(17:2(9Z,12Z)/22:4(7Z,10Z,13Z,16Z))	LMGP10010304	Glycerophospholipids	Glycerophosphates	M+FA-H	C42H71O8P	41.3	14.5	2.73149	80899.4	77014.6	82401.1	79768.7	75771.8	6.15626e-06	6.15626e-06	6.15626e-06	6.15626e-06	6.15626e-06	6.15626e-06	6.15626e-06	6.15626e-06	18087.9	3221.04	8468.41	3817.84	6277.37	27046.8	22550.2	21986.5	142796	66037.6	155035	158653	154091	207864	193237	216692	89805.9	58558.5	83414	163035	34006.7	93089.8	129846	120858
8.57_795.5197m/z	795.52	8.56538	neg	PA(20:1(11Z)/20:4(5Z,8Z,11Z,14Z))	LMGP10010548	Glycerophospholipids	Glycerophosphates	M+FA-H	C43H75O8P	41.3	19.7	2.0063	10031.3	7753.33	11197	10185.5	8994.23	6.15626e-06	6.15626e-06	6.15626e-06	6.15626e-06	6.15626e-06	6.15626e-06	6.15626e-06	6.15626e-06	6.15626e-06	6.15626e-06	6.15626e-06	6.15626e-06	6.15626e-06	6.15626e-06	6.15626e-06	6.15626e-06	7273.03	16977.6	3080.27	3198.63	65388	169709	477.333	2860.26	1164.17	532.785	1993.85	1152.78	767.409	32688.1	6.15626e-06	972.616
3.17_709.4482m/z	709.448	3.16835	neg	PG(15:0/18:4(6Z,9Z,12Z,15Z))	LMGP04010148	Glycerophospholipids	Glycerophosphoglycerols	M-H2O-H	C39H69O10P	41.2	27	4.45068	4510.25	5959.44	4309.24	5369.61	5849.65	434.693	6003.46	6.15626e-06	6.15626e-06	2124	6.15626e-06	1701.85	921.681	1949.37	6.15626e-06	1744.09	424.788	286.781	747.683	2477.07	4751.33	21569.3	17843	17945.4	19490.7	16578	12337.1	3346.23	8342.21	1300.76	1237.46	10789	3445.26	6.15626e-06	2739.19	1162.9	1327.59
8.33_804.5799m/z	804.58	8.33465	neg	PS(18:0/19:0)	LMGP03010317	Glycerophospholipids	Glycerophosphoserines	M-H	C43H84NO10P	41.1	11.7	4.80535	2.56281e+06	2.5854e+06	2.51789e+06	2.62771e+06	2.59041e+06	157399	224139	159384	232771	302679	234191	195250	278183	226247	246132	479535	358809	375796	340191	165147	288081	4.2215e+06	3.6998e+06	2.28935e+06	1.68277e+06	5.76398e+06	3.36166e+06	2.28863e+06	4.15336e+06	4.77694e+06	7.96105e+06	5.35624e+06	5.33954e+06	4.00612e+06	4.95167e+06	3.84491e+06	4.70246e+06
11.85_811.5508m/z	811.551	11.8498	neg	PA(20:4(5Z,8Z,11Z,14Z)/21:0)	LMGP10010641	Glycerophospholipids	Glycerophosphates	M+FA-H	C44H79O8P	40.9	16.6	1.70377	17141.1	19460.4	15593.5	19233.9	18226.5	6.15626e-06	6.15626e-06	6.15626e-06	6.15626e-06	6.15626e-06	6.15626e-06	6.15626e-06	6.15626e-06	6.15626e-06	6.15626e-06	6.15626e-06	1149.52	6.15626e-06	2486.96	1154.93	2055.77	9759.27	8410.2	27120.7	21216.2	16245.1	14543	16602.7	21109.7	45955	45683	55389.7	56035.2	30767.7	48047.8	68285.5	74970.5
19.58_895.7723m/z	895.772	19.5757	neg	TG(17:1(9Z)/18:3(9Z,12Z,15Z)/20:0)[iso6]	LMGL03010380	Glycerolipids	Triradylglycerols	M-H	C58H104O6	40.8	16.7	-4.10658	35188.2	31476	25044.8	32595.7	35168.3	55478.9	39056.8	37621.1	53503.9	44494.5	53809.1	33422.4	26278.4	39296.4	42263	34591.2	21570.7	53282	32197.7	26662.2	21871.9	25983.3	27707.4	31753.6	23680.4	24776.7	27298	37799.6	18991.8	25475.4	37551.8	27015	19622	37484.1	35893.5	35102.1	24394.9
2.21_723.4636m/z	723.464	2.21177	neg	PG(16:1(9Z)/18:3(6Z,9Z,12Z))	LMGP04010212	Glycerophospholipids	Glycerophosphoglycerols	M-H2O-H	C40H71O10P	40.7	22.8	4.01829	3989.67	3312.57	3360.33	3700.49	4275.55	6.15626e-06	6.15626e-06	6.15626e-06	6.15626e-06	6.15626e-06	6.15626e-06	6.15626e-06	6.15626e-06	6.15626e-06	6.15626e-06	6.15626e-06	6.15626e-06	6.15626e-06	6.15626e-06	6.15626e-06	6.15626e-06	9416.51	5318.18	10711	10526.4	12025.8	25182	7400.08	11962.5	481.849	2824.81	4030.97	2504.34	6.15626e-06	3124.71	1008.18	1106.26
0.61_191.0562m/z	191.056	0.6081	neg	2S-acetyl-2-hydroxy-butanoic acid	LMFA01050383	Fatty Acyls	Fatty Acids and Conjugates	M+FA-H	C6H10O4	40.6	10.1	0.75634	7904.73	7069.97	9259.03	8767.5	8807.67	19599.3	28086.2	1319.46	40553.5	47380.1	133626	10011.1	8482.86	7676.94	15027.7	5480.1	5740.48	5306.31	1375.8	1390.5	5838.29	1382.59	1865.64	862.968	1400.3	691.523	745.676	995.014	685.385	1129.45	2155.69	791.62	1545.34	1281.25	661.07	4114.21	1021.81
6.89_903.5257m/z	903.526	6.89238	neg	PI(20:4(5Z,8Z,11Z,14Z)/16:0)	LMGP06010828	Glycerophospholipids	Glycerophosphoinositols	M+FA-H	C45H79O13P	40.6	10.1	1.94286	195689	202800	189071	194287	193089	26480.7	52924.4	80136.9	56192.6	46588.7	32754.9	68327.3	95732	157460	96877	193955	108240	140608	206971	205583	132024	179879	271531	203319	212909	206018	147121	212372	166537	345221	352811	287901	234064	222483	258716	302842	378339
0.91_607.3238m/z	607.324	0.909817	neg	PI(20:1(11Z)/0:0)	LMGP06050019	Glycerophospholipids	Glycerophosphoinositols	M-H2O-H	C29H55O12P	40.5	19.4	-2.36223	3502	5531.74	3730.63	4012.59	3776.46	2074.49	5744.93	4349.1	5584.56	2352.12	1502.18	4789.29	3288.65	8223.91	14276.5	20499.1	19383.1	6660.2	13219.9	5711.76	4315.18	3301.63	979.935	3716.17	5667.52	1252.57	4783.09	365.369	3582.22	640.315	3375.57	4764.24	591.428	822.968	6.15626e-06	1589.33	4261.91
12.77_907.6623m/z	907.662	12.7743	neg	PG(22:0/20:0)	LMGP04010716	Glycerophospholipids	Glycerophosphoglycerols	M+FA-H	C48H95O10P	40.4	13.5	-2.51175	26121.4	23077.3	28129.5	22396	21045.4	6.15626e-06	6.15626e-06	265.918	6.15626e-06	6.15626e-06	287.606	6.15626e-06	603.309	1841.25	6.15626e-06	6.15626e-06	6.15626e-06	6.15626e-06	9740.97	5854.89	6.15626e-06	25585.4	17525.4	21092.9	25707.6	18258.2	25039.5	20118.8	19811.5	20493.7	26452.2	27928	25601.6	32601.3	16970.4	32955.4	35550.1
0.83_743.4972m/z	743.497	0.833617	neg	13,14-dihydro-19R-hydroxyPGE1	LMFA03010165	Fatty Acyls	Eicosanoids	2M-H	C20H36O6	40.3	11	2.80954	1221.72	1009.65	706.034	1588.25	1696.34	3498.29	14444.1	6.15626e-06	6.15626e-06	3548.6	6.15626e-06	5768.77	3180.39	1226.72	1226.89	510.399	6.15626e-06	6.15626e-06	6.15626e-06	6.15626e-06	2541.88	408.758	2353.8	7817.51	16244.1	1129.89	4063.67	6.15626e-06	7540.64	6.15626e-06	6.15626e-06	1441.2	6.15626e-06	6.15626e-06	6.15626e-06	6.15626e-06	6.15626e-06
2.46_725.4431m/z	725.443	2.4583	neg	PA(17:1(9Z)/18:4(6Z,9Z,12Z,15Z))	LMGP10010261	Glycerophospholipids	Glycerophosphates	M+FA-H	C38H65O8P	40.3	15.8	4.6796	26508.4	28949.3	28062.8	27995.4	27106	21347.3	58999	6.15626e-06	366.37	33601	15291.5	48114.2	29796.4	12180.8	4132.3	41646.4	27722.8	6087.36	7396.89	23907.8	32917	67854.9	73781.3	42098.1	41991	60886.5	45819	27140.5	22726.9	5117.67	5318.42	24580.3	17079.7	4084.29	15223.2	12189.6	28822.2
6.87_767.4869m/z	767.487	6.87287	neg	PA(18:3(6Z,9Z,12Z)/20:2(11Z,14Z))	LMGP10010385	Glycerophospholipids	Glycerophosphates	M+FA-H	C41H71O8P	40.3	17.1	0.00892287	4613.64	5516.73	5051.88	5919.97	6718.72	6.15626e-06	459.656	6.15626e-06	6.15626e-06	6.15626e-06	589.315	470.689	2067.97	6.15626e-06	6.15626e-06	6.15626e-06	567.029	6.15626e-06	459.611	3267.02	1399.97	4850.14	8119.11	1694.87	6110.12	50202.9	103648	1105.81	6.15626e-06	4641.89	6.15626e-06	807.568	3814.63	1327.29	2524.63	1292.85	3054.05
2.42_723.4639m/z	723.464	2.42492	neg	PG(17:2(9Z,12Z)/17:2(9Z,12Z))	LMGP04010890	Glycerophospholipids	Glycerophosphoglycerols	M-H2O-H	C40H71O10P	40.2	19.2	4.43534	22375.4	22612.6	24338.3	22448.7	22739.8	6.15626e-06	6.15626e-06	6.15626e-06	6.15626e-06	6.15626e-06	6.15626e-06	6.15626e-06	6.15626e-06	268.196	6.15626e-06	6.15626e-06	6.15626e-06	6.15626e-06	6.15626e-06	6.15626e-06	1110.47	23907.9	20774.1	56201.2	66975	44093	75514.6	34694.9	71032.9	5606.07	14512.7	32100.4	29153.2	3113.85	21708.9	20778	19808.9
0.72_193.0871m/z	193.087	0.7198	neg	2,4,6,8-decatetraenal	LMFA06000061	Fatty Acyls	Fatty aldehydes	M+FA-H	C10H12O	40	6.82	0.532321	3414.25	3995.96	4591.7	4234.22	4314.89	2855.4	1748.37	2821.17	2165.12	3538.88	1522.88	3213.08	2032.1	2397.84	4592.9	2304.68	3598.22	4878.15	2161.63	5242.81	1967.18	1262.62	1568.8	962.565	1082.5	973.511	1184.8	1567.23	1148.09	1625.91	1284.04	1307.01	1274.85	4166.42	1846.09	2858.98	981.208
10.40_769.5044m/z	769.504	10.3986	neg	PA(18:1(9Z)/20:3(8Z,11Z,14Z))	LMGP10010333	Glycerophospholipids	Glycerophosphates	M+FA-H	C41H73O8P	40	19.3	2.67838	3994.89	3674.24	3081.72	3275.7	3831.2	6.15626e-06	6.15626e-06	6.15626e-06	6.15626e-06	6.15626e-06	6.15626e-06	6.15626e-06	649.835	455.206	6.15626e-06	4243.05	1200	6.15626e-06	6.15626e-06	4141.86	1379.66	25565.4	28736.7	10851.3	11097.7	15152.6	1577.77	2917.9	5472.67	21825.7	15054.3	19771.8	18315.9	6.15626e-06	5401.61	513.301	3011.8
10.43_851.5086m/z	851.509	10.4294	neg	PG(17:1(9Z)/22:6(4Z,7Z,10Z,13Z,16Z,19Z))	LMGP04010277	Glycerophospholipids	Glycerophosphoglycerols	M+FA-H	C45H75O10P	39.9	8.18	0.808836	105984	109211	102361	109579	107335	6.15626e-06	6.15626e-06	6.15626e-06	6.15626e-06	6.15626e-06	6.15626e-06	6.15626e-06	6.15626e-06	2209.97	6.15626e-06	561.989	6.15626e-06	6.15626e-06	8225.15	4928.27	4283.35	61724.8	59106	128202	116614	120077	125456	105959	184407	225127	158334	206751	257514	139061	283781	409707	368369
0.74_222.1620n	221.155	0.738817	neg	7E,9E,11-Dodecatrienyl acetate	LMFA07010233	Fatty Acyls	Fatty esters	M-H, M+FA-H	C14H22O2	39.7	1.43	0.0391634	14866.7	14320.7	16778.3	15610.3	17498.9	10729.3	8447.15	9418.11	8943.66	13104.7	13148.4	17035	12743.2	14880.8	12265.8	4520.46	10406.4	14510.4	11055.7	14287	8116.11	7996.97	5940.29	8792.98	6335.59	7157.41	8719.6	8137.88	9422.83	8158.11	5915.45	5245.06	7682.06	11472	7101.25	13160.6	8090.87
1.98_279.2329m/z	279.233	1.98242	neg	2,4-Dimethyl-2E,4E-heptadien-1-ol	LMFA05000118	Fatty Acyls	Fatty alcohols	2M-H	C9H16O	39.7	0	-0.0949749	841.461	638.354	849.75	604.847	717.218	6.15626e-06	476.921	1272.67	1173.31	755.013	996.573	591.514	6.15626e-06	1438.62	1579.46	737.428	1116.68	1063.85	743.943	65.9755	107.873	1744.39	4131.59	647.23	276.922	1022.1	807.377	1463.99	473.763	329.939	669.867	6.15626e-06	6.15626e-06	6.15626e-06	6.15626e-06	6.15626e-06	64.4683
2.56_255.2330m/z	255.233	2.55625	neg	oct-1-en-3S-ol	LMFA01050367	Fatty Acyls	Fatty Acids and Conjugates	2M-H	C8H16O	39.7	0	0.098688	1443.33	1645.1	1743.24	1696.87	1582.73	1077.56	1848.94	1541.07	1855.19	1962.66	1643.79	1939.24	1537.6	2047.19	1992.06	1464.31	1920.59	1775.2	1447.83	1321.39	1615.57	1286.48	1408.04	870.725	1284.89	1327.37	1042.94	956.626	1513.85	1309.21	1177.24	1007.34	1079.77	1183.23	760.265	990.144	1357.01
6.80_870.5527m/z	870.553	6.7959	neg	PS(19:0/20:4(5Z,8Z,11Z,14Z))	LMGP03010472	Glycerophospholipids	Glycerophosphoserines	M+FA-H	C45H80NO10P	39.7	5.77	3.08784	355306	353776	362214	349389	368182	176800	191048	56721.2	81488.4	194910	89872.5	57824	70384.7	100496	123974	121329	80784.8	102396	85810.5	41309.3	81828.6	786228	599810	371842	374254	1.09209e+06	568378	512786	627622	254334	734772	405392	480193	177097	336541	261209	181164
1.18_707.4769m/z	707.477	1.17632	neg	PGD1	LMFA03010049	Fatty Acyls	Eicosanoids	2M-H	C20H34O5	39.6	17.5	4.13959	101742	103332	108516	110078	107699	9184.99	26075.6	358.635	6.15626e-06	9276.09	541.606	4429.65	3303.84	49855	15112.4	19958	14955.9	18716.7	32214.4	50143.4	135244	116027	144477	384051	777862	52461.6	242312	57662	401256	2434.4	23483.7	177958	63238.8	4228.92	22112.9	52604.1	20134.1
8.01_823.4753m/z	823.475	8.00735	neg	PI(17:1(9Z)/18:4(6Z,9Z,12Z,15Z))	LMGP06010231	Glycerophospholipids	Glycerophosphoinositols	M-H2O-H	C44H75O13P	39.6	7.94	-1.64756	349015	356024	374051	368415	360824	4155.52	13955.7	11165.2	5174.4	16091.3	15284.9	26282.6	36021.7	58754	24369.6	45666.3	57705.7	105858	91381.6	95477.6	130852	279363	263166	438806	424086	509922	458623	511968	472975	609223	599652	576044	603919	523129	498189	748125	614817
0.59_175.0248m/z	175.025	0.589917	neg	Pyruvic acid	LMFA01060077	Fatty Acyls	Fatty Acids and Conjugates	2M-H	C3H4O3	39.5	0	-0.322952	11499.3	14615.4	12102.4	11906.1	12307.5	36039.2	39145.4	21484.8	31166.7	5969.65	15945.4	26739.6	33230.8	14236.9	8287.66	29453.7	30175.2	12054	9833.15	15940.8	17993.6	1776.94	1182.1	369.035	276.577	2859.87	1306.6	1308.67	1764.54	6.15626e-06	376.823	6.15626e-06	6.15626e-06	6.15626e-06	6.15626e-06	6.15626e-06	6.15626e-06
0.64_223.0976m/z	223.098	0.6441	neg	Sorbic acid	LMFA01030100	Fatty Acyls	Fatty Acids and Conjugates	2M-H	C6H8O2	39.5	0	-0.13821	4526.43	3447.14	6988.06	5631	5500.4	4967.78	6.15626e-06	6789.03	6.15626e-06	6.15626e-06	6.15626e-06	2712.74	6.15626e-06	3711.91	6.15626e-06	11807	11215.4	6.15626e-06	6.15626e-06	1196.71	6.15626e-06	13110.1	14334.5	8297.88	8315.29	6.15626e-06	6.15626e-06	6.15626e-06	6.15626e-06	6.15626e-06	1761.7	2826.91	6.15626e-06	6.15626e-06	6.15626e-06	6.15626e-06	6.15626e-06
0.72_411.2378m/z	411.238	0.7198	neg	15-methyl-15R-PGE2	LMFA03010063	Fatty Acyls	Eicosanoids	M+FA-H	C21H34O5	39.5	11.2	-2.69958	5913.17	8104.18	8927.74	8803.48	9807.68	349.349	9249.13	6354.77	2463.96	7675.5	6953.77	12681	15437.4	32193.2	17899.5	9591.34	7577.59	11389.5	31100.1	31302	34273.6	1119.83	3731.94	5702.06	6350.67	2476	6431.58	509.781	10391.6	424.485	6.15626e-06	2064.84	284.361	10.0585	6.15626e-06	6.15626e-06	177.086
0.89_315.2542m/z	315.254	0.890817	neg	Pelargonic acid	LMFA01010009	Fatty Acyls	Fatty Acids and Conjugates	2M-H	C9H18O2	39.5	0	0.409308	2833.42	2124.75	2935.58	2756.55	2846.51	1690.97	2505.77	1808.73	2701.17	2781.09	1926.01	1136.76	4256.9	1886.05	2762.58	3483.22	2310.42	914.704	2747.44	2590.74	1180.71	1237.05	3085.62	1828.26	942.132	2272.75	2812.14	844.238	3636.18	2696.18	2051.76	1325.3	3161.95	3170.68	1628.63	3309.76	3282.15
1.37_934.7055n	933.698	1.3668	neg	TG(17:2(9Z,12Z)/20:5(5Z,8Z,11Z,14Z,17Z)/22:6(4Z,7Z,10Z,13Z,16Z,19Z))[iso6]	LMGL03011903	Glycerolipids	Triradylglycerols	M-H, 2M-H	C62H94O6	39.5	0	0.512097	6.39511e+06	6.82058e+06	6.39795e+06	6.41035e+06	6.63356e+06	4.84837e+06	1.27897e+07	1.2669e+07	1.53301e+07	8.17114e+06	6.28289e+06	1.48158e+07	1.20655e+07	17085946	2.36018e+07	2.17669e+07	2.75763e+07	1.04925e+07	1.4559e+07	1.31145e+07	1.1758e+07	1.46433e+06	984.683	271312	627690	7200.68	112569	622.657	1.91205e+06	754738	1.83248e+06	3.33951e+06	319529	90431.7	62836.5	1.48165e+06	1.98648e+06
8.89_863.5709m/z	863.571	8.88885	neg	alpha,alpha'-Trehalose 6-mycolate	LMFA01160001	Fatty Acyls	Fatty Acids and Conjugates	M+FA-H	C44H82O13	39.5	6.94	-3.52164	67820.4	69354.6	69357.7	69393.1	66082.3	6.15626e-06	6.15626e-06	4820.5	6.15626e-06	839.127	6.15626e-06	942.465	2755.45	20966.5	5127.27	35469.4	11564.9	12716.5	31495.7	27063.1	14399.1	90777.1	124879	89118.9	90104.9	90629.3	40753.7	71136	99238.4	165591	160600	112148	127702	77608.3	180233	204419	195653
0.91_247.1703m/z	247.17	0.909817	neg	2,4-octadienal	LMFA06000034	Fatty Acyls	Fatty aldehydes	2M-H	C8H12O	39.4	0	-0.0160117	654.533	992.335	835.086	958.225	1045.45	119.476	509.388	119.436	84.1505	916.187	820.111	240.864	241.771	754.687	477.602	627.014	362.77	1077.11	946.071	892.428	577.49	350.969	2976.84	357.929	319.92	847.551	671.541	594.303	243.935	2555.76	591.717	842.543	672.791	840.022	2071.72	717.348	1587.79
3.26_723.4638m/z	723.464	3.26168	neg	PA(P-16:0/20:5(5Z,8Z,11Z,14Z,17Z))	LMGP10030022	Glycerophospholipids	Glycerophosphates	M+FA-H	C39H67O7P	39.4	11.8	4.65444	20642.4	19782.7	18621.4	19841.1	19204.3	6.15626e-06	6.15626e-06	6.15626e-06	6.15626e-06	6.15626e-06	6.15626e-06	6.15626e-06	6.15626e-06	6.15626e-06	6.15626e-06	6.15626e-06	6.15626e-06	6.15626e-06	6.15626e-06	6.15626e-06	6.15626e-06	18960.9	9798.55	42194.9	45092.5	30575.8	57888.5	15563.2	49717.5	14483.6	7699.17	42188.8	34514.1	53451.5	27520.8	34448	48118
6.68_819.5373m/z	819.537	6.68062	neg	PG(18:2(9Z,12Z)/18:0)	LMGP04010876	Glycerophospholipids	Glycerophosphoglycerols	M+FA-H	C42H79O10P	39.4	10.9	-2.5787	32901.9	29635	35082.7	39355.8	34871.7	24280.2	49202.3	77073	47998.4	43753.8	51617.5	88813.8	77477.8	45242.8	55378.9	72377.9	80241.6	81157.4	45333.4	65581.5	83016.5	25772.3	18034.1	12569.6	18716.7	44969.3	25734.7	17111.4	36909	8898.42	22887.7	11543.6	11878.2	4484.58	10278.5	10184.8	3396.41
1.72_679.4384m/z	679.438	1.7212	neg	1,2-ditetradecanoyl-sn-glycero-3-phosphosulfocholine	LMGP00000051	Glycerophospholipids	Other Glycerophospholipids	M-H	C35H69O8PS	39.3	0	0.822101	3552.06	3121.14	3329.78	3696.22	3489.29	6.15626e-06	350.515	6.15626e-06	6.15626e-06	6.15626e-06	6.15626e-06	6.15626e-06	6.15626e-06	1396.63	6.15626e-06	255.729	6.15626e-06	6.15626e-06	572.815	1976.67	6683.14	4896.51	4533.81	18625.2	35401.6	1096.84	9788.99	1173.44	16035.8	6.15626e-06	6.15626e-06	6980.49	448.318	6.15626e-06	6.15626e-06	6.15626e-06	151.411
1.98_375.2755m/z	375.276	1.98242	neg	2-hydroxy capric acid	LMFA01050029	Fatty Acyls	Fatty Acids and Conjugates	2M-H	C10H20O3	39.3	0	0.821468	1107.75	1421.96	1384.68	861.706	1159.06	2065.93	1161.44	1362.63	1399.7	1203.43	1301.57	969.502	1150.88	738.782	1423	1197.6	1402.68	1213.26	975.443	1174.22	861.586	798.596	933.965	698.308	657.439	894.117	654.604	1027.93	582.765	609.586	883.411	800.985	759.07	1035.62	663.468	969.492	1949.23
2.86_728.4662n	727.459	2.86182	neg	PG(13:0/20:4(5Z,8Z,11Z,14Z))	LMGP04010086	Glycerophospholipids	Glycerophosphoglycerols	M-H2O-H, M-H	C39H69O10P	39.3	9.75	4.68178	47381.5	49906.6	49455.8	52300.7	49332.4	69782.2	123807	1036.92	3268.49	71828.7	23678.7	81798.9	113442	16712.3	7288.22	48397.9	48185.3	7293.73	5856.79	29075.7	51500.1	71168	111900	82734.7	104058	108187	73715.3	24941	65120.7	6964.35	15600.3	65261.8	26412.7	4857.14	31500.3	29304.6	30436.1
1.25_449.2676m/z	449.268	1.25245	neg	PG(P-16:0/0:0)	LMGP04070003	Glycerophospholipids	Glycerophosphoglycerols	M-H2O-H	C22H45O8P	39.2	3.03	0.434833	10245.4	9663.8	9268.43	9328.93	8980.31	6.15626e-06	274.267	1648.93	1086.11	1478.18	2451.01	1305.02	3510.92	1662.48	6.15626e-06	14491.1	2519.03	8851.91	7939.91	2910.93	2190.14	3311.05	3597.21	9554.01	11971.3	8492.56	17122.2	13117.5	17602.3	20538	10480.2	10007.9	9288.92	36104.7	15650.5	20349	19852
3.68_179.0352m/z	179.035	3.68355	neg	6E-Octene-2,4-diynoic acid	LMFA01030743	Fatty Acyls	Fatty Acids and Conjugates	M+FA-H	C8H6O2	39.2	0	1.46286	1704.29	1657.93	1640.26	1361.82	1703.22	2364.5	1988.47	1871.36	1575.1	2286.1	2535.11	1920.84	1953.23	2114.62	2056.79	2056.81	1777.99	2011.76	1779.73	1763.16	1969.02	1373.67	1299.99	1340.01	1210.1	1435.67	1098.55	1625.33	1090.4	1618.09	1387.67	1238.48	1487.11	1814.25	1509.81	1452.33	1376.41
1.35_659.3946m/z	659.395	1.34745	neg	PA(12:0/18:3(6Z,9Z,12Z))	LMGP10010052	Glycerophospholipids	Glycerophosphates	M+FA-H	C33H59O8P	39.1	5.77	2.75165	3048.61	4276.8	4992.41	5015.61	2353.25	6.15626e-06	6.15626e-06	6.15626e-06	6.15626e-06	6.15626e-06	6.15626e-06	6.15626e-06	6.15626e-06	6.15626e-06	6.15626e-06	6.15626e-06	6.15626e-06	6.15626e-06	6.15626e-06	6.15626e-06	6.15626e-06	6.15626e-06	673.522	1560.49	4860.39	3265.25	12240.3	838.025	18331.6	6.15626e-06	6.15626e-06	849.173	353.027	3212.39	414.519	4270.17	3759.33
2.19_1017.7210m/z	1017.72	2.19255	neg	TG(20:5(5Z,8Z,11Z,14Z,17Z)/20:5(5Z,8Z,11Z,14Z,17Z)/22:5(7Z,10Z,13Z,16Z,19Z))[iso3]	LMGL03012398	Glycerolipids	Triradylglycerols	M+FA-H	C65H96O6	39.1	5.79	2.13191	12418.4	14138	14447.3	15267.3	18852.4	6.15626e-06	19239.1	358.801	2592.77	6.15626e-06	259.074	2012.06	18537.6	427456	90406.3	6629.5	19366.3	39508.5	192577	102805	171739	42006.7	426.498	519.865	6.15626e-06	6.15626e-06	596.766	6.15626e-06	32856.8	51032.3	81069.4	23618.6	6.15626e-06	777.615	866.172	25011.9	40723.4
4.35_797.4993m/z	797.499	4.34582	neg	PG(P-16:0/20:5(5Z,8Z,11Z,14Z,17Z))	LMGP04030022	Glycerophospholipids	Glycerophosphoglycerols	M+FA-H	C42H73O9P	39.1	8.18	2.48147	8834.07	8477.96	7079.85	7735.79	8167.82	6.15626e-06	6.15626e-06	6.15626e-06	6.15626e-06	6.15626e-06	6.15626e-06	6.15626e-06	6.15626e-06	6.15626e-06	6.15626e-06	6.15626e-06	6.15626e-06	6.15626e-06	6.15626e-06	6.15626e-06	6.15626e-06	356.353	386.44	15524.6	24585.8	5039.26	8484.45	485.683	24825.4	6.15626e-06	1218.94	23005.8	37490.5	2434.57	12251.5	50023.1	13801.2
5.80_927.5249m/z	927.525	5.7985	neg	PI(20:4(5Z,8Z,11Z,14Z)/18:2(9Z,12Z))	LMGP06010600	Glycerophospholipids	Glycerophosphoinositols	M+FA-H	C47H79O13P	39.1	9.23	1.00882	20449.8	23850.8	23047.3	25216.4	20180.4	6.15626e-06	2429.85	8958.25	4202.14	2117.78	3113.79	7174.16	2614.96	18655.3	6473.24	38113.6	13340.6	19156	27972.5	33898.8	17753.7	47740.3	67374.8	20106.5	34531.1	38724.7	18715.7	48050.2	24166.6	11162	15510.9	17347.1	3911.39	5337.72	11887.1	5912.88	6270.62
9.34_846.5618m/z	846.562	9.3425	neg	PS(20:1(11Z)/22:4(7Z,10Z,13Z,16Z))	LMGP03010556	Glycerophospholipids	Glycerophosphoserines	M-H2O-H	C48H84NO10P	39.1	10.3	-4.25441	28042.8	32923.3	29343.5	27649.4	27492.1	15794.7	114852	71974.8	223533	83749.4	41697.9	89006.5	182875	31011.6	12683.2	37123.3	84041.2	2805.1	620.621	47169.7	59889.1	386.928	6.15626e-06	6.15626e-06	698.981	8416.05	2561.16	976.86	2211.5	6.15626e-06	878.847	6.15626e-06	6.15626e-06	6.15626e-06	6.15626e-06	6.15626e-06	6.15626e-06
2.88_403.3069m/z	403.307	2.8809	neg	2-hydroxy hendecanoic acid	LMFA01050034	Fatty Acyls	Fatty Acids and Conjugates	2M-H	C11H22O3	39	0	0.876514	1846.24	1718.06	2331.22	1663.82	1866.36	2356.22	2118.42	2578.77	1934.76	1953.45	1841.68	2240.18	2429.34	1666.76	2877.45	1899.77	1823.15	2152.21	2066.03	1738.46	1707.23	1164.8	1413.37	1069.96	1192.58	1019.01	1281.65	1394.57	1281.02	1787.22	1845.12	1613.01	1484.72	2382.9	1603.17	1226.76	3049.43
7.01_929.5408m/z	929.541	7.00763	neg	PI(18:2(9Z,12Z)/20:3(8Z,11Z,14Z))	LMGP06010327	Glycerophospholipids	Glycerophosphoinositols	M+FA-H	C47H81O13P	39	8.21	1.29079	27016	26299.2	26785.3	24039	28062.1	6.15626e-06	6.15626e-06	2311.76	6.15626e-06	6.15626e-06	6.15626e-06	6.15626e-06	1969.72	30217.5	10511.1	27831	6996.16	14142.1	30835	30495.3	15939.4	65291.1	97448.7	36097.6	55881	71285.1	40710.5	43368.6	50476.8	19117.7	27895.7	31123.3	7357.69	16431.9	19931.1	15920.6	19007.8
12.37_749.6456m/z	749.646	12.3704	neg	22:2 Cholesteryl ester	LMST01020017	Sterol Lipids	Sterols	M+FA-H	C49H84O2	38.9	1.62	0.306991	82121.6	95528	92826	89825.3	92253.4	11846	35381	32530	31192.6	29495.4	20289.3	30014	35723.5	77946.5	53623.2	81928.7	64734.5	34430.1	74528.4	92552.4	84634	205029	224328	142383	194537	169950	132643	122230	210339	31331.3	47530.1	62412.6	25673	13307.7	15045.2	33306.9	23156.7
13.08_277.2172m/z	277.217	13.081	neg	alpha-linolenic acid	LMFA01030152	Fatty Acyls	Fatty Acids and Conjugates	M-H	C18H30O2	38.9	12	-0.542514	338.663	280.159	286.592	195.509	102.028	6.15626e-06	6.15626e-06	6.15626e-06	6.15626e-06	6.15626e-06	6.15626e-06	6.15626e-06	6.15626e-06	6.15626e-06	6.15626e-06	6.15626e-06	6.15626e-06	6.15626e-06	6.15626e-06	6.15626e-06	6.15626e-06	932.603	1072.14	2037.73	2941.42	343.002	3345.33	533.321	2312.05	106.961	1205.41	1969.05	2969.92	614.13	846.254	1045.44	3489.11
13.66_171.0664m/z	171.066	13.6554	neg	Vinyl acetic acid	LMFA01030004	Fatty Acyls	Fatty Acids and Conjugates	2M-H	C4H6O2	38.9	0	0.829408	212.144	266.139	494.175	576.528	566.843	728.929	535.985	341.307	312.323	409.584	594.267	475.907	404.054	208.879	166.23	353.045	180.579	367.778	534.443	596.637	540.505	635.8	543.813	396.914	569.228	633.418	520.658	702.254	562.946	292.093	540.33	390.097	339.434	6.15626e-06	383.802	258.53	243.819
14.29_927.7683m/z	927.768	14.2866	neg	TG(17:2(9Z,12Z)/17:2(9Z,12Z)/20:0)[iso3]	LMGL03010266	Glycerolipids	Triradylglycerols	M+FA-H	C57H102O6	38.9	14.2	2.82987	10035.8	6042.26	7066.88	5700.65	6336.52	1904	1388.02	1402.3	6.15626e-06	1249.49	3978.45	1068.32	3304.72	1377.02	2220.58	6.15626e-06	4058.08	1134.38	2315.72	6.15626e-06	1792.2	12991	53625.9	9805.07	13177.7	42617.3	27869.5	4136.3	28487.4	28831.2	69582.9	17803.2	13482	8885.59	49335.9	30072.8	28381
3.99_795.4836m/z	795.484	3.98803	neg	4,5-epoxy-17R-HDHA	LMFA04000078	Fatty Acyls	Docosanoids	2M-H	C25H34O4	38.9	4.33	-0.701419	8328.9	7638.03	6465.07	6359.84	6342.45	6.15626e-06	6.15626e-06	6.15626e-06	6.15626e-06	6.15626e-06	6.15626e-06	6.15626e-06	6.15626e-06	6.15626e-06	6.15626e-06	6.15626e-06	6.15626e-06	6.15626e-06	6.15626e-06	6.15626e-06	6.15626e-06	810.128	401.301	18520	19232.4	2685.67	11494.2	1887.62	25586.1	394.309	600.261	21081.5	40019.9	3478.84	10326.4	43503.5	36068.1
4.21_806.4994m/z	806.499	4.21175	neg	PE(18:2(9Z,12Z)/20:5(5Z,8Z,11Z,14Z,17Z))	LMGP02010673	Glycerophospholipids	Glycerophosphoethanolamines	M+FA-H	C43H72NO8P	38.9	9.82	2.1053	7419.61	9207.54	9137.22	9349.35	7777.65	13108.6	35155.5	23433.9	27031	19977	16793.7	17491.1	22320.1	44502.7	33871.3	18864.5	28140.3	17825.4	11803.1	6905.89	11674.6	6.15626e-06	1500.24	298.704	6.15626e-06	6.15626e-06	6.15626e-06	6.15626e-06	6.15626e-06	6.15626e-06	6.15626e-06	6.15626e-06	6.15626e-06	368.884	6.15626e-06	6.15626e-06	705.323
5.03_653.5018m/z	653.502	5.02742	neg	SM(d18:2/14:0)	LMSP03010034	Sphingolipids	Phosphosphingolipids	M-H2O-H	C37H73N2O6P	38.9	0	-1.45423	36215.5	32072.4	35272.3	34234.4	34071.2	19530.9	46658.3	1068.11	6.15626e-06	14921.1	1508.11	16776.7	11364.4	31750.6	20682.9	6471.14	7117.05	6713.63	8099.67	28351.2	67155.9	19165.5	43305.8	100832	208671	25843.1	51985.8	10274	151000	2037.49	15912.2	57605.4	28814.8	4149.56	5848.62	20259.7	5401.04
8.33_872.5684m/z	872.568	8.33465	neg	PS(17:1(9Z)/22:2(13Z,16Z))	LMGP03010275	Glycerophospholipids	Glycerophosphoserines	M+FA-H	C45H82NO10P	38.9	0.934	3.07507	589283	588933	564267	598972	580960	26051.4	49448.3	30950.2	53317.6	67962.4	46517.5	38677.9	60004	48966.8	50482.9	113324	83619.1	82929.5	72619.8	37309.3	69670.4	887625	771716	512091	377396	1.11869e+06	698459	516334	841626	1.01761e+06	1.53317e+06	1.11806e+06	1.11916e+06	877263	1.03103e+06	839288	981943
0.59_239.0771m/z	239.077	0.589917	neg	3S,4-dihydroxy-butyric acid	LMFA01050378	Fatty Acyls	Fatty Acids and Conjugates	2M-H	C4H8O4	38.8	0	-0.497353	4901.95	4789.68	2983.74	3479.05	3285.64	6.15626e-06	276.336	6.15626e-06	6.15626e-06	6.15626e-06	6.15626e-06	6.15626e-06	662.092	7326.47	5424.6	6.15626e-06	6.15626e-06	1408.97	6177.91	4443.63	5727.87	2592.07	2357.15	9268.69	4146.45	2654.21	4218.48	7840.77	3367.05	11034.6	9322.69	11476	14024.8	7843.7	12997.7	14506.5	10084
0.91_539.3352m/z	539.335	0.909817	neg	PA(22:0/0:0)	LMGP10050031	Glycerophospholipids	Glycerophosphates	M+FA-H	C25H51O7P	38.8	0	-0.59152	7463.26	9583.5	8360.72	8597.37	8030.7	6186.77	17808.8	11772.3	12574.2	11473.8	5633.07	11146.6	10231.8	17613	31278.4	36757.1	39748.1	15563.7	20650.3	12772.1	11899.4	1040.78	6.15626e-06	909.428	466.133	6.15626e-06	327.739	6.15626e-06	3909.94	1851.54	3888.81	4177.86	1282.44	1267.37	293.76	2708.58	6095.32
1.37_523.3399m/z	523.34	1.3668	neg	PG(P-20:0/0:0)	LMGP04070001	Glycerophospholipids	Glycerophosphoglycerols	M-H	C26H53O8P	38.8	0	-1.2402	1.49838e+06	1.65686e+06	1.57836e+06	1.56198e+06	1.6492e+06	1.54653e+06	2.82069e+06	2.79683e+06	3.09376e+06	2.00501e+06	1.57342e+06	3.1647e+06	2.62067e+06	3.72148e+06	4.90812e+06	4.24643e+06	5.39095e+06	2.50516e+06	3.35989e+06	2.97316e+06	2.77599e+06	610146	10009.3	241040	387855	42252.1	163628	22782.9	712459	468310	706045	1.00485e+06	266340	186123	135044	669229	828466
12.64_767.6385m/z	767.638	12.6401	neg	TG(12:0/12:0/18:0)[iso3]	LMGL03012637	Glycerolipids	Triradylglycerols	M+FA-H	C45H86O6	38.8	1.81	-2.99658	55130.5	58485.3	61738	58478.2	58273.2	91452.6	130899	171609	134464	176955	201502	228887	173266	168174	169131	67555.4	126104	99482.7	95530.2	104088	110144	17232.1	11074.4	9992.72	13540.7	17119.1	14458.4	3481.72	13100.2	13064.2	27916.5	8531.57	3664.35	9440.87	8890.59	8673.02	8308.31
13.33_921.7220m/z	921.722	13.3302	neg	TG(16:1(9Z)/18:4(6Z,9Z,12Z,15Z)/20:2(11Z,14Z))[iso6]	LMGL03015851	Glycerolipids	Triradylglycerols	M+FA-H	C57H96O6	38.8	3.26	3.58893	182971	184755	174394	165439	161675	1846.3	3103.15	6.15626e-06	6.15626e-06	961.018	6.15626e-06	5733.58	299.787	15404.2	3328.32	14287.9	3265.69	6.15626e-06	41066.1	40992.4	22817.3	218304	243775	226662	228129	206682	249992	185801	230290	194921	304402	232354	251606	219751	300952	239239	271231
2.06_565.3521m/z	565.352	2.05882	neg	PG(22:1(11Z)/0:0)	LMGP04050026	Glycerophospholipids	Glycerophosphoglycerols	M-H	C28H55O9P	38.8	0	1.86221	92278.4	99992.1	98301.1	99877.3	102447	27814.5	127592	23575	62233.8	49713	25590.9	67257.2	117065	463455	218303	86713.7	137847	171721	312494	227871	303850	143644	3477.77	26221.2	47552.7	26553.5	41958.2	2677.26	129896	159570	177549	106790	19172.6	46671.9	41661.4	79180.2	116652
2.66_711.5082m/z	711.508	2.6612	neg	13,14-dihydro-PGE1	LMFA03010144	Fatty Acyls	Eicosanoids	2M-H	C20H36O5	38.8	8.77	4.16848	2744.67	3175.01	1906.31	3369.83	3630.08	6.15626e-06	352.566	6.15626e-06	6.15626e-06	329.35	6.15626e-06	364.625	447.573	2320.11	6.15626e-06	2582.25	793.557	300.16	6.15626e-06	5830.68	12211.5	4727.37	16473.4	18495.5	25716.6	1770.57	16025.2	6.15626e-06	25151.1	6.15626e-06	6.15626e-06	2806.9	6.15626e-06	6.15626e-06	6.15626e-06	6.15626e-06	6.15626e-06
2.88_293.1759m/z	293.176	2.8809	neg	16:4(4Z,7Z,10Z,13Z)	LMFA01030163	Fatty Acyls	Fatty Acids and Conjugates	M+FA-H	C16H24O2	38.8	0	0.406845	1005.96	954.904	1213.36	1010.21	946.864	854.091	992.141	1077.65	825.441	1132.69	922.171	1303.93	1164.82	990.321	1164.7	754.185	1017.31	1353.83	795.55	907.379	894.53	652.727	648.897	556.783	591.416	750.016	533.637	762.968	587.477	699.61	593.76	705.191	800.438	801.619	622.465	881.849	1191.81
3.65_283.2641m/z	283.264	3.64525	neg	2,6-Dimethyl-5-hepten-1-ol	LMFA05000120	Fatty Acyls	Fatty alcohols	2M-H	C9H18O	38.8	0	-0.416105	1396.86	838.695	980.632	736.744	1143.6	676.806	804.725	1158.19	959.08	693.527	1324.7	1586.56	803.586	962.169	1095.78	942.873	967.598	1225.6	809.524	999.728	1052.88	906.506	1035.28	500.784	644.196	1159.7	861.491	684.551	719.458	894.325	781.892	536.816	930.656	879.502	984.558	582.321	742.807
1.50_509.3492n	554.347	1.50107	neg	PC(O-16:0/1:0)	LMGP01020028	Glycerophospholipids	Glycerophosphocholines	M+FA-H, 2M-H	C25H52NO7P	38.7	12.6	2.12429	33565.7	35277.6	35739.2	33765.9	35188.5	13766.4	29455	3451.11	5005.63	23914.3	18055.6	15649.9	20158.3	131469	138671	27082.1	61760.2	48994.9	107335	74146.9	81559.4	32257	13189.9	16776.9	14280.6	21581.7	22030.5	14589.4	29873	36841.7	42953.9	44423.5	21893.6	45339.6	34334.2	46373.6	63601.5
1.81_715.4229m/z	715.423	1.81163	neg	4S-hydroxy-8-oxo-(5E,9Z,13Z,16Z,19Z)-neuroprostapentaenoic acid-cyclo[7S,11S]	LMFA04000001	Unclassified	Unclassified	2M-H	C22H30O4	38.7	0	1.86098	800.16	1248.31	1149.45	846.575	474.434	6.15626e-06	6.15626e-06	358.081	6.15626e-06	6.15626e-06	6.15626e-06	6.15626e-06	6.15626e-06	6.15626e-06	6.15626e-06	698.24	6.15626e-06	351.928	6.15626e-06	2159.81	4611.43	310.317	3036.58	2509	4177.79	391.374	1664.81	6.15626e-06	2402.68	6.15626e-06	6.15626e-06	514.207	11.3479	6.15626e-06	6.15626e-06	4.15709	687.467
11.85_212.0929m/z	212.093	11.8498	neg	N-(3-oxo-hexanoyl)-homoserine lactone	LMFA08030003	Fatty Acyls	Fatty amides	M-H	C10H15NO4	38.7	4.36	0.496162	4688.61	4567.18	5086.34	5576.37	5625.77	5572.91	5368.34	6481.19	4531.31	3830.33	4933.2	6376.68	6263.85	4840.21	5434.53	4641.72	7621.32	6527.81	5244.18	5415.55	6137.26	4682.62	4888.93	4393.67	5989.51	4208.84	4636.7	5581.53	4785.3	5826.09	5051.43	3806.25	5981.14	5168.22	5201.38	5229.07	6144.37
12.16_701.6081m/z	701.608	12.1582	neg	Anandamide-d4 (20:4, n-6)	LMFA08040056	Fatty Acyls	Fatty amides	2M-H	C22H33D4NO2	38.7	0	0.371879	5237.16	5912.07	5317.6	3921.7	4995.79	6.15626e-06	2281.7	842.446	806.338	2904.06	1003.2	1052.07	827.313	7333.99	3212.32	20384.6	6928.24	1199.95	6690.67	11160.1	9748.78	4120	4153.85	3759.39	4684.09	12054.1	1994.13	6586.82	4698.53	10226.2	9304.57	1925.44	3592.36	2051.08	1352.14	2650.08	1641.71
12.45_753.6228m/z	753.623	12.4475	neg	TG(12:0/12:0/17:0)[iso3]	LMGL03012634	Glycerolipids	Triradylglycerols	M+FA-H	C44H84O6	38.7	0	-3.06171	66436.8	65988.6	71762.8	67016.5	59246	131627	214111	258327	243228	282255	294248	318238	291209	255012	287088	127663	205002	191022	171784	152196	147491	13634.1	8566.19	5793.5	5706.7	9989.17	15684.9	5351.9	11692.5	19998.7	26736.7	8504.79	4578.7	17070.1	12813.5	10717.8	14747.6
13.35_145.0507m/z	145.051	13.3493	neg	Angelic acid	LMFA01020029	Fatty Acyls	Fatty Acids and Conjugates	M+FA-H	C5H8O2	38.7	0	0.504884	343.896	359.67	211.178	408.19	130.659	6.15626e-06	54.3734	6.15626e-06	6.15626e-06	6.15626e-06	6.15626e-06	175.42	66.1976	6.15626e-06	6.15626e-06	6.15626e-06	6.15626e-06	115.155	131.161	742.709	6.15626e-06	124.87	373.389	244.994	245.406	641.585	517.329	145.768	109.608	80.7544	325.613	519.703	189.359	6.15626e-06	102.08	73.9535	223.281
3.08_847.5032m/z	847.503	3.07612	neg	3-O-(2-O-(2E-decenoyl)-alpha-L-rhamnopyranosyl-(1-2)-alpha-L-rhamnopyranosyl)-3-hydroxydecanoic acid	LMFA13030007	Fatty Acyls	Fatty acyl glycosides	M+FA-H	C42H74O14	38.7	9.95	-3.59209	10723.2	11228.2	13556.2	12623.5	12826.1	6781.32	19551	6.15626e-06	396.469	4689.28	1989	8114.42	4069.53	5893.14	6022.04	4253.05	4287.17	693.487	1598.29	4021.58	12499.3	9237.96	12772.2	22278.8	32121	13968.6	13132.9	6195.9	19928.2	2682.76	6470.13	31747	23734.9	17073.5	14058.2	22942.9	17936.1
4.14_839.5060m/z	839.506	4.13515	neg	PG(16:0/22:6(4Z,7Z,10Z,13Z,16Z,19Z))	LMGP04010041	Glycerophospholipids	Glycerophosphoglycerols	M+FA-H	C44H75O10P	38.7	15.3	-2.46642	7013.85	7955.05	6354.79	5408.6	6845.89	4707.63	12552.2	23946.2	23096.5	17555.1	24168	10535.2	7195.41	16782.8	13705.3	19925.8	9918.53	11413.2	25145.1	10332.9	7971.93	17702.7	5924.58	1552.6	2835.09	4568.98	8804.8	3197.9	3916.22	2143.85	2064.57	2159.69	4100.79	6.15626e-06	2270.38	6.15626e-06	6.15626e-06
8.14_665.5489m/z	665.549	8.14245	neg	Lysine-containing siolipin	LMFA00000006	Fatty Acyls	Other Fatty Acyls	M-H2O-H	C39H76N2O7	38.7	15.9	2.15964	1576.25	909.675	1426.54	2062.07	479.824	6.15626e-06	6.15626e-06	6.15626e-06	6.15626e-06	6.15626e-06	6.15626e-06	6.15626e-06	6.15626e-06	6.15626e-06	6.15626e-06	1241.09	6.15626e-06	6.15626e-06	461.289	1068.24	6.15626e-06	16892.9	19129.5	789.765	3775.52	15831.6	4433.28	2054.45	11978.3	1862.31	1329.33	6.15626e-06	6.15626e-06	6.15626e-06	6.15626e-06	6.15626e-06	6.15626e-06
8.41_849.4925m/z	849.492	8.41125	neg	PG(17:2(9Z,12Z)/22:6(4Z,7Z,10Z,13Z,16Z,19Z))	LMGP04010307	Glycerophospholipids	Glycerophosphoglycerols	M+FA-H	C45H73O10P	38.7	7.05	0.152132	59399.1	55735.1	50536.7	58165.3	58381.9	6.15626e-06	15.601	6.15626e-06	37.846	2.92755	6.15626e-06	35.9959	14.3337	12922.8	2190.12	8269.81	6208.28	4809.09	17380.9	14665.1	17344.2	58557.3	43246.5	93445.1	119963	108939	102474	133771	124574	36484.4	40896.6	55455.2	76362	15748.3	62518.9	98499.1	41071
8.68_825.5772m/z	825.577	8.67865	neg	N-docosahexaenoyl GABA	LMFA08020105	Fatty Acyls	Fatty amides	2M-H	C26H39NO3	38.7	0	-1.80243	4245.54	3956.49	3201.91	4586.39	2659.36	6.15626e-06	6.15626e-06	6.15626e-06	687.91	664.15	821.564	1406.43	6974.6	747.194	1589.63	6205.93	3036.03	6.15626e-06	2829.84	3392.04	5308.76	7720.96	5353.92	7963.11	11214.3	7035.59	7667.31	3186.98	8732.37	557.704	1856.18	354.699	1170.84	6.15626e-06	3078.16	3096.21	413.911
8.74_679.5004m/z	679.5	8.73597	neg	LTB4-d4	LMFA03020030	Fatty Acyls	Eicosanoids	2M-H	C20H28D4O4	38.7	9.54	-3.96146	66407	71806.8	63376.9	65475.2	63743.5	19163.1	33968.3	43896.7	59528.2	35013.7	27172.6	19902.1	31070.1	110777	83422.4	46118.5	51686.6	53418.4	77617	128009	107165	77250.2	60219.3	83006.8	93409.5	49715.1	76012.4	60437.9	69975	29981.2	77215.1	51412.1	71857.7	16928.4	21936.1	42163.6	54338.2
0.59_219.0661m/z	219.066	0.589917	neg	Muconic dialdehyde	LMFA06000011	Fatty Acyls	Fatty aldehydes	2M-H	C6H6O2	38.6	0	-0.831647	2286.38	4619.08	2464.42	1186.68	2913.92	2852.32	1764.31	7471.23	2479.75	4279.7	2031.79	7515.79	4555.12	215.259	6.15626e-06	1986.49	1924.76	2468.55	215.817	534.695	6.15626e-06	139.388	555.747	6.15626e-06	6.15626e-06	363.984	247.915	558.921	91.7181	6.15626e-06	6.15626e-06	6.15626e-06	6.15626e-06	2074.47	6.15626e-06	6.15626e-06	814.476
0.63_191.0351m/z	191.035	0.62605	neg	2,10-dihydroxy-4,6,8-decatriynoic acid	LMFA01050235	Fatty Acyls	Fatty Acids and Conjugates	M-H	C10H8O4	38.6	3.4	0.624759	15169.2	12701	19425.3	15849.8	17820.5	4937.82	13810.5	16412.7	25401.1	14968.9	14462.9	14326	31791.9	32361.8	31840.3	17650.4	16943.1	31297.4	16892.7	30786.8	39182.3	7959.58	10119	3442.16	3937.12	7830.51	5363.25	7206.4	5107.17	10616.8	16749.9	8309.25	5420.99	8373.88	7537.21	17471.2	24768.9
0.76_195.1391m/z	195.139	0.7578	neg	3-propyl acrolein	LMFA06000002	Fatty Acyls	Fatty aldehydes	2M-H	C6H10O	38.6	0	0.311102	1205.34	930.562	1278.23	1300.1	1460.64	579.862	311.941	454.68	220.518	991.438	543.405	516.484	265.206	888.882	642.345	433.583	582.955	1011.61	645.122	904.559	794.784	776.346	768.279	877.736	824.777	968.31	930.708	469.141	890.805	817.074	820.303	671.227	801.782	925.732	1153.77	1034.62	834.972
10.97_809.5355m/z	809.535	10.9682	neg	PA(20:5(5Z,8Z,11Z,14Z,17Z)/21:0)	LMGP10010671	Glycerophospholipids	Glycerophosphates	M+FA-H	C44H77O8P	38.6	15.2	2.18534	2917.36	4710.45	6217.53	3835.49	4150.88	6.15626e-06	1151.09	6.15626e-06	6.15626e-06	6.15626e-06	6.15626e-06	6.15626e-06	6.15626e-06	6.15626e-06	6.15626e-06	2303.78	6.15626e-06	632.126	6.15626e-06	1215.03	2679.04	8199.16	3463.98	11090.6	13142.1	15657.5	12114	11835.9	13340.4	2633.5	7702.13	9177.59	9732.15	457.221	3110.68	4901.22	2206.08
2.66_281.2486m/z	281.249	2.6612	neg	4Z,8Z-Heptadecadiene	LMFA11000132	Fatty Acyls	Hydrocarbons	M+FA-H	C17H32	38.6	0	0.0783279	1858.4	1148.76	1544.02	1405.56	1308.61	6.15626e-06	180.312	935.787	200.912	506.395	135.928	482.181	170.673	680.654	1059.87	753.515	477.609	1022.11	803.972	1313.79	793.465	1384.12	3649.28	2187.58	1782.99	1730.08	2531.59	1913.95	4611.67	1889.71	1001.81	666.126	1062.19	501.913	695.245	1069.58	1190.23
6.23_765.4733m/z	765.473	6.23018	neg	PA(18:4(6Z,9Z,12Z,15Z)/20:2(11Z,14Z))	LMGP10010444	Glycerophospholipids	Glycerophosphates	M+FA-H	C41H69O8P	38.6	12.4	2.89733	1841.07	2213.26	1787.05	3365.51	2419.76	6.15626e-06	6.15626e-06	6.15626e-06	6.15626e-06	6.15626e-06	6.15626e-06	6.15626e-06	6.15626e-06	593.779	6.15626e-06	6.15626e-06	6.15626e-06	6.15626e-06	1206.79	875.779	918.094	8724.08	4415.64	10694.5	7788.18	10311	16435.7	6253.96	5159.91	1859.17	3198.95	1524.62	2400.7	473.712	1330.82	1505.94	1156.1
12.12_783.5948m/z	783.595	12.1196	neg	PA(22:0/20:2(11Z,14Z))	LMGP10010716	Glycerophospholipids	Glycerophosphates	M-H	C45H85O8P	38.5	12.7	4.9665	8797.41	8512.4	7067.45	7348.09	5668.49	6.15626e-06	4488.08	991.012	2025.63	3040	4912.06	4882.53	10535.8	5777.6	3686.92	6.15626e-06	3441.48	8552.06	8273.63	5132.37	11879.5	10208.4	5843.75	8555.48	9736.83	14750	9890.7	5384.89	7385.36	7890.29	15180.8	5815.1	4510.63	2572.77	6535.15	5092.97	1406.49
7.29_805.5959n	786.578	7.29475	neg	PE(O-20:0/22:6(4Z,7Z,10Z,13Z,16Z,19Z))	LMGP02020089	Glycerophospholipids	Glycerophosphoethanolamines	M-H2O-H, M-H	C47H84NO7P	38.5	4.65	-3.25002	136474	144624	135227	137973	144084	59995.3	77226.1	64671.5	80551.7	86137.2	66302.9	70100.5	109188	115501	102528	166823	89921.4	119309	181171	119626	90174.7	201285	252822	176238	194714	253738	145496	109822	109642	220801	244289	120547	178150	113242	123898	63308.3	97626.2
0.64_208.1100n	253.108	0.6441	neg	12-oxo-5E,8E,10Z-dodecatrienoic acid	LMFA01060095	Fatty Acyls	Fatty Acids and Conjugates	M-H, M+FA-H	C12H16O3	38.4	2.81	0.153296	26798.7	26170.9	26981.4	24996.3	26024.4	7815.49	9200.32	6971.42	8170.59	10664	6.15626e-06	3442.29	18367.4	2817.39	185.318	2747.6	3516.41	2475.57	6.15626e-06	3738.53	12746.9	7669.5	25907.8	45012.1	54724.4	13647.8	14804.3	6302.27	38838.3	196.203	2872.31	42954.2	41446	8625.71	13656.3	40596.5	16687.6
0.66_323.1864m/z	323.186	0.662833	neg	7-hydroxy-10E,16-heptadecadien-8-ynoic acid	LMFA01050258	Fatty Acyls	Fatty Acids and Conjugates	M+FA-H	C17H26O3	38.4	0	-0.099624	3752.24	10323.1	14050.1	9516.35	6871.63	6.15626e-06	513.863	167.387	214.034	1305.78	6.15626e-06	251.474	1794.43	4602.63	9253.76	3034.93	822.843	2168.69	6698.25	26897.2	28529.9	4940.9	8279.64	48829.9	55235.3	6.15626e-06	7790.06	11193.9	38889.5	6.15626e-06	6.15626e-06	7781.81	5704.52	240.895	6.15626e-06	170.914	504.468
12.20_299.0988m/z	299.099	12.1969	neg	2-deoxy-ribonic acid	LMFA01050386	Fatty Acyls	Fatty Acids and Conjugates	2M-H	C5H10O5	38.4	0	1.366	637.222	758.254	925.652	644.654	1062.77	6.15626e-06	6.15626e-06	176.659	6.15626e-06	6.15626e-06	6.15626e-06	6.15626e-06	189.106	6.15626e-06	6.15626e-06	761.47	6.15626e-06	204.705	208.458	180.396	976.073	1729.57	1016.24	2398.96	2414.97	1358.69	2320.7	1140.68	1733.31	1066.81	1919.16	2011.01	1754.32	1239.1	2072.87	1284.33	1415.49
8.33_821.5695m/z	821.57	8.33465	neg	PG(19:0/22:4(7Z,10Z,13Z,16Z))	LMGP04010478	Glycerophospholipids	Glycerophosphoglycerols	M-H2O-H	C47H85O10P	38.4	6.65	-0.811685	20650.4	22677.7	22396.2	22200	17114.4	6.15626e-06	6.15626e-06	6.15626e-06	6.15626e-06	6.15626e-06	6.15626e-06	6.15626e-06	899.524	6.15626e-06	6.15626e-06	1245.48	6.15626e-06	2101.2	550.746	6.15626e-06	1212.77	44336.2	30327.8	21704.3	13319	41966.3	25624.7	16373.8	38176.4	35952.8	58248.2	48547.3	47612.6	25758.5	41812	41903.4	40217.5
8.89_931.5565m/z	931.557	8.88885	neg	PI(18:1(9Z)/20:3(8Z,11Z,14Z))	LMGP06010303	Glycerophospholipids	Glycerophosphoinositols	M+FA-H	C47H83O13P	38.4	10.5	1.35165	9333.94	7742.78	6141.92	5601.85	4064.16	6.15626e-06	6.15626e-06	6.15626e-06	6.15626e-06	6.15626e-06	6.15626e-06	6.15626e-06	6.15626e-06	6.15626e-06	6.15626e-06	2713.17	6.15626e-06	6.15626e-06	737.635	6.15626e-06	6.15626e-06	13553.2	20574.4	7204.44	11800.1	13193.2	3195.88	5548.79	15268.4	26938.9	21282.4	15910.9	14753.1	6686.43	30073.6	29106.1	29380.7
0.93_379.1898m/z	379.19	0.928817	neg	3,5,7,9,11-dodecapentaenoic acid	LMFA01030243	Fatty Acyls	Fatty Acids and Conjugates	2M-H	C12H14O2	38.3	0.437	-4.41744	3266.52	3294.03	3591.83	3351.9	3499.22	6.15626e-06	288.344	6.15626e-06	6.15626e-06	6.15626e-06	219.417	501.239	201.862	1332.11	585.626	701.598	6.15626e-06	583.357	1409.12	1400.03	2356.56	2743.47	9238.5	11572.4	11311	3832.86	7390.52	4749.63	17564.6	590.773	1473.19	3209.44	2002.3	446.142	791.95	1181.59	911.312
1.35_639.3504m/z	639.35	1.34745	neg	4,7,10,13,16-Docosapentaynoic acid	LMFA01030678	Fatty Acyls	Fatty Acids and Conjugates	2M-H	C22H24O2	38.3	0	3.73218	16746.8	25414.9	20608.5	27349.8	30047.1	36582.6	25282.7	46215.2	23278.7	22840.6	31079.6	44682.7	32221.6	28511	16308.6	18625	12298.2	41544.3	15523.1	18226.9	27429.3	16199.4	775.931	8665.81	14790.6	3518.88	8711.16	1545.5	14519.5	18975.6	16096.3	16397	14035.7	10843.7	6836.04	20687.9	22115.8
12.24_765.6401m/z	765.64	12.2352	neg	TG(13:0/17:2(9Z,12Z)/17:2(9Z,12Z))[iso3]	LMGL03012730	Glycerolipids	Triradylglycerols	M-H2O-H	C50H88O6	38.3	0.455	-0.207922	160330	152147	165634	161542	147704	102371	191657	271405	206101	240753	317447	332234	235638	253467	238455	150611	210308	179449	189207	196827	221582	89855.7	58213.9	51777.3	79263.8	88815.5	93358.5	34505.7	107066	43936.7	71864.4	44368.7	28260.4	28844.4	39375.1	53155.3	52795.1
12.74_944.7465m/z	944.746	12.7361	neg	PE(26:2(5Z,9Z)/26:2(5Z,9Z))	LMGP02010035	Glycerophospholipids	Glycerophosphoethanolamines	M-H2O-H	C57H106NO8P	38.3	3.62	-1.31763	5788.59	6840.58	8102.8	9104.85	4819.88	28345.3	45203.3	35209.1	37338.4	52458.1	65953.8	50289.7	44745.1	26097.8	46297.2	36090.3	46218	21458.9	14736.2	7518.96	10805.6	6.15626e-06	903.435	1753.26	1801.18	1695.44	6.15626e-06	952.882	6.15626e-06	2658.55	2022.78	1071.11	2097.73	1412.04	2277.86	2238.34	1828.64
4.78_841.5241m/z	841.524	4.77762	neg	PG(18:2(9Z,12Z)/20:3(8Z,11Z,14Z))	LMGP04010359	Glycerophospholipids	Glycerophosphoglycerols	M+FA-H	C44H77O10P	38.3	1.08	0.59648	21927.3	24284.2	22067	25770.5	27829.1	33479.7	58673.3	78215.8	78979.7	62810.3	77746.8	55936.5	38832.3	53212.7	45906.2	45995.8	52235.2	45169.3	42690.6	27883.4	22257.8	40210.4	19592.6	8559.29	10750.8	32513.8	18438.7	12140.4	14503	4217.62	16943.9	7295.8	10275.5	592.333	5607.73	1828.92	1025.93
6.64_191.0563m/z	191.056	6.64173	neg	3-hydroxy-3-methyl-2-oxo-pentanoic acid	LMFA01020278	Fatty Acyls	Fatty Acids and Conjugates	M+FA-H	C6H10O4	38.3	0	1.00016	573.17	771.616	737.65	455.638	598.083	799.214	686.522	406.575	700.118	1052.06	631.554	1098.63	754.092	528.522	771.513	944.823	934.196	1136.27	713.944	449.06	746.279	1378.67	1281.17	885.894	747.594	481.812	532.884	779.043	827.626	585.319	1068.17	689.235	822.04	590.97	841.944	603.812	774.773
7.87_797.4605m/z	797.46	7.87215	neg	PI(15:0/18:4(6Z,9Z,12Z,15Z))	LMGP06010116	Glycerophospholipids	Glycerophosphoinositols	M-H2O-H	C42H73O13P	38.3	9.92	-0.681309	2810.14	3981.39	3140.09	2875.46	4139.53	6.15626e-06	6.15626e-06	6.15626e-06	6.15626e-06	6.15626e-06	6.15626e-06	6.15626e-06	6.15626e-06	1467.54	6.15626e-06	6.15626e-06	6.15626e-06	6.15626e-06	6.15626e-06	3777.75	5415.37	9882.11	6579	16178.8	20493.7	7607.27	12318.1	12938	8415.96	6.15626e-06	6.15626e-06	4278.41	357.739	640.707	6.15626e-06	6.15626e-06	6.15626e-06
0.61_137.0608m/z	137.061	0.6081	neg	5-oxo-7-octenoic acid	LMFA01060165	Fatty Acyls	Fatty Acids and Conjugates	M-H2O-H	C8H12O3	38.2	0	-0.0915794	2107.1	1494.84	852.865	1481.12	1613.69	1211.61	402.997	4346.67	4615.46	5509.49	796.947	5964.25	5343.34	6.15626e-06	6.15626e-06	329.726	1910.32	109.793	162.194	837.942	475.805	888.176	394.886	6.15626e-06	614.784	643.891	72.0734	255.111	6.15626e-06	559.203	6.15626e-06	6.15626e-06	6.15626e-06	6.15626e-06	6.15626e-06	6.15626e-06	6.15626e-06
0.63_152.0838n	197.082	0.62605	neg	2,6Z-Nonadien-4-olide	LMFA07040019	Fatty Acyls	Fatty esters	M-H, M+FA-H, M-H2O-H	C9H12O2	38.2	0	0.493179	30747.5	34052	30793.6	34289	32143.3	13637.3	12388.9	22989.6	15920	39252.6	38908.3	28622.9	27554.2	35443.3	20019.6	25739.4	15856.9	50278.9	45182.6	27316	18124	35697.9	42343.3	29650.4	24732.3	39450.3	35482.5	29396.3	23419.5	37066.2	73025.3	27877.7	31094.4	11850.8	33322.7	34573.2	29945.6
12.45_757.6356m/z	757.636	12.4475	neg	TG(15:1(9Z)/15:1(9Z)/15:1(9Z))	LMGL03012622	Glycerolipids	Triradylglycerols	M-H	C48H86O6	38.2	0	0.520171	152521	149957	140128	148014	149029	209637	336454	394373	363656	426090	458674	441369	428935	458834	483294	227994	364500	331410	310810	305008	288614	33141.2	19672.2	16443.1	20234.9	18961.6	35817.7	13199.9	32365	38134.9	62473.5	23530.7	13259.6	42629.3	26579.6	25027.9	37011.7
13.66_167.0714m/z	167.071	13.6554	neg	2,4,6-octatrienal	LMFA06000036	Fatty Acyls	Fatty aldehydes	M+FA-H	C8H10O	38.2	0	0.565645	277.793	189.684	308.761	131.552	267.585	6.15626e-06	425.757	533.873	55.0049	134.913	232.285	336.956	62.7932	6.15626e-06	130.036	154.614	170.216	367.108	581.677	192.884	296.082	222.935	212.001	291.637	78.3358	296.449	100.093	366.17	396.473	282.314	740.785	89.0131	6.15626e-06	289.112	220.393	350.966	244.723
5.13_811.4783m/z	811.478	5.13153	neg	PG(18:3(6Z,9Z,12Z)/18:3(6Z,9Z,12Z))	LMGP04010380	Glycerophospholipids	Glycerophosphoglycerols	M+FA-H	C42H71O10P	38.2	7.34	2.10569	7337.16	6744.29	7349.51	6961.36	7306.36	6.15626e-06	595.839	6.15626e-06	6.15626e-06	1255.3	1363.63	6.15626e-06	6.15626e-06	6.15626e-06	6.15626e-06	553.86	496.266	630.384	635.363	6.0521	6.15626e-06	31885.2	16241.7	7936.6	11255.4	18175.6	14628.6	18452	12177.8	7889.01	6758.14	7072.56	12098.4	8867.01	12808.6	7692.59	9293.5
7.03_847.4775m/z	847.477	7.02682	neg	PI(15:1(9Z)/22:6(4Z,7Z,10Z,13Z,16Z,19Z))	LMGP06010159	Glycerophospholipids	Glycerophosphoinositols	M-H2O-H	C46H75O13P	38.2	3.73	0.902776	43068.8	40825.3	41380.3	40328.9	39132.7	6.15626e-06	47.2101	5.23981	6.15626e-06	6.15626e-06	6.15626e-06	0.308894	6.15626e-06	9354.41	539.433	3327.24	6.15626e-06	1328.4	12500.1	9310.85	9795.79	69776.7	36187.3	84358.8	85133.4	81098	110484	108714	113789	49801.8	27269.7	47661.3	90905.6	16513	52238.8	70760.4	69058
7.95_918.6268m/z	918.627	7.94962	neg	FMC-5(d18:1/18:0)	LMSP05010032	Sphingolipids	Neutral glycosphingolipids	M-H2O-H	C52H91NO13	38.2	11.6	-4.66142	32311.9	34144.7	34247.4	37837.3	28799.9	6.15626e-06	6.15626e-06	6.15626e-06	6.15626e-06	6.15626e-06	6.15626e-06	6.15626e-06	6.15626e-06	6.15626e-06	6.15626e-06	6.15626e-06	6.15626e-06	6.15626e-06	6.15626e-06	102.383	81.1311	2159.81	785.721	12395.3	1619.53	5401.04	4230.03	1257.87	15054.6	135001	98070.6	117129	111754	262579	199509	199896	248678
1.25_423.2520m/z	423.252	1.25245	neg	PA(17:0/0:0)	LMGP10050036	Glycerophospholipids	Glycerophosphates	M-H	C20H41O7P	38.1	0.122	0.768914	4091.1	4106.5	3776.32	3716.59	4096.45	1435.25	3268.54	3847.3	2881.41	3866.05	6331.87	4490.78	5506.53	3505.09	2863.35	9638.6	4563.59	8992.02	5276.95	3087.38	3242.62	917.462	648.341	3150.33	2914.57	2081.91	4600.45	4386.33	4175.75	5323.6	1073.71	2016.96	2473.28	8828.55	2044.84	4232.4	3307.38
12.12_773.6304m/z	773.63	12.1196	neg	DG(22:0/22:4(7Z,10Z,13Z,16Z)/0:0)[iso2]	LMGL02010284	Glycerolipids	Diradylglycerols	M+FA-H	C47H84O5	38.1	5.34	0.392653	13617	14634.9	12788.7	13270.6	10599.3	6.15626e-06	2063.11	1488.93	11730.9	2253.75	8139.02	3086	9866.95	49596.4	43412.6	24135.5	48914	28179.2	56953.7	33880.6	36755.6	8648.6	6.15626e-06	1538.81	4198.94	691.791	5057.79	6.15626e-06	11012.4	2076.36	12701.1	16741.3	1987.85	5336.57	5908.2	15294.4	17864.2
12.24_743.6179m/z	743.618	12.2352	neg	TG(14:1(9Z)/14:1(9Z)/16:1(9Z))[iso3]	LMGL03012816	Glycerolipids	Triradylglycerols	M-H	C47H84O6	38.1	0.408	-2.11615	370921	387748	385806	397374	366880	457067	667068	918383	763765	975029	1.14535e+06	1.08245e+06	824758	787335	828993	504915	705264	654861	657640	617665	594269	200580	156498	109635	151807	231981	179563	101401	195775	162741	178034	109186	60165.2	105716	105948	139431	122777
12.64_771.6513m/z	771.651	12.6401	neg	TG(12:0/12:0/22:3(10Z,13Z,16Z))[iso3]	LMGL03012655	Glycerolipids	Triradylglycerols	M-H	C49H88O6	38.1	0	0.580929	123522	119923	127694	133557	120487	152439	255400	314808	268761	346412	362526	428785	327175	311932	323931	156439	231170	193509	197747	202876	235734	34289.3	19142.6	27085.6	26582.6	33436.1	23155.7	10272	27509.8	32889	43398.6	23592.9	12205.2	19048.3	23294.8	22964.9	21808.9
12.76_917.6914m/z	917.691	12.7553	neg	TG(18:1(9Z)/18:4(6Z,9Z,12Z,15Z)/18:4(6Z,9Z,12Z,15Z))[iso3]	LMGL03013034	Glycerolipids	Triradylglycerols	M+FA-H	C57H92O6	38.1	0.659	4.32265	99853.5	109143	107388	104217	101063	6003.71	4456.67	2572.43	6942	4051.37	2624.57	2862.75	3627.21	3899.48	9945.59	8274.09	7602.08	4546.87	14088.2	19635.8	10375	140326	64282	168323	184692	55959.7	158658	86918.4	165039	90667.8	143333	168455	186042	148010	117983	129170	237344
3.06_683.4325m/z	683.433	3.0571	neg	16,17-epoxy-DHA	LMFA04000014	Fatty Acyls	Docosanoids	2M-H	C22H30O3	38.1	0	1.17952	3235.62	2971.43	3579.34	3064.69	3174.49	2342.18	5508.12	6.15626e-06	6.15626e-06	1186.41	6.15626e-06	6.15626e-06	6.15626e-06	1504.15	6.15626e-06	653.232	6.15626e-06	587.36	953.854	664.766	9808.95	8776.91	6709.18	15263.4	16736	11924.4	7728.45	2406.93	7468.21	6.15626e-06	426.81	9989.55	4624.45	6.15626e-06	365.332	2378.86	607.621
5.68_679.5185m/z	679.519	5.68177	neg	15S-HpEDE	LMFA01040030	Fatty Acyls	Fatty Acids and Conjugates	2M-H	C20H36O4	38.1	9.55	4.54903	21114.9	20699.3	22264.3	26356.9	21798.8	6.15626e-06	6.15626e-06	6.15626e-06	6.15626e-06	6.15626e-06	6.15626e-06	6.15626e-06	6.15626e-06	5488.41	6.15626e-06	1660.45	6.15626e-06	6.15626e-06	6.15626e-06	10749.9	23737.8	12741.6	26437.7	90299.3	137467	6471.09	51284	7141.03	142626	6.15626e-06	2600.46	36898.3	38173	1516.21	3020.39	17577.8	11937.7
6.31_681.5346m/z	681.535	6.307	neg	SM(d16:1/18:1)	LMSP03010040	Sphingolipids	Phosphosphingolipids	M-H2O-H	C39H77N2O6P	38.1	0	0.682172	5931.36	6273.83	6641.88	7070.82	6842.63	6.15626e-06	6.15626e-06	6.15626e-06	6.15626e-06	6.15626e-06	6.15626e-06	6.15626e-06	6.15626e-06	1045.83	6.15626e-06	6.15626e-06	6.15626e-06	6.15626e-06	6.15626e-06	6.15626e-06	4540.79	2060.08	6580.17	26395.3	52493	3506.13	10313.8	612.651	52840.8	6.15626e-06	1388.86	14398.7	8699.85	6.15626e-06	790.326	6947.69	1239.87
6.51_807.4443m/z	807.444	6.50702	neg	PG(18:4(6Z,9Z,12Z,15Z)/18:4(6Z,9Z,12Z,15Z))	LMGP04010441	Glycerophospholipids	Glycerophosphoglycerols	M+FA-H	C42H67O10P	38.1	0.439	-1.49081	132464	135748	131375	143161	138966	374396	548871	436894	503092	308091	195249	507518	531347	152421	118815	322151	308019	144896	101776	235787	220768	162639	152526	74300.4	89013.2	124919	29424.7	65895.5	32985.7	19022	45854.3	69038.4	28164.2	6.15626e-06	8016.43	5728.77	2189.1
0.70_305.1759m/z	305.176	0.7006	neg	Falcarindiol	LMFA05000005	Fatty Acyls	Fatty alcohols	M+FA-H	C17H24O2	38	0	0.244911	2194.15	2697.28	2680.55	2094.59	2496.71	6.15626e-06	1539.17	6.15626e-06	395.101	6.15626e-06	263.378	6.15626e-06	775.009	575.705	1608.83	332.818	263.391	6.15626e-06	529.386	3671.45	1426.76	2199.95	2694.95	10853.9	14865.1	676.172	2320.21	3067.88	13470.6	171.233	190.381	2331	363.65	268.84	182.798	6.15626e-06	171.467
1.42_706.4575m/z	706.457	1.42462	neg	2-carboxy-2-amino-3-O-(13'-methyltetradecanoyl)-4-hydroxy-17-methyloctadec-5-ene-1-sulfonic acid	LMSP01080042	Sphingolipids	Sphingoid bases	M+FA-H	C35H67NO8S	38	9.16	0.787044	11630.4	14824.9	14724.2	14002.3	16006.7	1473.94	7115.62	6.15626e-06	6.15626e-06	3961.1	6.15626e-06	2124	1468.96	3185.45	2941.35	1146.75	1439.95	494.594	1326.66	4424.41	16358	9183.56	16337.4	57868.1	115535	6812.77	18927.9	7220.93	66129	6.15626e-06	3903.71	25478.2	26982.6	1279.64	2323.02	14484.8	8687.45
1.89_759.4856m/z	759.486	1.88715	neg	PI(P-16:0/15:1(9Z))	LMGP06030007	Glycerophospholipids	Glycerophosphoinositols	M-H2O-H	C40H75O12P	38	12.2	4.89446	4679.19	3949.43	2416.58	1862.05	3571.85	6.15626e-06	696.937	6.15626e-06	6.15626e-06	6.15626e-06	6.15626e-06	6.15626e-06	6.15626e-06	6.15626e-06	6.15626e-06	717.042	370.93	6.15626e-06	6.15626e-06	1986.05	5347.01	5665.01	10492.1	13544.8	10269.4	15807	17309.4	828.554	8088.88	426.16	6.15626e-06	8514.12	6433.88	1310.18	2401	3358.13	4965.07
3.63_795.4833m/z	795.483	3.62577	neg	PI(P-16:0/18:4(6Z,9Z,12Z,15Z))	LMGP06030016	Glycerophospholipids	Glycerophosphoinositols	M-H2O-H	C43H75O12P	38	0.257	1.83143	51730	55830.8	54193	52881.9	56766.1	6.15626e-06	6.15626e-06	6.15626e-06	6.15626e-06	6.15626e-06	6.15626e-06	6.15626e-06	6.15626e-06	6.15626e-06	6.15626e-06	6.15626e-06	6.15626e-06	6.15626e-06	6.15626e-06	6.15626e-06	6.15626e-06	14736.1	16976	103939	171105	58863.8	107994	17561.5	156295	18207.3	32174.3	186465	141027	61058.6	83710.4	194074	86272.7
5.62_838.5375m/z	838.537	5.624	neg	PE(22:4(7Z,10Z,13Z,16Z)/22:6(4Z,7Z,10Z,13Z,16Z,19Z))	LMGP01030016	Glycerophospholipids	Glycerophosphocholines	M-H	C49H78NO8P	38	0	-2.09401	170209	178296	183435	192183	183027	107740	217850	421857	431597	315560	380083	270196	258644	238618	260563	377013	374656	234329	265184	223479	194424	275974	126438	88636.4	105981	162644	300444	115596	103343	11798.7	40994.7	26267.3	17257	2343.73	17774	5501.7	9171.08
5.72_953.5106n	952.503	5.72088	neg	CDP-DG(16:0/16:0)	LMGP13010003	Glycerophospholipids	CDP-Glycerols	M-H, M+FA-H	C44H81N3O15P2	38	0.402	-3.85913	75084.1	70028.7	75466.9	80963.9	77175.6	5123.23	1592.27	6.15626e-06	510.23	1563.23	1520.1	542.471	6.15626e-06	1398.91	1258.59	2466.51	1569.17	2526.81	3365.76	1485.57	6.15626e-06	185883	119855	108490	80664.8	153305	124818	117125	135597	95585	120351	107195	157728	58576.7	109217	64721	77397.2
9.06_807.5199m/z	807.52	9.06132	neg	PG(17:2(9Z,12Z)/22:4(7Z,10Z,13Z,16Z))	LMGP04010306	Glycerophospholipids	Glycerophosphoglycerols	M-H	C45H77O10P	38	10.2	2.15725	8253.89	8171.55	9803.97	8372.69	6242.64	6.15626e-06	6.15626e-06	6.15626e-06	6.15626e-06	6.15626e-06	6.15626e-06	6.15626e-06	6.15626e-06	3173.61	6.15626e-06	1732.59	6.15626e-06	1260.19	4015.22	9654.69	4835.11	18903.9	8398.16	19923.4	16982.9	17435.9	23610.3	22255.4	18524.5	6106.3	6431.75	10083.9	17649.2	3636.96	9199.55	8579.01	11208.6
0.06_288.9889m/z	288.989	0.0618667	neg	Mevalonate-PP	LMFA01050416	Fatty Acyls	Fatty Acids and Conjugates	M-H2O-H	C6H14O10P2	37.9	0	1.60544	8866.02	8295.48	7979.86	5926.06	6776.87	12259.5	9359.41	8451.3	11529.8	11111.7	14096.1	9272.53	9084.37	11002.6	12556.4	13208.9	8524.69	8759.77	12342.4	7586.39	7364.2	7087.74	6965.95	7298.48	5967.86	7591.35	4740.5	8640.46	4891.82	7497.22	7440.56	8181.74	6464.72	9847.54	10290.6	7254.32	7562.19
0.72_470.2760m/z	470.276	0.7198	neg	PGD2-dihydroxypropanylamine	LMFA03010191	Fatty Acyls	Eicosanoids	M+FA-H	C23H39NO6	37.9	1.23	0.0882288	3093.91	3910.44	3724.85	3820.17	4238.14	1719.83	8059.12	332.452	6.15626e-06	4095.5	1227.75	9095.59	3857.81	10289.7	4923.44	5980.02	5656.64	2357.65	11321	7280.95	8857.22	1385.79	2518.01	6575.55	7490.85	674.721	1180.22	991.804	4068.56	6.15626e-06	6.15626e-06	1304.9	6.15626e-06	6.15626e-06	6.15626e-06	266.376	6.15626e-06
0.85_377.1741m/z	377.174	0.852683	neg	Tetranor-PGEM-d6	LMFA03010175	Fatty Acyls	Eicosanoids	M+FA-H	C16H16D6O7	37.9	2.73	4.95461	2534.3	2682.88	2847.76	2193.91	2347.94	6.15626e-06	6.15626e-06	131.929	6.15626e-06	6.15626e-06	6.15626e-06	6.15626e-06	6.15626e-06	676.788	289.713	183.287	6.15626e-06	6.15626e-06	765.749	2738.06	1866.61	2562.47	8631.58	11194	9571.46	2446.96	3771.6	6361.71	11854	650.228	1757.36	2827.14	1618.78	6.15626e-06	400.64	742.747	833.594
1.48_437.2676m/z	437.268	1.48177	neg	PA(18:0/0:0)	LMGP10050005	Glycerophospholipids	Glycerophosphates	M-H	C21H43O7P	37.9	0	0.587849	1022.29	1160.23	1251.77	1054.83	1454.01	278.942	1490.92	2463.7	4068.83	1550.71	2681.75	2976.57	3403.93	2013.24	2675.72	4686.86	3531.07	3883.52	3410.34	1247.96	1351.61	6.15626e-06	273.16	538.633	327.532	160.405	433.753	477.053	760.392	157.059	6.15626e-06	314.866	6.15626e-06	6.15626e-06	6.15626e-06	178.771	362.446
12.06_1079.7469m/z	1079.75	12.062	neg	GlcNalpha1-6Ins-1-P-Cer(t18:0/26:0)	LMSP06040001	Sphingolipids	Acidic glycosphingolipids	M-H2O-H	C56H111N2O16P	37.9	0.25	-2.1957	17220.8	16351.7	15060.3	11685.9	13276.3	6.15626e-06	4977.25	93156.6	39149.5	61180.9	55753.5	6.15626e-06	2325.53	26000	16283.4	3122.35	5141.34	9001.37	36803.6	30185.3	14225.7	40560.3	1060.27	16251.7	31387.3	857.722	46465.7	7572.62	28948	322.131	6.15626e-06	4009.4	568.822	6.15626e-06	6.15626e-06	6.15626e-06	6.15626e-06
2.06_582.3435m/z	582.344	2.05882	neg	PC(16:0/2:0)	LMGP01010612	Glycerophospholipids	Glycerophosphocholines	M+FA-H	C26H52NO8P	37.9	0	4.22859	11820.8	11745.3	13600.9	11978.6	11190.4	2140.34	15496.7	2745.68	9697.85	5818.23	3173.39	10355.9	14604.6	56081.2	26406	12038.8	16818.2	21141	36599.6	26817	38653.1	16035.6	6.15626e-06	3340.3	6716.75	3512.29	5107.17	6.15626e-06	14892.8	17538.7	20050.8	15786.2	2445.09	4454.14	3502.21	8975.26	14293
6.27_615.4977m/z	615.498	6.26857	neg	DG(18:2(9Z,12Z)/18:2(9Z,12Z)/0:0)	LMGL02010063	Glycerolipids	Diradylglycerols	M-H	C39H68O5	37.9	0	-2.82405	92265.1	99562.8	94579.2	100859	100390	15265.6	25978.2	29930.3	40811.6	43654.2	34798.1	33557.8	38938.6	58894	39241.9	101548	47647.9	44440.5	112147	136720	97306	292115	395908	124498	172202	258893	200109	202694	215595	20773	29114.2	37962	31956.2	4932.8	10732.6	12810.1	9040.3
6.60_833.4594m/z	833.459	6.60332	neg	PG(20:5(5Z,8Z,11Z,14Z,17Z)/18:4(6Z,9Z,12Z,15Z))	LMGP04010663	Glycerophospholipids	Glycerophosphoglycerols	M+FA-H	C44H69O10P	37.9	2.12	-2.03865	148021	149974	147653	145612	136358	139038	228298	361547	325293	189281	131083	347400	435603	127729	54061.7	371034	288452	147220	128563	263256	233652	344485	385509	116803	142019	187003	55803.4	123631	56910.4	52107.7	92323.7	108864	38067.4	6.15626e-06	40362.2	3064.1	7678.76
0.76_403.2258m/z	403.226	0.7578	neg	PA(17:1(9Z)/0:0)	LMGP10050002	Glycerophospholipids	Glycerophosphates	M-H2O-H	C20H39O7P	37.8	0	0.752464	4649.51	4774.76	4194.83	4529.02	4345.31	595.45	4384.96	981.643	6.15626e-06	3887.67	2874.18	4241.44	3476.49	9150.17	3515.12	1974.12	1443.86	3624.84	12552.4	18734.7	18064.7	4837.28	3501.09	8463.2	10649.8	2816.25	8885.33	4710.3	10288.7	590.922	2768.62	4992.16	1495.55	2728.47	1215.08	1524.94	1651.76
3.95_713.4799m/z	713.48	3.94727	neg	PG(15:1(9Z)/18:1(9Z))	LMGP04010173	Glycerophospholipids	Glycerophosphoglycerols	M-H2O-H	C39H73O10P	37.8	10.3	4.89619	11985.3	12112.5	13530.3	9315.4	11488.7	6.15626e-06	723.274	6.15626e-06	6.15626e-06	325.178	6.15626e-06	6.15626e-06	388.414	302.315	6.15626e-06	4505.78	1533.72	6.15626e-06	377.82	5009.27	12980.2	10451.3	23406.6	41874.6	43730	16835.9	19671	6165.98	34770.4	1166.2	1117.24	24565.9	25072.1	6.15626e-06	9371.23	21527.8	19009.9
6.66_862.5734m/z	862.573	6.66123	neg	PC(22:4(7Z,10Z,13Z,16Z)/22:6(4Z,7Z,10Z,13Z,16Z,19Z))	LMGP01012096	Glycerophospholipids	Glycerophosphocholines	M-H2O-H	C52H84NO8P	37.8	0.0132	-2.49023	176589	183328	179601	183542	174880	52914.9	178910	234797	270513	201615	180457	243887	185160	135493	122527	219998	303879	108653	78131.6	79863.2	108093	151110	184734	44355.1	74460.2	212656	187635	55921.1	88612	967.357	30476.9	14409.4	2347.85	2.01683	11087.2	1284.79	1580.7
7.65_870.5613m/z	870.561	7.64943	neg	PS(22:1(11Z)/22:6(4Z,7Z,10Z,13Z,16Z,19Z))	LMGP03010755	Glycerophospholipids	Glycerophosphoserines	M-H2O-H	C50H84NO10P	37.8	6.73	-4.69825	21377.5	18805.6	20467.5	22626.8	24421.4	10899	71555.1	46030.8	153648	56252.9	24957.4	41131.3	113524	26262.4	6824.33	29965.5	47469.4	705.588	6.15626e-06	48480.8	49185.5	413.775	456.031	2035.53	4462.23	18687.8	11326.7	5571.31	5726.11	6.15626e-06	6.15626e-06	6.15626e-06	6.15626e-06	6.15626e-06	6.15626e-06	6.15626e-06	6.15626e-06
1.23_581.3469m/z	581.347	1.23347	neg	PA(12:0/12:0)	LMGP10010030	Glycerophospholipids	Glycerophosphates	M+FA-H	C27H53O8P	37.7	0	1.6995	910.003	998.077	1463.16	1113.77	790.215	6.15626e-06	1643.84	6.15626e-06	332.658	6.15626e-06	6.15626e-06	337.629	616.093	10836.2	5891.01	1677.11	4409.15	4434.49	5459.3	6768.37	9155.95	1164.64	6.15626e-06	6.15626e-06	245.241	6.15626e-06	6.15626e-06	6.15626e-06	1830.81	661.165	1455.53	730.448	6.15626e-06	599.391	6.15626e-06	850.044	1163.36
12.02_729.6027m/z	729.603	12.0232	neg	TG(14:1(9Z)/14:1(9Z)/15:1(9Z))[iso3]	LMGL03012814	Glycerolipids	Triradylglycerols	M-H	C46H82O6	37.7	0	-1.59044	101881	100627	97777.2	103179	91728.6	101702	193798	226631	186542	248444	307470	240856	204889	218407	220521	108091	190704	204153	187424	169166	171672	33597.1	35205.6	15184	18088.8	32464.8	39217.4	20230.8	44791.2	24776.4	26595.9	16256.7	7198.49	18338.1	19916.7	19856.7	24097.3
12.58_751.6615m/z	751.661	12.5822	neg	(E,E)-3,7,11-Trimethyl-2,6,10-dodecatrienyl decanoate	LMFA07010539	Fatty Acyls	Fatty esters	2M-H	C25H44O2	37.7	1.64	0.643076	11478	10467	13875	11546.6	11730.2	6.15626e-06	6.15626e-06	6.15626e-06	6.15626e-06	1043.44	6.15626e-06	625.2	6.15626e-06	10180.2	5581.06	20109.4	8986.49	3361.1	3467.42	12767.4	11782.9	9924.47	6246	18292.4	27952.6	14857.7	20902.6	14069.4	20144.6	6251.61	16905.2	9385.07	8573.44	2620.98	4455.87	7423.41	7432.91
12.97_752.6819m/z	752.682	12.9665	neg	TG(14:0/16:1(9Z)/14:0) (d5)	LMGL03010009	Glycerolipids	Triradylglycerols	M-H	C47H83D5O6	37.7	0	-0.383123	31947.2	28684.3	32361.7	32399	32533.8	14347.7	34642.2	34079.6	43390.9	31041.6	18056.8	21549.4	31965.3	49603.1	46977.2	27676.6	42601.4	20809.6	30216.1	25147.3	32554	68090.8	96014.9	45172.1	54374.9	49386.9	38088.2	24638.4	48755.8	6071.31	11057.2	10444.2	3996.04	3936.12	926.524	3401.85	4940.84
14.59_207.0664m/z	207.066	14.5937	neg	8Z-Decene-4,6-diynoic acid	LMFA01030783	Fatty Acyls	Fatty Acids and Conjugates	M+FA-H	C10H10O2	37.7	0	0.615572	591.886	298.843	363.205	306.717	155.765	261.139	172.342	210.775	371.047	6.15626e-06	189.401	428.052	326.087	219.597	594.424	111.53	262.008	436.15	381.623	349.62	398.379	492.661	158.078	435.544	127.703	579.262	575.22	168.532	587.468	591.144	677.156	201.108	139.632	100.869	379.712	194.479	406.389
3.61_711.5083m/z	711.508	3.60657	neg	PGF1beta	LMFA03010069	Fatty Acyls	Eicosanoids	2M-H	C20H36O5	37.7	0	4.20517	1139.25	1776.18	579.491	1260.32	1090.86	996.073	3188.63	606.194	547.972	1580.72	610.461	1780.92	2323.39	420.672	179.9	437.508	823.518	408.435	113.082	281.53	1329.48	1289.89	1992.67	7694.93	31056	1742.81	3808.77	610.331	16436.3	114.441	458.994	1934.38	735.165	163.781	196.794	902.692	455.908
3.70_710.4889m/z	710.489	3.70258	neg	1-(6-[5]-ladderane-hexanyl)-2-(8-[3]-ladderane-octanyl)-sn-glycerophosphoethanolamine	LMGP02040013	Glycerophospholipids	Glycerophosphoethanolamines	M-H2O-H	C43H72NO6P	37.7	0.158	-4.04243	52742.9	51352	48930.1	53224.6	50801.4	5536.03	12398	1060.8	789.128	4824.3	1116.67	11536.1	8268.17	22938.1	5032.64	5319.67	6095.01	3162.48	6885.5	17429	31036.3	40810.3	75822.6	202506	317538	20521.8	107101	11576.7	185108	2319.52	13316.8	94533.7	49093.9	12838.4	17257.2	44918.4	47434.4
8.77_847.5872m/z	847.587	8.77428	neg	PA(O-18:0/0:0)	LMGP10060004	Glycerophospholipids	Glycerophosphates	2M-H	C21H45O6P	37.7	7.47	4.44799	3200.65	2882.67	4040.95	3200.49	2724.47	6.15626e-06	6.15626e-06	6.15626e-06	6.15626e-06	6.15626e-06	6.15626e-06	6.15626e-06	6.15626e-06	6.15626e-06	6.15626e-06	6.15626e-06	6.15626e-06	6.15626e-06	6.15626e-06	6.15626e-06	6.15626e-06	17851	9539	5447.69	5993.07	22972.6	12033.4	4971.7	18721.2	2017.39	10531.4	6129.06	10450.4	6.15626e-06	12288.9	4174.21	2902.58
0.74_668.4297m/z	668.43	0.738817	neg	PE(13:0/18:4(6Z,9Z,12Z,15Z))	LMGP02010394	Glycerophospholipids	Glycerophosphoethanolamines	M-H	C36H64NO8P	37.6	0	0.0526927	3577.51	2546.51	3522.99	1951.89	1235.74	6.15626e-06	6.15626e-06	540.791	1281.38	1453.29	1077.07	695.278	6.15626e-06	726.518	7638.65	6.15626e-06	6.15626e-06	6.15626e-06	4215.97	1305.67	6.15626e-06	6.15626e-06	6.15626e-06	6.15626e-06	6.15626e-06	534.256	6.15626e-06	6.15626e-06	6.15626e-06	4674.59	6.15626e-06	3468.33	522.715	967.043	6.15626e-06	545.194	2724.75
11.77_715.5872m/z	715.587	11.7732	neg	TG(14:1(9Z)/14:1(9Z)/14:1(9Z))	LMGL03012620	Glycerolipids	Triradylglycerols	M-H	C45H80O6	37.6	0	-1.41712	54285.6	57558.9	56320.2	58476.2	54816.5	53746.4	103944	132586	92007.8	150242	188654	180764	110747	78451.7	74406.8	54458.6	71086.6	76597.9	87429.7	79453.7	74680.3	29104	20610.1	8523.47	15241.5	44623.8	21827.5	13502.1	31291.3	11676.9	14460.3	5502.32	1908.02	3986.9	7260.67	9128.54	4760.71
2.06_604.3629m/z	604.363	2.05882	neg	PS(12:0/12:0)	LMGP03010027	Glycerophospholipids	Glycerophosphoserines	M-H2O-H	C30H58NO10P	37.6	0	1.47283	941.759	1116.11	1437.48	2028.86	608.636	6.15626e-06	2423.91	312.395	1104.72	6.15626e-06	6.15626e-06	392.21	1922.17	4869.55	2466.68	1043.15	1868.39	2785.34	3571.51	2536.94	4717.28	1492.16	6.15626e-06	6.15626e-06	449.862	243.972	225.965	6.15626e-06	1992.73	812.433	894.234	1057.4	6.15626e-06	6.15626e-06	6.15626e-06	276.967	726.745
3.97_655.4368m/z	655.437	3.96638	neg	PA(13:0/20:3(8Z,11Z,14Z))	LMGP10010083	Glycerophospholipids	Glycerophosphates	M-H	C36H65O8P	37.6	0	3.58902	2308.78	2601.39	2298.77	1835.73	1459.59	6.15626e-06	599.487	6.15626e-06	67.8953	6.15626e-06	6.15626e-06	6.15626e-06	6.15626e-06	3203.31	91.9468	306.221	381.012	6.15626e-06	301.077	5900.34	10233	2261.36	704.54	8787.49	10566.5	1182.89	5976.86	2065.6	8897.98	6.15626e-06	6.15626e-06	2015.64	838.255	293.236	6.15626e-06	407.105	626.892
6.12_814.5643m/z	814.564	6.11602	neg	PS(17:2(9Z,12Z)/21:0)	LMGP03010302	Glycerophospholipids	Glycerophosphoserines	M-H	C44H82NO10P	37.6	9.13	4.81212	5589.91	4565.97	4334.9	4783.85	5845.13	6.15626e-06	6.15626e-06	6.15626e-06	6.15626e-06	6.15626e-06	6.15626e-06	6.15626e-06	6.15626e-06	6.15626e-06	6.15626e-06	6.15626e-06	6.15626e-06	6.15626e-06	6.15626e-06	6.15626e-06	6.15626e-06	28005.9	16287.6	3185.17	2403.82	30735.5	12535.1	4005.04	7265.49	2523.31	13742	2172.46	2040.57	1765.84	6204.4	6.15626e-06	6.15626e-06
7.99_1465.9735m/z	1465.97	7.988	neg	PS(16:1(9Z)/16:0)	LMGP03010207	Glycerophospholipids	Glycerophosphoserines	2M-H	C38H72NO10P	37.6	2.27	1.38704	32869.8	32119.6	44074.2	44777.8	35548.3	6757.43	8916.63	17466.5	5266.41	11455.3	11159.4	9622.62	6124.67	5382.94	6092.32	6323.11	7029.11	8894.43	14810	12356.4	11039.9	17912.7	24878.2	67753	75487.9	101394	113510	67526.5	123993	132284	122520	118732	113110	106149	75783.8	169448	142424
8.08_835.4752m/z	835.475	8.08437	neg	PG(20:5(5Z,8Z,11Z,14Z,17Z)/18:3(6Z,9Z,12Z))	LMGP04010661	Glycerophospholipids	Glycerophosphoglycerols	M+FA-H	C44H71O10P	37.6	2.54	-1.83453	70084.2	71530.2	73756	67268.1	65496.9	19833.4	42740.9	100783	82558.3	32725	26969.7	94330.9	193155	53482.1	8390.57	191157	108323	45871.7	49346	119645	102478	242060	292867	84068.6	108114	137086	34546.2	65296.1	35936.9	69745.6	73400.3	82706.4	32755.2	32083.6	49946.3	2988.53	20356.8
9.34_850.5744m/z	850.574	9.3425	neg	(3'-sulfo)Galbeta-Cer(d18:0/20:0(2OH))	LMSP06020005	Sphingolipids	Acidic glycosphingolipids	M-H	C44H85NO12S	37.6	0	2.80243	52646	50653.3	54479.4	47835.9	49948.9	34648.3	170529	107154	334988	127365	74575.7	137127	275062	46739.1	21594.7	61782.1	134470	2289.25	3676.2	75455.9	101101	6.15626e-06	6.15626e-06	636.562	4283.93	18163.9	4856.95	2963.17	4243.62	6.15626e-06	898.693	6.15626e-06	6.15626e-06	6.15626e-06	6.15626e-06	6.15626e-06	6.15626e-06
0.83_337.2192m/z	337.219	0.833617	neg	2,2-difluoro-hexadecanoic acid	LMFA01090042	Fatty Acyls	Fatty Acids and Conjugates	M+FA-H	C16H30F2O2	37.5	0	-1.21581	1855.79	1008.99	1633.78	1533.75	1385.94	6.15626e-06	6.15626e-06	6.15626e-06	6.15626e-06	6.15626e-06	6.15626e-06	6.15626e-06	6.15626e-06	533.283	6.15626e-06	328.479	164.702	6.15626e-06	453.476	1964.22	1254.17	1711.78	6669.35	7952.2	7979.44	1490.65	3664.68	3254.85	9485.8	410.121	1339.49	1480.6	743.409	6.15626e-06	127.341	620.926	315.922
11.24_860.6524m/z	860.652	11.2424	neg	PC(21:0/22:4(7Z,10Z,13Z,16Z))	LMGP01011979	Glycerophospholipids	Glycerophosphocholines	M-H2O-H	C51H94NO8P	37.5	8.26	-1.6565	14270.2	16526.2	16031.8	14689.5	14963.8	26838.5	41772.8	36395.7	45278.5	40470.8	36728.6	44367.9	45759.7	29792.1	22071.6	72827.5	44647.5	15272	46500.3	26901.8	21780.7	3407.17	6.15626e-06	6.15626e-06	777.182	2536.8	2685.74	4102.3	15679.2	458.368	1277.35	6.15626e-06	1020.97	6.15626e-06	6.15626e-06	6.15626e-06	1465.78
11.52_878.6048m/z	878.605	11.5239	neg	(3'-sulfo)Galbeta-Cer(d18:0/22:0(2OH))	LMSP06020011	Sphingolipids	Acidic glycosphingolipids	M-H	C46H89NO12S	37.5	6.6	1.77719	8334.08	10512.3	8864.59	7175.22	11288.3	6.15626e-06	3834.25	15844.7	36722.3	5535.21	4594.49	10431.2	57037.5	12978.6	722.009	19331.1	24517.9	6.15626e-06	1567.29	31364.3	29210.9	1470.81	3565.91	2869.68	5120.57	18980.5	9844.74	4821.18	6278.65	622.368	9273.07	6.15626e-06	6.15626e-06	6.15626e-06	815.188	6.15626e-06	1656.65
11.85_879.5393m/z	879.539	11.8498	neg	PG(19:1(9Z)/22:6(4Z,7Z,10Z,13Z,16Z,19Z))	LMGP04010510	Glycerophospholipids	Glycerophosphoglycerols	M+FA-H	C47H79O10P	37.5	5.33	-0.0282761	9826.73	8559.25	8573.76	7276.16	7712.87	6.15626e-06	6.15626e-06	6.15626e-06	6.15626e-06	6.15626e-06	6.15626e-06	6.15626e-06	6.15626e-06	6.15626e-06	6.15626e-06	6.15626e-06	6.15626e-06	6.15626e-06	6.15626e-06	6.15626e-06	6.15626e-06	4992.5	1451.44	14735.5	10289.7	6406.6	7657.84	1688.53	9483.03	22706.7	20906.4	28025.8	26022.4	11662	22030.9	33918.9	39019
3.51_797.4592m/z	797.459	3.50583	neg	PG(17:2(9Z,12Z)/18:4(6Z,9Z,12Z,15Z))	LMGP04010293	Glycerophospholipids	Glycerophosphoglycerols	M+FA-H	C41H69O10P	37.5	4.64	-2.39872	2914.29	3178.44	1844.78	2703.48	1531.49	6.15626e-06	490.822	6.15626e-06	6.15626e-06	6.15626e-06	6.15626e-06	6.15626e-06	6.15626e-06	6.15626e-06	6.15626e-06	1018.41	6.15626e-06	6.15626e-06	6.15626e-06	6.15626e-06	1783.28	500.638	10577.4	12090.2	22045.5	6223.48	8252.96	6.15626e-06	13712.9	391.006	1055.74	9963.88	3646.39	1101.04	3335.32	7490.35	2097.25
5.62_839.4442m/z	839.444	5.624	neg	PA(17:2(9Z,12Z)/0:0)	LMGP10050022	Glycerophospholipids	Glycerophosphates	2M-H	C20H37O7P	37.5	3.69	-4.67283	21322.7	19785.8	26124.6	22534.1	22262.1	26.5476	6.15626e-06	6.15626e-06	6.15626e-06	6.15626e-06	6.15626e-06	6.15626e-06	6.15626e-06	5909.53	925.981	6.15626e-06	6.15626e-06	4995.77	3460.64	6.15626e-06	2062.23	28828.3	17930.6	31118.2	25741.5	58342.2	62202.8	61867.8	41711.7	29722.4	38722.9	21395.4	17435	17088.2	24360.3	18303.1	24704.8
6.27_637.5181m/z	637.518	6.26857	neg	DG(17:2(9Z,12Z)/22:3(10Z,13Z,16Z)/0:0)[iso2]	LMGL02010158	Glycerolipids	Diradylglycerols	M-H2O-H	C42H72O5	37.5	2.12	-3.04576	21069.8	19571.2	19484	20553.4	19540	1278	2609.82	3887.58	5895.94	8009.48	5215.52	4382.63	5648.94	12400.7	6208.17	17954	8041.94	7000.15	21535.2	29892.2	16594	64981.8	92856.6	31431.7	43848.3	61409	46259.6	46250.3	55331.6	2041.87	4407.53	7896.9	5337.24	6.15626e-06	1659.98	2416.52	889.906
7.14_639.5338m/z	639.534	7.14182	neg	14:1 Cholesteryl ester	LMST01020021	Sterol Lipids	Sterols	M+FA-H	C41H70O2	37.5	1.63	-3.27034	15286.9	14273.9	14431.4	14738.9	13807.3	634.789	1494.6	314.744	2121.33	2727.75	325.548	1595.38	1519.06	16476.2	6376.02	23822.3	7012.59	6215.19	18557.7	33647.6	22206.6	37361.3	34509.6	23483.3	41491.1	37177.8	43327.2	23698.2	40583.1	7656.1	19887.7	9208.01	8271.02	4071.33	3374.64	1627.93	6060.69
7.26_929.5409m/z	929.541	7.25632	neg	PI(20:4(5Z,8Z,11Z,14Z)/18:1(9Z))	LMGP06010599	Glycerophospholipids	Glycerophosphoinositols	M+FA-H	C47H81O13P	37.5	7.14	1.34386	6747.7	8864.04	7325.21	8017.18	8020.67	6.15626e-06	1230.36	2045.15	6.15626e-06	6.15626e-06	2443.01	6.15626e-06	6.15626e-06	1477.32	756.767	7645.94	2425.65	1397.02	3838.97	3847.14	4033.08	18177.5	19075.2	12105.8	16074.6	14827.9	4974.22	13410.9	15390	5489.58	7139.78	10530	9059.12	776.605	15310.3	7893.23	5541.24
0.64_486.2130m/z	486.213	0.6441	neg	PS(12:0/0:0)	LMGP03050008	Glycerophospholipids	Glycerophosphoserines	M+FA-H	C18H36NO9P	37.4	0	4.49925	43676.9	19434.2	37858.2	23472.8	41308.4	112496	250996	41305.4	145425	47166.4	61867.7	72015.4	90547	56677.7	69264.6	45505.9	24775.3	7895.47	9145.57	6.15626e-06	23325.1	5051.74	4108.16	6.15626e-06	6.15626e-06	6178.25	6.15626e-06	6.15626e-06	6.15626e-06	5387.4	6.15626e-06	6.15626e-06	6.15626e-06	390.583	4072.08	6.15626e-06	3693.13
14.65_877.6680m/z	877.668	14.6511	neg	TG(16:1(9Z)/20:5(5Z,8Z,11Z,14Z,17Z)/20:5(5Z,8Z,11Z,14Z,17Z))[iso3]	LMGL03011019	Glycerolipids	Triradylglycerols	M-H2O-H	C59H92O6	37.4	1.98	-3.95804	482054	493927	452349	445314	395031	343593	374094	405302	372847	354227	376847	385720	370038	536998	523552	531449	453500	469008	574459	443764	415751	447071	390283	417932	409062	422782	347548	490340	338134	511202	458503	443725	429812	563708	499452	472913	456828
4.19_874.4879m/z	874.488	4.19255	neg	PS(18:3(6Z,9Z,12Z)/22:6(4Z,7Z,10Z,13Z,16Z,19Z))	LMGP03010396	Glycerophospholipids	Glycerophosphoserines	M+FA-H	C46H72NO10P	37.4	4.61	0.43317	1889.79	3024.29	2762.62	3335.72	3235.07	5786.71	16518.9	8391.84	13111.9	12540.9	7700.46	5259.55	9991.07	21520.4	17040.2	7796.67	11291.8	6374.87	2558.68	4793.41	5592.79	6.15626e-06	6.15626e-06	6.15626e-06	6.15626e-06	727.56	6.15626e-06	6.15626e-06	6.15626e-06	6.15626e-06	6.15626e-06	6.15626e-06	6.15626e-06	6.15626e-06	6.15626e-06	6.15626e-06	6.15626e-06
4.21_923.4935m/z	923.494	4.21175	neg	PI(18:3(6Z,9Z,12Z)/20:5(5Z,8Z,11Z,14Z,17Z))	LMGP06010358	Glycerophospholipids	Glycerophosphoinositols	M+FA-H	C47H75O13P	37.4	2.36	0.930263	2313.54	3410.68	2181.74	2112.71	2038.89	6.15626e-06	876.886	949.605	1692.87	1020.16	1541.24	6.15626e-06	6.15626e-06	1878.67	6.15626e-06	5070.38	3578.19	3307.79	5277.96	4906.07	932.775	12052.1	10633	2003.23	2491.65	6848.63	4019.02	6912.29	2393.15	6.15626e-06	4266.04	1729.85	1742.24	6.15626e-06	2439.24	6.15626e-06	6.15626e-06
0.63_203.0714m/z	203.071	0.62605	neg	2E,4E,8E,10E-Dodecatetraenedioic acid	LMFA01170008	Fatty Acyls	Fatty Acids and Conjugates	M-H2O-H	C12H14O4	37.3	0	0.340245	6577.02	7232.72	10913.5	7800.74	8019.93	3530.7	7671.01	29212.2	22971.1	16725.2	9044.08	34807.1	22736.6	1695.85	6.15626e-06	13195.8	16399.9	6.15626e-06	1567.91	5453.67	2862.81	6.15626e-06	6.15626e-06	6.15626e-06	6.15626e-06	2054.84	6.15626e-06	6.15626e-06	6.15626e-06	6.15626e-06	6.15626e-06	6.15626e-06	6.15626e-06	6.15626e-06	6.15626e-06	6.15626e-06	6.15626e-06
0.76_503.2648m/z	503.265	0.7578	neg	14-O-(beta-D-glucopyranosyl)-7S,14R-dihydroxy-7,9,13,17-tetramethyl-2E,4E,8E,10E,12E,16E-octadecahexaenoic acid	LMFA13010034	Fatty Acyls	Fatty acyl glycosides	M-H2O-H	C28H42O9	37.3	0	-0.370791	1275.8	758.368	747.657	1284.55	1187.68	6.15626e-06	1000.4	2127.58	3617.53	8601.87	12940.1	14892.6	3373.05	0.310774	575.253	5843.55	1977.76	429.609	571.392	2293.09	1964.89	6.15626e-06	6.15626e-06	6.15626e-06	6.15626e-06	6.15626e-06	3.47283	6.15626e-06	2.71193	2275.59	424.049	6.15626e-06	6.15626e-06	6.15626e-06	6.15626e-06	6.15626e-06	6.15626e-06
1.10_243.1966m/z	243.197	1.10015	neg	10E-Tridecen-2S-ol	LMFA05000518	Fatty Acyls	Fatty alcohols	M+FA-H	C13H26O	37.3	0	0.151647	360.08	263.24	157.251	279.233	185.622	6.15626e-06	278.584	210.079	394.813	465.381	81.7398	312.702	568.437	181.602	101.788	247.401	127.861	107.524	78.3403	158.148	167.442	136.649	108.496	55.1773	89.9531	166.187	167.237	55.5599	179.302	278.011	306.263	95.9246	169.22	218.69	150.211	6.15626e-06	6.15626e-06
1.23_542.3250m/z	542.325	1.23347	neg	PC(20:4(5Z,8Z,11Z,14Z)/0:0)	LMGP01050048	Glycerophospholipids	Glycerophosphocholines	M-H	C28H50NO7P	37.3	0	-0.404083	1737.77	2773.35	2508.6	1623.52	2102.49	691.766	825.42	657.394	2649.41	8052.63	5417.66	3308.52	4086.13	2712.12	3468.21	3898.51	1092.63	3367.57	2538.26	9505.37	9396.31	765.829	2019.63	696.287	1033.12	7876.82	4493.37	1806.88	3016.86	144.415	202.083	6.15626e-06	6.15626e-06	216.231	171.396	6.15626e-06	193.394
1.54_671.3946m/z	671.395	1.53987	neg	PA(13:0/18:4(6Z,9Z,12Z,15Z))	LMGP10010079	Glycerophospholipids	Glycerophosphates	M+FA-H	C34H59O8P	37.3	0.0901	2.57539	3043.86	3175.59	2805.05	3232.96	1817.22	6.15626e-06	6.15626e-06	6.15626e-06	6.15626e-06	6.15626e-06	6.15626e-06	6.15626e-06	6.15626e-06	6.15626e-06	6.15626e-06	6.15626e-06	6.15626e-06	6.15626e-06	6.15626e-06	6.15626e-06	6.15626e-06	1741.03	942.07	2897.59	2825.01	6829.44	12620	4221.79	6898.34	939.793	6.15626e-06	3633.55	2643.45	15209	5010.77	3515.44	12921.6
10.23_689.5163m/z	689.516	10.2331	neg	DG(20:3(8Z,11Z,14Z)/22:6(4Z,7Z,10Z,13Z,16Z,19Z)/0:0)[iso2]	LMGL02010276	Glycerolipids	Diradylglycerols	M-H	C45H70O5	37.3	12.2	1.74692	12428.1	10076.5	10446.2	9397	10202.2	6.15626e-06	6.15626e-06	6.15626e-06	6.15626e-06	6.15626e-06	6.15626e-06	6.15626e-06	6.15626e-06	1314.21	6.15626e-06	373.083	646.103	6.15626e-06	6.15626e-06	4254.93	4829.99	16362.1	19138.7	27093.8	37082.6	15271.4	21209.7	22949.9	28204.6	3421.23	8458.17	18231.8	5490.35	2705.05	5965.3	12385.8	4543.07
12.74_1009.7507m/z	1009.75	12.7361	neg	TG(17:1(9Z)/22:5(7Z,10Z,13Z,16Z,19Z)/22:6(4Z,7Z,10Z,13Z,16Z,19Z))[iso6]	LMGL03012244	Glycerolipids	Triradylglycerols	M+FA-H	C64H100O6	37.3	12.2	0.527979	13595.9	16297.3	11775.4	13050.9	13540.2	6158.66	8803.38	9845.75	5150.46	7005.25	7135.23	6122.11	16095.3	5584.58	2025.74	3992.78	9448.31	8178.01	6.15626e-06	11113.6	8090.59	38428.4	34374.5	1554.66	11617.1	40697.1	17389	18713.1	12370.2	73.0437	13113.1	6.15626e-06	1082.68	6.15626e-06	6.15626e-06	6.15626e-06	1085.65
15.04_759.7983m/z	759.798	15.0357	neg	23-Hexacosen-1-ol	LMFA05000223	Fatty Acyls	Fatty alcohols	2M-H	C26H52O	37.3	0	2.56938	24740.5	26112.6	27168.2	17634	22409.8	30761.3	21019	31647.3	26261.6	24748.9	31301.8	17512.9	22102	29263.6	24753.1	24354	27325	36272.8	26444.7	26549.5	24972.2	22381	17151.5	26757.3	18593	25491.8	24660.5	33866.8	18480.8	29784.2	22164	19515.6	25902	25437.4	30843.1	28332.8	24466.9
3.66_853.4919m/z	853.492	3.66442	neg	Anandamide 0-phosphate	LMFA08020002	Fatty Acyls	Fatty amides	2M-H	C22H38NO5P	37.3	0.0235	1.89814	9168.63	8869.56	9906	8725.4	7972.91	6.15626e-06	6.15626e-06	6.15626e-06	754.746	6.15626e-06	6.15626e-06	25.5564	6.15626e-06	8581.47	1827.58	6835.29	1034.57	9714.61	21546.1	13282.1	2273.11	48059.9	37055.4	8045.88	8041.04	15275	16402.8	23270.8	9624.51	8405.13	12430.5	4763.05	9332.59	2346.31	6747.46	20.4753	4474.54
5.47_831.4437m/z	831.444	5.4696	neg	PI(18:4(6Z,9Z,12Z,15Z)/18:4(6Z,9Z,12Z,15Z))	LMGP06010409	Glycerophospholipids	Glycerophosphoinositols	M-H2O-H	C45H71O13P	37.3	0.226	-1.94932	217461	226699	219343	212250	209039	342451	523417	485247	550470	359721	243657	463806	520385	254587	162268	483473	379273	218987	215462	381204	298224	407315	433468	155344	187635	236255	87364.5	152853	66207.1	53389.7	83082	126165	36460.9	6.15626e-06	49201.7	3550.46	20288.2
5.84_810.5306m/z	810.531	5.83683	neg	PC(17:1(9Z)/18:4(6Z,9Z,12Z,15Z))	LMGP01011536	Glycerophospholipids	Glycerophosphocholines	M+FA-H	C43H76NO8P	37.3	6.26	1.98893	4484.11	5533.62	4609.18	3698.57	4006.53	6.15626e-06	587.217	1105.87	3704.14	6.15626e-06	6.15626e-06	1529.01	11233.1	2712.56	6.15626e-06	13820.4	14239.1	6288.75	1497.43	2381.84	3263.29	6.15626e-06	1697.38	860.411	684.988	1004.67	1197.55	6.15626e-06	6.15626e-06	9543.19	13554.8	3346.41	2053.39	8956.72	3927.41	13258.4	17049.4
8.41_807.5197m/z	807.52	8.41125	neg	PG(17:0/22:6(4Z,7Z,10Z,13Z,16Z,19Z))	LMGP04010892	Glycerophospholipids	Glycerophosphoglycerols	M-H	C45H77O10P	37.3	8.2	1.87297	5525.37	5729.39	5541.19	6520.71	4525.52	6.15626e-06	6.15626e-06	6.15626e-06	6.15626e-06	6.15626e-06	6.15626e-06	6.15626e-06	6.15626e-06	6.15626e-06	6.15626e-06	6.15626e-06	574.806	1087.86	6.15626e-06	649.592	2028.72	12664.4	5548.45	9024.74	11438.1	24983.8	21588	19887.3	11321.7	6.15626e-06	4118.59	2558.68	666.884	6.15626e-06	3104.82	1921.59	1489
0.64_358.1271m/z	358.127	0.6441	neg	PC(O-1:0/2:0)	LMGP01020005	Glycerophospholipids	Glycerophosphocholines	M+FA-H	C11H24NO7P	37.2	0	-0.552725	4404.87	7870.07	5259.25	8663.68	7922.47	4434.42	6.15626e-06	6.15626e-06	6.15626e-06	6.15626e-06	6.15626e-06	6.15626e-06	6.15626e-06	16920.3	9220.91	6.15626e-06	6.15626e-06	6.15626e-06	6.15626e-06	6.15626e-06	6.15626e-06	8829.97	10583.2	11721.7	4851.04	5028.48	7537.15	5669.69	6.15626e-06	22143.6	5894.01	10609.4	12942.6	5060.09	25450.6	24429	3568.06
12.58_729.6392m/z	729.639	12.5822	neg	DG(22:0/22:3(10Z,13Z,16Z)/0:0)[iso2]	LMGL02010272	Glycerolipids	Diradylglycerols	M-H	C47H86O5	37.2	0	-1.46426	53874.9	48928.8	51779.3	55760.5	52766.1	9862.17	17926.7	13608.3	15101.1	19225.2	11547.3	13313.1	13730.8	71527.5	44611.8	135165	61383.2	30331.2	50085.3	84235.4	71403.6	54502.8	41356.8	65953.1	96180.7	66712.5	61053.2	58834.3	67448.7	45757.4	79870.4	38844.9	41875.4	24922.4	29236.8	43436.1	30599.1
19.58_1092.6738m/z	1092.67	19.5757	neg	KDNalpha2-3Galbeta1-4Glcbeta-Cer(d18:1/16:0)	LMSP0601DH01	Sphingolipids	Acidic glycosphingolipids	M-H2O-H	C55H101NO21	37.2	6.23	4.54952	110537	133248	155640	145827	125656	221400	177515	190542	181341	179880	165552	170229	169225	156838	162923	178499	152815	209275	165248	138755	151951	130691	121248	118453	108746	104102	105783	177703	91588.4	177503	163296	137186	138943	156567	123820	116600	121072
6.12_927.5259m/z	927.526	6.11602	neg	PI(20:5(5Z,8Z,11Z,14Z,17Z)/18:1(9Z))	LMGP06010826	Glycerophospholipids	Glycerophosphoinositols	M+FA-H	C47H79O13P	37.2	7.07	2.10546	3856.88	3704.74	4202.08	4729.94	4578.89	6.15626e-06	6.15626e-06	6.15626e-06	6.15626e-06	6.15626e-06	6.15626e-06	6.15626e-06	6.15626e-06	537.268	6.15626e-06	1402.45	6.15626e-06	6.15626e-06	2935.74	1851.36	528.256	14770.1	16789.9	8624.01	12417.3	7650.33	5726.69	13894	11094.4	4573.53	7570.77	4790.69	8866.87	1123.27	9033.67	5525.47	7022.96
7.05_805.5040m/z	805.504	7.04608	neg	1-(6-[5]-ladderane-hexanyl)-2-(8-[3]-ladderane-octanyl)-sn-glycero-3-phospho-(1'-sn-glycerol)	LMGP04040002	Glycerophospholipids	Glycerophosphoglycerols	M+FA-H	C44H73O8P	37.2	6.79	1.91608	5457.13	3420.08	3835.16	4868.11	4039.69	6.15626e-06	6.15626e-06	6.15626e-06	6.15626e-06	6.15626e-06	6.15626e-06	6.15626e-06	6.15626e-06	476.702	6.15626e-06	6.15626e-06	6.15626e-06	6.15626e-06	1914.05	516.026	6.15626e-06	21300.1	9325.54	8286.25	10424.9	12835.9	21366.8	15770.2	10781.5	3542.3	5473.09	3140.7	4736.04	1034.14	5463.85	2232.14	5339.46
8.14_820.5142m/z	820.514	8.14245	neg	PE(17:1(9Z)/22:6(4Z,7Z,10Z,13Z,16Z,19Z))	LMGP02010590	Glycerophospholipids	Glycerophosphoethanolamines	M+FA-H	C44H74NO8P	37.2	15.1	1.04803	6752.27	5835.44	3737.79	6711.63	7272.2	6.15626e-06	6.15626e-06	6.15626e-06	6.15626e-06	6.15626e-06	6.15626e-06	6.15626e-06	6.15626e-06	6.15626e-06	6.15626e-06	6.15626e-06	6.15626e-06	6.15626e-06	6.15626e-06	6.15626e-06	6.15626e-06	5052.26	6795.44	4775.49	8368.19	9677.92	11242.3	6511.98	12244.8	16021.8	9070.39	11069.8	5305.62	14453.1	12619.4	12546.4	15187.7
8.16_616.5097m/z	616.51	8.16145	neg	PE-NMe2(O-14:0/O-14:0)	LMGP02040008	Unclassified	Unclassified	M-H2O-H	C35H74NO6P	37.2	0	3.37375	5383.92	4847.18	6306.83	5322.8	6121.82	6.15626e-06	6.15626e-06	6.15626e-06	6.15626e-06	6.15626e-06	6.15626e-06	6.15626e-06	6.15626e-06	1174.69	524.327	8037.7	1582.07	6.15626e-06	12892.1	10052.2	4414.21	39164.7	42772.3	6114.37	8551.25	29095.9	8100.78	11572.1	17267.2	7701.42	1755.29	549.16	2523.5	6.15626e-06	6.15626e-06	1180.26	6.15626e-06
1.41_591.2548m/z	591.255	1.40542	neg	PI(18:4(6Z,9Z,12Z,15Z)/0:0)	LMGP06050017	Glycerophospholipids	Glycerophosphoinositols	M-H	C27H45O12P	37.1	0	-4.69501	25216.8	18621	13984.4	16626	17360.8	18729.1	13615.1	16261.7	13878	22345.9	19775.8	14720.3	14469.8	29830.3	26722.8	27497.5	16102	26301	24666.3	17142.8	17223.3	18145	1067.12	15319.1	12695.5	5492.33	14167	3104.52	11936.3	23486.9	21469.3	16394.8	14657.4	25186	18476.1	27035.2	22566.1
11.83_781.5790m/z	781.579	11.8307	neg	PA(22:0/20:3(8Z,11Z,14Z))	LMGP10010717	Glycerophospholipids	Glycerophosphates	M-H	C45H83O8P	37.1	7.68	4.74506	6185.47	5279.81	7054.46	5211.73	6640.37	6.15626e-06	6.15626e-06	6.15626e-06	411.412	6.15626e-06	6.15626e-06	6.15626e-06	6.15626e-06	6.15626e-06	6.15626e-06	6.15626e-06	6.15626e-06	2427.62	1275.17	4401.9	2756.35	19872.7	11508.8	15073.4	10157.7	13570.2	20388.7	8828.95	9501.39	16034.1	19602.3	5317.91	5619.43	4070.23	5484.19	6641.25	7990.58
11.95_699.5925m/z	699.593	11.9462	neg	DG(20:0/22:4(7Z,10Z,13Z,16Z)/0:0)[iso2]	LMGL02010240	Glycerolipids	Diradylglycerols	M-H	C45H80O5	37.1	3.99	-1.07883	29761.2	31833.8	25731.6	29711.9	29102.9	7646.61	23750.9	13194.5	12219.5	19186.9	17818.9	28262.7	18450.8	33894.7	22960.4	45550.9	28381.2	21796.9	49113	73469.4	51434.7	53917.9	66831.2	17769.1	17457.4	70965.3	35955.7	47302.1	49411.2	22773.2	13982.6	9320.85	5604.97	2451.35	3624.27	11536.3	2144.31
12.58_847.6278m/z	847.628	12.5822	neg	TG(18:4(6Z,9Z,12Z,15Z)/18:4(6Z,9Z,12Z,15Z)/18:4(6Z,9Z,12Z,15Z))	LMGL03012624	Glycerolipids	Triradylglycerols	M-H2O-H	C57H86O6	37.1	0	3.66667	2484.73	4376.78	3542.56	2620.11	3475.78	6.15626e-06	225.61	6.15626e-06	6.15626e-06	170.346	6.15626e-06	6.15626e-06	1004.62	89.7293	1913.3	10491.4	1411.86	6.15626e-06	6.15626e-06	1043.92	1160.9	6.15626e-06	6.15626e-06	3183.93	2325.96	4970.31	11338.1	1102.23	5670.12	2986.97	11838.2	9628.76	10731	3038.25	7604.29	7601.29	10654.1
19.60_937.7524m/z	937.752	19.5952	neg	TG(17:2(9Z,12Z)/18:3(9Z,12Z,15Z)/20:1(11Z))[iso6]	LMGL03010482	Glycerolipids	Triradylglycerols	M+FA-H	C58H100O6	37.1	0	2.48701	26409.5	26201.4	15669.1	24193.1	21863	34229.1	19492	21961.5	29036.4	35244.4	34301.8	25192.7	23448.8	26110.6	20069.7	26270.5	35780.4	21605.1	31626.6	18085.9	24190.5	24436.9	24202.9	22308.5	21451.2	12508.9	19041.8	19752.1	16026.1	19745.2	20474.6	15613.2	21328.2	32471.2	19551.8	25297	22982.3
3.17_697.4484m/z	697.448	3.16835	neg	PG(18:3(6Z,9Z,12Z)/14:0)	LMGP04010368	Glycerophospholipids	Glycerophosphoglycerols	M-H2O-H	C38H69O10P	37.1	1.21	4.726	15893.5	17976.9	14113.8	14344.7	17131.9	6.15626e-06	114.483	6.15626e-06	6.15626e-06	6.15626e-06	6.15626e-06	6.15626e-06	6.15626e-06	254.621	6.15626e-06	6.15626e-06	6.15626e-06	6.15626e-06	6.15626e-06	6.15626e-06	339.842	10999.8	5179.07	41234.6	53847.5	32627.8	43842.6	12131.3	45831.7	6032.97	3842.97	38897.1	46840.1	20168.4	12187.6	35045.9	27222
8.01_794.4990m/z	794.499	8.00735	neg	PE(17:1(9Z)/20:5(5Z,8Z,11Z,14Z,17Z))	LMGP02010584	Glycerophospholipids	Glycerophosphoethanolamines	M+FA-H	C42H72NO8P	37.1	19.2	1.59511	4755.33	6741.38	6152.31	5825.57	4229.01	6.15626e-06	6.15626e-06	6.15626e-06	6.15626e-06	6.15626e-06	6.15626e-06	6.15626e-06	6.15626e-06	6.15626e-06	6.15626e-06	6.15626e-06	6.15626e-06	491.1	527.573	522.935	6.15626e-06	1155.42	2117.88	8530.26	6785.23	12002.2	10575.3	9605.58	8993.03	12065.9	10346.3	16448.6	7713.01	5477.29	11821.1	19503	14339.6
1.96_603.4121m/z	603.412	1.96335	neg	9-hydroxy-hexadecan-1,16-dioic acid	LMFA01170057	Fatty Acyls	Fatty Acids and Conjugates	2M-H	C16H30O5	37	0	1.25773	28614.6	27762.3	28581.4	27966	28064.3	6.15626e-06	3941.13	422.509	6.15626e-06	4217.17	3305.09	5793.99	316.209	6487.1	6.15626e-06	4027.55	777.001	307.695	3996.47	27337.9	59012.4	30203.9	56444.7	130331	236195	17347.5	47761	16152.3	129940	6.15626e-06	2004.89	32728.1	2078.55	6.15626e-06	751.29	2567.84	4416.31
10.83_663.5225m/z	663.522	10.8345	neg	DG(19:1(9Z)/17:2(9Z,12Z)/0:0)[iso2]	LMGL02010526	Glycerolipids	Diradylglycerols	M+FA-H	C39H70O5	37	4.84	3.1282	1572.55	1919.09	1622.17	1337.23	1498.69	6.15626e-06	6.15626e-06	6.15626e-06	6.15626e-06	6.15626e-06	6.15626e-06	6.15626e-06	406.182	6172.84	600.006	6.15626e-06	1276.32	367.616	432.928	2015.4	2184.13	1907.65	4117.34	1403.97	9375.97	1758.78	5798.07	313.878	6555.59	288.392	15910.8	1319.99	6.15626e-06	6.15626e-06	275.336	6.15626e-06	6.15626e-06
11.49_848.5770m/z	848.577	11.4858	neg	PS(20:4(5Z,8Z,11Z,14Z)/22:0)	LMGP03010644	Glycerophospholipids	Glycerophosphoserines	M-H2O-H	C48H86NO10P	37	4.58	-4.7334	4560.26	6210.07	4677.61	5986.35	4353.66	6.15626e-06	8535.25	16881.2	33564.5	10638.7	3183.48	18092.8	52403.3	4013.14	6.15626e-06	11715.7	22957.8	1580.27	819.11	20592.7	20024.3	779.877	515.643	6.15626e-06	579.727	3845.5	537.196	825.107	519.827	6.15626e-06	494.894	200.985	6.15626e-06	6.15626e-06	596.292	6.15626e-06	6.15626e-06
11.83_629.4937m/z	629.494	11.8307	neg	1-(8-[5]-ladderane-octanoyl)-2-(8-[3]-ladderane-octanyl)-sn-glycerol	LMGL02070008	Glycerolipids	Diradylglycerols	M-H2O-H	C43H68O4	37	0	-0.275294	3842.41	3007.81	2554.74	1463.16	3111.23	6.15626e-06	6.15626e-06	712.429	6.15626e-06	6.15626e-06	6.15626e-06	6.15626e-06	676.02	6265.52	6.15626e-06	6.15626e-06	2383.24	633.604	512.902	5695.34	3123.98	1910.49	3790.92	2729.74	3380.18	1822.22	5643.21	536.767	6329.35	1511.46	32180.9	1101.6	3397.84	1020.77	482.277	2177.13	4696.96
12.45_779.6553m/z	779.655	12.4475	neg	TG(15:1(9Z)/16:1(9Z)/17:2(9Z,12Z))[iso6]	LMGL03015384	Glycerolipids	Triradylglycerols	M-H2O-H	C51H90O6	37	0.522	-0.735996	53614	52019.2	56517.9	49173.6	51803.9	42149.8	76724.4	94562.8	88862.8	101357	108837	112812	105522	127836	116422	54260.7	94138.4	83025.2	80147.5	90849.2	94114.3	22407.7	7513.76	14148.5	7381.86	17078.8	15956.7	5800.67	24489.8	11082.9	20095.1	8882.63	2793.52	10877.1	8723.58	6964.83	11550.6
13.04_831.6688m/z	831.669	13.043	neg	TG(14:1(9Z)/14:1(9Z)/19:1(9Z))[iso3]	LMGL03012827	Glycerolipids	Triradylglycerols	M+FA-H	C50H90O6	37	0.0302	-3.93944	2966.55	3370.72	3609.07	5543.19	6729.3	3275.61	12289.1	19124.1	19561.5	6223.53	11815.1	16458.7	11857	12953.3	14598.4	21743.5	23637	3612.93	5966.09	9186.05	7416.76	7628.67	6.15626e-06	6.15626e-06	6.15626e-06	6.15626e-06	6.15626e-06	6.15626e-06	2513.69	6.15626e-06	3485.45	783.939	6.15626e-06	6.15626e-06	6.15626e-06	6215.12	14224.9
5.78_653.5126m/z	653.513	5.7792	neg	DG(17:2(9Z,12Z)/22:4(7Z,10Z,13Z,16Z)/0:0)[iso2]	LMGL02010183	Glycerolipids	Diradylglycerols	M-H	C42H70O5	37	0.481	-3.73354	46834	47008	43987.3	43507.3	46433.2	16738.4	60049.7	68300.9	79284.8	103728	108811	99148.9	68522.5	60119.8	57571.1	38060.4	49395.6	64732.9	43462.7	50823.5	43315.9	21509	25291.3	5856.93	7602.74	37998.9	25076.8	6409.36	18812.8	9517.5	21444	1968.22	1631.17	2327.17	3249.91	6225.87	2189.01
5.78_735.4994m/z	735.499	5.7792	neg	PA(19:1(9Z)/20:4(5Z,8Z,11Z,14Z))	LMGP10010501	Glycerophospholipids	Glycerophosphates	M-H	C42H73O8P	37	12.5	3.18009	1159.29	767.439	956.432	1283.1	528.969	6.15626e-06	6.15626e-06	6.15626e-06	6.15626e-06	6.15626e-06	926.252	6.15626e-06	6.15626e-06	853.671	6.15626e-06	6.15626e-06	6.15626e-06	1016.88	1166.16	1143.84	420.2	10648.5	1902.58	4329.76	4959.76	2723.76	9182.97	8945.72	4365.21	6.15626e-06	1302.97	1137.37	548.102	6.15626e-06	6.15626e-06	6.15626e-06	6.15626e-06
8.16_842.5687m/z	842.569	8.16145	neg	PE(22:2(13Z,16Z)/22:6(4Z,7Z,10Z,13Z,16Z,19Z))	LMGP02011101	Glycerophospholipids	Glycerophosphoethanolamines	M-H	C49H82NO8P	37	0	-2.20107	54134.9	53619.8	58473.9	50763.9	51202.2	30581.2	67300	154824	100121	93966.5	77798.7	194817	174183	48741.9	65617.7	153608	188241	118360	50302.1	53599.4	82054.8	15574.1	13218.7	8817.97	10091.1	29565.6	28686.8	2328.26	11147.4	8583.11	27942.7	6947.21	5812.27	1692.95	16195.4	6586.96	3161.05
11.52_609.5599m/z	609.56	11.5239	neg	15:0 Cholesteryl ester	LMST01020027	Sterol Lipids	Sterols	M-H	C42H74O2	36.9	0	-2.80296	111082	116331	121904	123658	125935	137906	107265	125764	105240	131584	118435	115676	107310	111719	117404	106830	122507	104209	109517	111751	105227	106858	108762	96222.7	111361	97729.3	88856.2	98455.5	92285.1	116529	116919	104627	120728	110667	106240	104854	96284.7
11.89_759.6149m/z	759.615	11.8885	neg	DG(21:0/22:4(7Z,10Z,13Z,16Z)/0:0)[iso2]	LMGL02010279	Glycerolipids	Diradylglycerols	M+FA-H	C46H82O5	36.9	0	0.631034	22624.9	22151	23928.6	24572.2	26218.5	1969.31	13193.2	10208.6	26848.6	11399.6	33284	14100.1	20258.7	53046.3	55591.4	45916.3	69802.9	48379.6	95308.1	48185.3	48898.8	12951.4	6.15626e-06	2519	9307.66	1264.95	18406.5	6.15626e-06	23394.5	7188.79	20145.1	27500.3	5653.94	17693.5	13428.1	26350.6	33404
4.85_764.5249m/z	764.525	4.85448	neg	PC(15:0/20:5(5Z,8Z,11Z,14Z,17Z))	LMGP01011425	Glycerophospholipids	Glycerophosphocholines	M-H	C43H76NO8P	36.9	0	1.70801	1233.23	1137.23	768.329	601.893	584.514	6.15626e-06	6.15626e-06	6.15626e-06	6.15626e-06	6.15626e-06	6.15626e-06	6.15626e-06	6.15626e-06	6.15626e-06	6.15626e-06	6.15626e-06	6.15626e-06	6.15626e-06	6.15626e-06	6.15626e-06	6.15626e-06	8069.51	3995.36	1727.33	951.778	11457.5	5247.42	1539.04	3861.69	491.971	427.584	1585.12	2215.12	6.15626e-06	1209.66	6.15626e-06	6.15626e-06
4.91_808.5148m/z	808.515	4.91267	neg	PE(18:4(6Z,9Z,12Z,15Z)/20:2(11Z,14Z))	LMGP02010759	Glycerophospholipids	Glycerophosphoethanolamines	M+FA-H	C43H74NO8P	36.9	10.7	1.86917	8044.11	7312.79	6677.13	6184.8	6205.52	6041.45	12781.9	15277	14540.9	15030.2	8840.54	13201.1	30189	15809.4	13267.2	28281.8	36715.1	22466.6	5963.06	9586.41	12550.6	2185.71	1554.39	6.15626e-06	6.15626e-06	1511.26	6.15626e-06	6.15626e-06	345.37	1863.57	3244.18	6.15626e-06	6.15626e-06	6.15626e-06	6.15626e-06	467.622	466.109
5.86_784.5623m/z	784.562	5.85615	neg	PE(P-20:0/22:6(4Z,7Z,10Z,13Z,16Z,19Z))	LMGP02030092	Glycerophospholipids	Glycerophosphoethanolamines	M-H2O-H	C47H82NO7P	36.9	5.07	-3.37044	14533	13991.3	12849	15995.5	14522.6	6.15626e-06	2243.43	3383.04	5466.13	3533.14	3754.99	2762.84	7281.76	9345.51	5870.49	14529.6	7894.81	7999.9	14837.3	10673.3	8714.65	24081.1	26539.9	21844.7	23487.9	36838.9	24878.9	17490.7	11476.6	19421.3	31320.5	12669.8	12104.3	9717.63	11283.6	4467.81	9743.97
7.01_997.5288m/z	997.529	7.00763	neg	PE(20:5(5Z,8Z,11Z,14Z,17Z)/0:0)	LMGP02050027	Glycerophospholipids	Glycerophosphoethanolamines	2M-H	C25H42NO7P	36.9	0.0668	-3.65812	11317.9	11680.6	11049	9258.09	9174.91	6.15626e-06	6.15626e-06	681.039	6.15626e-06	6.15626e-06	6.15626e-06	6.15626e-06	6.15626e-06	15556.7	854.899	14316.2	1273.53	1437.51	8896.04	9421.9	4079.49	29509.5	40587.9	11622.9	19940.6	24874.1	8967.44	19228.4	19569.1	6877.26	5787.35	11331.8	1589.61	9598.86	7376.51	4142.78	8585.86
7.74_821.5378m/z	821.538	7.7374	neg	PG(18:0/22:6(4Z,7Z,10Z,13Z,16Z,19Z))	LMGP04010040	Glycerophospholipids	Glycerophosphoglycerols	M-H	C46H79O10P	36.9	0	4.87762	1624.64	1671.4	2543.87	1617.79	1776.78	6.15626e-06	2454.06	2389.4	23630.9	1808.92	6.15626e-06	6.15626e-06	11742.2	2165.29	6.15626e-06	750.288	5527.91	6.15626e-06	6.15626e-06	24658	17700.5	392.245	6.15626e-06	6.15626e-06	797.421	771.709	320.715	540.525	303.148	6.15626e-06	6.15626e-06	6.15626e-06	6.15626e-06	6.15626e-06	6.15626e-06	6.15626e-06	6.15626e-06
1.18_703.4460m/z	703.446	1.17632	neg	5,14,15-trihydroxy-6,8,10,12-Eicosatetraenoic acid	LMFA01030749	Fatty Acyls	Fatty Acids and Conjugates	2M-H	C20H32O5	36.8	0	4.66452	2949.26	2770.9	2822.9	2611.1	1946.07	6.15626e-06	6.15626e-06	6.15626e-06	6.15626e-06	6.15626e-06	6.15626e-06	6.15626e-06	6.15626e-06	1180.33	6.15626e-06	1710.1	462.993	6.15626e-06	2055.44	3771.84	13073.3	6772.39	5410.16	18527.2	29167.9	968.969	10664.7	2617.95	13379.9	6.15626e-06	6.15626e-06	3304.43	6.15626e-06	6.15626e-06	6.15626e-06	6.15626e-06	256.866
1.98_735.5228m/z	735.523	1.98242	neg	DG(20:5(5Z,8Z,11Z,14Z,17Z)/22:4(7Z,10Z,13Z,16Z)/0:0)[iso2]	LMGL02010274	Glycerolipids	Diradylglycerols	M+FA-H	C45H70O5	36.8	1.58	3.26961	20614.1	20438.9	21549.1	20820.5	20649	34243.6	22093.5	23795	23870.2	20378.1	18111.9	19061.7	20397.5	25636.6	30005.5	21426.7	22333.2	20403.4	19846.6	16245.2	12529.2	26659.6	56495.6	19903.3	18105	22452.2	17671.4	25092.6	14642.2	13468.5	14838.3	14483.1	12575.8	11695.3	10577.4	14982.4	28456.1
11.54_835.5510m/z	835.551	11.5431	neg	1-(8-[3]-ladderane-octanyl)-2-(8-[3]-ladderane-octanyl)-sn-glycero-3-phospho-(1'-sn-glycerol)	LMGP04040005	Glycerophospholipids	Glycerophosphoglycerols	M+FA-H	C46H79O8P	36.8	8.71	1.97923	4302.86	2816.25	2944.69	3884.48	1996.59	6.15626e-06	6.15626e-06	6.15626e-06	0.828856	6.15626e-06	6.15626e-06	6.15626e-06	6.15626e-06	770.474	6.15626e-06	646.089	6.15626e-06	817.256	2359.94	4070.02	2909.46	8766.1	1745.06	7023.06	6964.99	5763.18	7981.64	5058.52	6849.21	1829.65	2911.52	3252.55	3233.97	1039.78	2034.74	3497.19	2401.52
12.58_780.6381m/z	780.638	12.5822	neg	GlcCer(d18:2/22:0)	LMSP0501AA37	Sphingolipids	Neutral glycosphingolipids	M-H	C46H87NO8	36.8	0.154	2.80624	16975.2	15517.2	19240	19962.1	17941.7	6.15626e-06	2051.61	6.15626e-06	6.15626e-06	1384.44	6.15626e-06	1150.63	6.15626e-06	15787.4	8406.71	35152.2	8899.62	4058.46	10762.8	22507.3	17909.6	18987.4	14959.4	29979.2	45512	27124.2	27226.7	20818.4	35417	11006.8	31587.6	16342.4	16353.4	2404.71	10436.8	11894.3	11447.8
12.66_732.6306m/z	732.631	12.6595	neg	PC(O-16:0/O-18:0)	LMGP01040036	Unclassified	Unclassified	M-H	C42H88NO6P	36.8	0	3.99262	10220.4	10073.6	9572.59	9396.6	8177.81	4324.45	14452.2	7320.66	10798.8	18584.6	23578.7	25753.6	15365.7	22092.9	10456.7	5032.24	14838.3	17644.4	11158.8	7834.45	12311.9	1716.66	918.353	4711.91	2956.35	526.228	6255.13	6.15626e-06	3092.75	3188.01	12606.6	6366.11	4714.24	11598.4	11329.7	6830.78	4952.96
4.23_659.4676m/z	659.468	4.23118	neg	DG(20:5(5Z,8Z,11Z,14Z,17Z)/20:5(5Z,8Z,11Z,14Z,17Z)/0:0)	LMGL02010226	Glycerolipids	Diradylglycerols	M-H	C43H64O5	36.8	0	-0.829008	7130.85	7473.17	7789.69	6753.07	7520.53	2673.44	14834.6	6.15626e-06	6.15626e-06	2793.44	6.15626e-06	4133.01	1908.78	11210.7	7133.28	6.15626e-06	461.827	6.15626e-06	6.15626e-06	3758.06	11821.5	5598	7071.36	32103.8	69176.2	2908.05	21895.2	449.251	45145.7	6.15626e-06	339.334	14701	1926.55	6.15626e-06	259.396	1820.81	6.15626e-06
5.70_891.4816m/z	891.482	5.7013	neg	PA(19:3(10Z,13Z,16Z)/0:0)	LMGP10050004	Glycerophospholipids	Glycerophosphates	2M-H	C22H39O7P	36.8	2.01	2.43481	7930.79	9292	6372.26	10826.1	12435.2	9811.17	30922.3	29056.9	16402.8	20341.4	16629.9	35700.8	27248.5	17543.2	20959.9	22531.9	16925.2	23480.5	24418.5	25911	18960.2	1.65441	7772.08	6838.19	13331	1386.43	1939.06	7011.11	2987.52	4938.39	10163.7	9523.62	5891.91	4620.86	6395.92	5721.78	4385.06
6.51_734.4640m/z	734.464	6.50702	neg	PS(P-16:0/14:1(9Z))	LMGP03030004	Glycerophospholipids	Glycerophosphoserines	M+FA-H	C36H68NO9P	36.8	3.97	3.88144	9463.99	9178.73	8443.55	5679.71	7438.28	23296.2	43534.8	32884.8	37065.5	20756.1	11937.3	37066.6	42873.8	9501.01	5488.93	27047.9	21040.5	6631.52	2406.55	14249	15283.5	13824.7	15354	4964.31	4068.09	12332	341.677	421.594	1581.14	6.15626e-06	547.248	3914.57	6.15626e-06	6.15626e-06	6.15626e-06	6.15626e-06	6.15626e-06
6.66_879.5247m/z	879.525	6.66123	neg	PI(12:0/22:2(13Z,16Z))	LMGP06010034	Glycerophospholipids	Glycerophosphoinositols	M+FA-H	C43H79O13P	36.8	0	0.843054	5602.03	4137.82	5056.2	4299.08	5305.96	6.15626e-06	1183.31	3024.35	4666.75	1644.7	1528.61	3196.37	3116.43	1889.43	1300.96	1719.36	7431.22	6.15626e-06	6.15626e-06	1196.74	2465.53	4045.35	3043.69	6.15626e-06	6.15626e-06	6.15626e-06	1049.24	6.15626e-06	1695.97	6.15626e-06	6.15626e-06	6.15626e-06	6.15626e-06	6.15626e-06	6.15626e-06	6.15626e-06	6.15626e-06
11.56_729.5470m/z	729.547	11.5624	neg	PA(16:0/22:1(11Z))	LMGP10010197	Glycerophospholipids	Glycerophosphates	M-H	C41H79O8P	36.7	0	4.14906	1260.02	1271.01	1206.39	2305.92	2011.66	6.15626e-06	6.15626e-06	6.15626e-06	6.15626e-06	6.15626e-06	6.15626e-06	6.15626e-06	6.15626e-06	6.15626e-06	6.15626e-06	6.15626e-06	6.15626e-06	6.15626e-06	6.15626e-06	6.15626e-06	6.15626e-06	815.093	403.353	3450.41	1094.37	2898.71	3401.75	505.413	2473.02	6970.92	5629.96	3023.55	2233.45	3039.44	7398.87	6043.15	6547.93
12.02_751.6249m/z	751.625	12.0232	neg	TG(12:0/17:2(9Z,12Z)/17:2(9Z,12Z))[iso3]	LMGL03012668	Glycerolipids	Triradylglycerols	M-H2O-H	C49H86O6	36.7	0.395	0.433805	26642.4	26106.8	23343.3	23178.1	22750.9	20593.3	45578.8	48998.2	41798.4	57541.3	75900.1	52938.4	45782.4	54384.2	52535.7	25238	43455	48444	36956.5	31751.7	41227.9	7914.63	9378.34	4548.64	7361.12	7685.61	12403.5	2879.85	15828.7	4391.19	6788.1	3282.72	568.985	4146.73	3639.17	3021.9	5661.16
9.42_872.5801m/z	872.58	9.42438	neg	PS(22:2(13Z,16Z)/22:4(7Z,10Z,13Z,16Z))	LMGP03010785	Glycerophospholipids	Glycerophosphoserines	M-H2O-H	C50H86NO10P	36.7	0.12	-1.09745	12086.2	11120.4	11599.1	11494.2	13538.9	6.15626e-06	32587.8	33085.8	95531.1	31216.4	6745.3	36557.2	89350.6	14301.8	611.898	21300.9	38553.8	711.95	1278.9	27929	30818.6	521.501	1390.59	854.908	2614.96	15393.2	4090.16	2692.36	4189.31	6.15626e-06	4199.3	6.15626e-06	6.15626e-06	6.15626e-06	6.15626e-06	6.15626e-06	6.15626e-06
0.93_740.4629m/z	740.463	0.928817	neg	PE(18:3(6Z,9Z,12Z)/20:5(5Z,8Z,11Z,14Z,17Z))	LMGP02010703	Glycerophospholipids	Glycerophosphoethanolamines	M-H2O-H	C43H70NO8P	36.6	0.0647	-4.2182	23421.4	20214.9	24054.7	27287.4	28764.2	14504.7	52155.6	6.15626e-06	6.15626e-06	19416.9	2140.58	14246.1	2851.62	18825.4	11483.4	3031.13	3369.49	6.15626e-06	1377.78	5481.46	29910.7	23378.3	36154.5	129501	237326	29141.7	76655.8	8067.59	128433	345.119	1066.63	47630.4	16631.9	552.823	7157.24	15514.3	6107.69
1.93_761.4875m/z	761.487	1.92525	neg	SQDG(16:0/14:0)	LMGL05010005	Glycerolipids	Glycosyldiradylglycerols	M-H2O-H	C40H76O12S	36.6	0	-0.568398	4035.3	3263.96	3937.24	4540.53	3350.39	809.309	5718.12	0.0614332	6.15626e-06	3598.73	5.55479	3473.51	4515.59	841.795	15.2476	444.982	417.05	30.7281	36.6983	1460.37	5078.83	6539.32	14579.5	19995.3	50082.6	5876.13	10771	396.164	31582.4	6.15626e-06	0.45759	10275.3	6.15626e-06	6.15626e-06	885.23	6.15626e-06	6.15626e-06
10.43_773.4912m/z	773.491	10.4294	neg	SQDG(16:0/16:1(9Z))	LMGL05010006	Glycerolipids	Glycosyldiradylglycerols	M-H2O-H	C41H76O12S	36.6	0.219	4.18325	13970.5	14608.1	13298.7	16594.9	14474.6	6.15626e-06	6.15626e-06	6.15626e-06	6.15626e-06	6.15626e-06	6.15626e-06	6.15626e-06	6.15626e-06	6.15626e-06	6.15626e-06	6.15626e-06	6.15626e-06	6.15626e-06	6.15626e-06	6.15626e-06	6.15626e-06	7708.88	7950.42	19777.4	20327.3	18139.7	21377.3	13415.4	32493.7	39814.1	21538.1	34094.7	46193.9	21242.7	49837.8	80228.1	68536.8
11.49_825.5691m/z	825.569	11.4858	neg	PG(18:2(9Z,12Z)/22:2(13Z,16Z))	LMGP04010364	Glycerophospholipids	Glycerophosphoglycerols	M-H	C46H83O10P	36.6	0	4.8017	5685.72	6590.8	6067.14	4392.09	4451.89	6.15626e-06	10266.5	17879.2	35474.7	7158.14	4329.7	18631.8	54223.2	5638.9	2421.64	10855.7	27806.5	6.15626e-06	6.15626e-06	22993.6	27043.7	420.042	6.15626e-06	6.15626e-06	489.658	3084.86	1011.54	605.435	429.175	6.15626e-06	926.071	6.15626e-06	0.161048	6.15626e-06	6.15626e-06	6.15626e-06	6.15626e-06
11.62_832.6110m/z	832.611	11.6199	neg	PE(17:0/22:1(11Z))	LMGP02010558	Glycerophospholipids	Glycerophosphoethanolamines	M+FA-H	C44H86NO8P	36.6	0.0726	4.69147	19185.3	17949.8	17996.2	15092.2	16345.1	16528.7	28005	29302.5	28849.1	49014.9	37463.7	25116.6	32535.8	19507.7	24074	35011.3	34914	19720	32296.4	17042.5	18171.8	7892.47	21295.3	3973.34	3543.19	11863.6	5408.44	2682.63	4562.35	2241.99	8598.31	4719.6	1155.06	2234.48	5998.01	4166.6	4834.95
12.08_781.5797m/z	781.58	12.0812	neg	MGDG(18:0(9Z)/18:2(9Z,12Z))	LMGL05010022	Glycerolipids	Glycosyldiradylglycerols	M-H	C45H82O10	36.6	20.7	-4.90317	1017.96	1765.21	2147.21	767.783	1036.06	1758.3	309.592	4078.48	3005.04	3692.26	6684.84	3053.64	2745.9	5008.76	1296.54	1718.49	1597.9	3387.27	1350.07	2931.3	288.062	19148.5	6166.9	3920.21	2886.79	3883.12	2218.29	6.15626e-06	1866	4081.29	7918.84	2224.46	6.15626e-06	6.15626e-06	6.15626e-06	6.15626e-06	6.15626e-06
2.88_791.5872m/z	791.587	2.8809	neg	N-oleoyl asparagine	LMFA08020137	Fatty Acyls	Fatty amides	2M-H	C22H40N2O4	36.6	0	-3.92562	17381.5	17892.2	17310.5	19982.1	17355.2	29378.6	21222.4	23325.2	16923.5	21290	17418.1	20056.8	19904.9	17580	20027.1	16443.5	16703.2	20346.9	17537.2	17453.7	17225.8	12505.9	14386.5	12262.5	15487	13155.3	15459.5	12016.2	13799.8	15030.9	12768.2	17591.5	13834.4	17902.7	12536.5	17643.8	26258.3
4.08_702.4836m/z	702.484	4.08228	neg	PE(P-16:0/20:5(5Z,8Z,11Z,14Z,17Z))	LMGP02030028	Glycerophospholipids	Glycerophosphoethanolamines	M-H2O-H	C41H72NO7P	36.6	0	-4.40867	368.032	622.612	619.064	702.755	727.787	6.15626e-06	6.15626e-06	6.15626e-06	6.15626e-06	6.15626e-06	6.15626e-06	6.15626e-06	6.15626e-06	6.15626e-06	6.15626e-06	6.15626e-06	6.15626e-06	6.15626e-06	6.15626e-06	6.15626e-06	6.15626e-06	6.15626e-06	530.182	14473.8	37881.5	952.009	6598.59	787.59	26530.5	6.15626e-06	741.668	4315.63	2443.1	1062.24	6.15626e-06	1078.05	356.366
4.10_605.4429m/z	605.443	4.0998	neg	DG(12:0/20:4(5Z,8Z,11Z,14Z)/0:0)[iso2]	LMGL02010344	Glycerolipids	Diradylglycerols	M+FA-H	C35H60O5	36.6	0	1.10144	3394.85	2343.62	3154.47	2575.71	2873.36	954.01	2344.44	2633.12	2570.12	2861.27	3191.44	3051.29	2725.17	3001.24	3368.89	3151.99	3242.77	2894.38	5326.07	3225.13	2834.72	5181.29	2396.16	2074.33	3205.55	2132.51	4092.01	1360.88	2500.43	1736.43	2705.47	3141.99	2915.99	2710.09	2093.65	2737.8	2332.93
5.60_621.3075m/z	621.307	5.6046	neg	PI(20:3(8Z,11Z,14Z)/0:0)	LMGP06050021	Glycerophospholipids	Glycerophosphoinositols	M-H	C29H51O12P	36.6	0	4.73813	10945.8	11999.2	7459.73	10140.9	8506.42	2118.85	7657.54	6698.42	10549.2	6087.55	6299.75	6899.58	6472.01	11402.1	9545.07	10394.3	9062.15	7188.75	10187.9	10801	14562.6	3532.2	5544.62	5396.53	5634.19	4420.81	1395.47	2139.12	3585.18	9806.74	9311.4	10531.5	10749.9	9323.42	9739.79	9601.3	5877.23
6.16_760.5630m/z	760.563	6.15823	neg	PE(O-20:0/20:5(5Z,8Z,11Z,14Z,17Z))	LMGP02020084	Glycerophospholipids	Glycerophosphoethanolamines	M-H2O-H	C45H82NO7P	36.6	0.0128	-2.6636	11254.3	13244.2	12574.7	13367.8	11217.1	41645.5	38015.8	14381.2	30986.3	44827.9	5226.09	33359.7	70306.5	17510.8	16325.7	49795	22678.4	13652.7	14206.3	24320.9	13394.9	23.3885	294.638	27.973	6.55113	266.768	51.5816	6.15626e-06	208.025	819.378	19.1894	6.15626e-06	6.15626e-06	6.15626e-06	6.15626e-06	6.15626e-06	6.15626e-06
0.66_331.0822m/z	331.082	0.662833	neg	Gummiferol	LMFA05000014	Fatty Acyls	Fatty alcohols	M+FA-H	C16H14O5	36.5	0	-0.431685	9213.22	18447.8	15617.3	17059.7	19753.1	9934.14	28593.6	13670.5	6896.3	77498	36560.8	25236.1	8841.74	2979.62	10980.5	16779.5	31817.8	7459.22	2846.72	17817.3	13928.6	263.114	517.106	6334.97	5948.5	2273.7	6.15626e-06	13971.8	6.15626e-06	6.15626e-06	1323.98	6.15626e-06	6.15626e-06	6.15626e-06	6.15626e-06	6.15626e-06	6.15626e-06
11.95_672.5718m/z	672.572	11.9462	neg	PE-NMe2(O-16:0/O-16:0)	LMGP02040007	Unclassified	Unclassified	M-H2O-H	C39H82NO6P	36.5	0	2.35497	29421	37932.3	29041.1	34051.1	30349.9	6417.8	22089.3	11915	15616.7	19797.7	15685.9	22774.4	13036.2	37412.9	19611.8	41131.7	27631.8	16792.3	54665.3	75869.7	52343.2	70179.7	73326.9	29658	37406.9	86058	41520.9	52734.9	66828.1	24666.6	14231.2	10876.3	5579.64	2415.12	3981.49	12451.6	2487.19
12.62_862.6231m/z	862.623	12.621	neg	LacCer(d18:0/16:0)	LMSP0501AB14	Sphingolipids	Neutral glycosphingolipids	M-H	C46H89NO13	36.5	0	-3.53883	5824.35	4094.19	2362.04	4698.53	5687.29	8734.97	27885.4	6.15626e-06	6.15626e-06	6618.58	6.15626e-06	6.15626e-06	6.15626e-06	51552	28504.3	6.15626e-06	6.15626e-06	3298.79	10945.8	918.47	2500.93	35994	6.15626e-06	3522.13	7146.11	6.15626e-06	3219.36	6.15626e-06	6.15626e-06	4619.79	34373.4	2106.24	6.15626e-06	6.15626e-06	6.15626e-06	6.15626e-06	6.15626e-06
6.01_701.4843m/z	701.484	6.009	neg	Capnine	LMSP01080041	Sphingolipids	Sphingoid bases	2M-H	C17H37NO4S	36.5	3	4.12166	69372.2	80719.9	67900.2	74127.3	72345.3	6.15626e-06	6.15626e-06	5413.75	5867.8	387.245	2099.4	6.15626e-06	475.355	72035.6	36921.8	17097.2	6858.93	23677.6	50746.5	85376	59901.9	111659	57216.7	101627	118833	34949.1	101726	66082.6	83177	48211	122520	66033.9	86213.9	32696.7	39073.1	58719.9	88987.3
7.29_825.5862m/z	825.586	7.29475	neg	N-oleoyl methionine	LMFA08020110	Fatty Acyls	Fatty amides	2M-H	C23H43NO3S	36.5	0	0.877051	929.995	1522.07	1544.28	468.692	923.087	6.15626e-06	6.15626e-06	6.15626e-06	1731.05	6.15626e-06	6.15626e-06	1387.08	7885.75	622.696	6.15626e-06	2244.53	592.681	495.688	1284.09	1095.55	468.812	2348.7	3893.59	2744.78	2687.07	3590.48	1049.78	1057.61	745.927	2209.18	3556.41	6.15626e-06	1728.68	484.906	769.294	6.15626e-06	6.15626e-06
0.63_299.1288m/z	299.129	0.62605	neg	8,9,10,11-Tetrafluoro-8E,10E-dodecadien-1-ol	LMFA05000168	Fatty Acyls	Fatty alcohols	M+FA-H	C12H18F4O	36.4	0	4.8414	20211.1	24032.8	20200.8	22062.3	18886.7	26733.5	15720.1	43649.8	48624	47982.2	23036.5	67382.5	45322.4	6.15626e-06	6.15626e-06	9329.04	40807.6	6.15626e-06	2536.98	5293.34	7860.06	6.15626e-06	1016.7	6.15626e-06	6.15626e-06	2627.47	6.15626e-06	6.15626e-06	6.15626e-06	6.15626e-06	6.15626e-06	6.15626e-06	6.15626e-06	6.15626e-06	6.15626e-06	6.15626e-06	6.15626e-06
1.41_726.4834m/z	726.483	1.40542	neg	1-(6-[3]-ladderane-hexanoyl)-2-(8-[3]-ladderane-octanyl)-sn-glycerophosphoethanolamine	LMGP02080008	Glycerophospholipids	Glycerophosphoethanolamines	M-H2O-H	C43H72NO7P	36.4	0.0247	-4.56046	29204.6	27162.2	24592.8	24083.1	23402.8	2867.66	15244.8	6.15626e-06	6.15626e-06	2960.95	6.15626e-06	1590.96	1358.11	15567.4	5536.42	1250.37	2398.89	1160.7	6.15626e-06	5868.68	24015.8	25588.5	36174.9	96313.5	272868	17741.6	61739.9	8732.89	159412	6.15626e-06	2134.46	56309.4	3411.46	6.15626e-06	2966.71	5370.32	6.15626e-06
11.89_781.6352m/z	781.635	11.8885	neg	TG(12:0/17:2(9Z,12Z)/18:3(6Z,9Z,12Z))[iso6]	LMGL03013422	Glycerolipids	Triradylglycerols	M-H	C50H86O6	36.4	0.313	0.0187854	11622.2	13974	13466.1	12118.7	14418	6.15626e-06	923.283	1084.18	4590.85	6.15626e-06	8824.82	2710.33	5339.47	24013.6	15067.8	15320	23234.8	12759.1	41634.7	22138	22260.7	6884.92	6.15626e-06	1998.39	5667.16	656.64	13482.5	6.15626e-06	20628.8	6.15626e-06	12692	17277.2	2501.29	7084.62	3664.56	15336.2	24040.8
5.03_844.5462m/z	844.546	5.02742	neg	PS(20:2(11Z,14Z)/22:4(7Z,10Z,13Z,16Z))	LMGP03010587	Glycerophospholipids	Glycerophosphoserines	M-H2O-H	C48H82NO10P	36.4	0.0224	-4.19863	45891.3	46933.8	46316.4	47854.9	41088.3	87339.4	112199	107230	111321	155002	135294	110801	129705	99736.8	109284	148270	105973	98586.7	126262	69846.9	70904.9	7868.99	3853.34	3928.96	2026.01	9731.74	16457.2	8312.19	25942.6	1257.04	1378.51	1248.92	556.37	3005.74	1102.93	6.15626e-06	5424.76
6.31_671.5037m/z	671.504	6.307	neg	PA(13:0/22:0)	LMGP10010086	Glycerophospholipids	Glycerophosphates	M-H2O-H	C38H75O8P	36.4	0	2.22715	1535.56	1565.56	1681.13	2189.91	1326.61	11.7757	110.262	109.479	145.808	6.15626e-06	22.7186	73.4788	549.803	6.15626e-06	0.102942	273.946	38.4614	24.6096	13.9371	37.9072	346.936	669.835	2010.62	14786.1	32425.6	648.496	4529.43	5.53313	31678.9	6.15626e-06	12.3536	5211.54	1628.11	88.7201	0.0512795	1480.53	284.057
6.55_1461.9438m/z	1461.94	6.54538	neg	PS(14:1(9Z)/18:1(9Z))	LMGP03010120	Glycerophospholipids	Glycerophosphoserines	2M-H	C38H70NO10P	36.4	2.18	2.44891	8800.19	2253.66	6090.38	7368.6	5560.86	6.15626e-06	6.15626e-06	6.15626e-06	6.15626e-06	6.15626e-06	6.15626e-06	6.15626e-06	6.15626e-06	6.15626e-06	6.15626e-06	6.15626e-06	6.15626e-06	6.15626e-06	6.15626e-06	1311.76	6.15626e-06	16297.9	7614.86	33333.8	44427.9	120355	128553	68578.8	104297	2134.36	33517.5	14497.9	13159	6.15626e-06	6.15626e-06	10077.4	6.15626e-06
6.89_961.4851m/z	961.485	6.89238	neg	PS(15:1(9Z)/0:0)	LMGP03050015	Glycerophospholipids	Glycerophosphoserines	2M-H	C21H40NO9P	36.4	0	4.4022	7008.42	3511.74	5485.87	4235.75	3648.25	6.15626e-06	6.15626e-06	989.847	6.15626e-06	6.15626e-06	6.15626e-06	1735.48	1416.82	4388.92	3721.2	2439.54	6.15626e-06	3072.09	7654.45	5547.23	908.572	6.15626e-06	5891.82	6412.91	4266.5	6.15626e-06	6.15626e-06	5660.67	911.727	11697.4	12023.8	8254.38	7485.95	8616.25	6476.59	11534.5	20122.5
6.89_845.5706m/z	845.571	6.89238	neg	PG(21:0/22:6(4Z,7Z,10Z,13Z,16Z,19Z))	LMGP04010004	Glycerophospholipids	Glycerophosphoglycerols	M-H2O-H	C49H85O10P	36.3	0	0.432275	25694	26389.6	27688.5	28891.9	28321.3	752.984	2622.64	6086.1	3995.6	6393.08	3309.26	8605.56	8911.38	6359.61	4471.22	12202.6	9220.68	11436.8	9227.36	5852.17	10836.8	77459.8	60419.5	25092.7	21962.1	76160.8	47573	35319.1	51590.7	33327.8	64391.6	35733.8	29012.7	19503	48317.9	13179	15158.3
0.72_398.2550m/z	398.255	0.7198	neg	Sphingofungin E	LMSP01080065	Sphingolipids	Sphingoid bases	M-H2O-H	C21H39NO7	36.2	0	0.525949	1814.63	4214.62	3103.48	3563.6	4296.78	1021.49	449.824	437.986	6.15626e-06	1405.34	295.568	1594.27	1914.3	11645.5	5558.26	4497.59	2117.43	3396.37	5678.87	16462.4	15777.1	2743.68	2455.17	8184.01	9486.01	1357.49	3355.48	2505.9	6131.34	715.421	299.49	1136.01	6.15626e-06	6.15626e-06	6.15626e-06	6.15626e-06	6.15626e-06
11.54_874.5947m/z	874.595	11.5431	neg	PS(22:1(11Z)/22:4(7Z,10Z,13Z,16Z))	LMGP03010754	Glycerophospholipids	Glycerophosphoserines	M-H2O-H	C50H88NO10P	36.2	0	-2.31238	1946.02	2262.88	882.615	700.069	1477.06	6.15626e-06	6.15626e-06	3106.39	14475.1	994.821	6.15626e-06	1898.12	28179.7	2372.24	6.15626e-06	6898.55	10826.5	6.15626e-06	6.15626e-06	12368.5	10794.5	6.15626e-06	993.075	6.15626e-06	6.15626e-06	3719.38	3236.07	6.15626e-06	1701.42	6.15626e-06	2851.86	6.15626e-06	6.15626e-06	6.15626e-06	6.15626e-06	6.15626e-06	6.15626e-06
14.32_433.2233m/z	433.223	14.3247	neg	17-phenyl-trinor-PGF2alpha	LMFA03010081	Fatty Acyls	Eicosanoids	M+FA-H	C23H32O5	36.2	0	0.403801	1964.67	1717.31	2819.37	2373.79	2291	6.15626e-06	6.15626e-06	307.081	6.15626e-06	6.15626e-06	6.15626e-06	6.15626e-06	6.15626e-06	1199.06	853.999	1489.21	624.156	669.1	2481.57	2539.27	1493.95	1795.13	2593.16	2098.5	2179.85	2102.3	1783.77	3664.06	1899.57	3307.38	3535.94	1429.65	3012.75	2362.07	2359.81	3733.61	2674.07
2.88_473.2745m/z	473.275	2.8809	neg	1(3)-glyceryl-PGF2alpha	LMFA03010181	Fatty Acyls	Eicosanoids	M+FA-H	C23H40O7	36.2	0	-2.5207	1250.23	3062.28	1934.15	2541.36	1843.2	3499.26	2232.76	2856.56	1212.57	2048.55	1278.24	2582.5	2514.35	1546.35	3003.12	2092.35	2639.13	2436.32	9759.83	1675.33	2611.86	1439.88	1477.86	1194.33	2314.71	1307.11	1325.58	1526.47	1362.06	1379.92	2001.91	1898.24	1468.36	1575.99	1283.66	1580.21	2337.34
5.03_643.4731m/z	643.473	5.02742	neg	DG(20:4(5Z,8Z,11Z,14Z)/20:5(5Z,8Z,11Z,14Z,17Z)/0:0)[iso2]	LMGL02010217	Glycerolipids	Diradylglycerols	M-H2O-H	C43H66O5	36.2	0	-0.101477	23749.2	24238.1	23593.1	23564.4	23460	10100.5	30611	6.15626e-06	6.93223	6010.58	712.592	9104.59	4171.91	19017.8	12503.2	2147.46	3477.45	1836.2	4066.75	17602.7	47270.8	14645.8	30497.7	69179.2	147414	17203.9	41116.9	6501.98	106295	277.586	9796.41	43330.2	20403.8	742.071	3266.73	15264.8	3837.21
5.15_641.4576m/z	641.458	5.15075	neg	PA(P-16:0/17:2(9Z,12Z))	LMGP10030011	Glycerophospholipids	Glycerophosphates	M-H	C36H67O7P	36.2	0	3.85007	612.184	247.656	848.055	739.605	940.075	1313.05	5067.48	6.15626e-06	6.15626e-06	1883.34	6.15626e-06	1386.94	745.838	1301.11	543.543	6.15626e-06	6.15626e-06	6.15626e-06	6.15626e-06	6.15626e-06	1245.96	6.15626e-06	6.15626e-06	975.307	3960.13	6.15626e-06	989.12	6.15626e-06	2926.33	6.15626e-06	6.15626e-06	179.4	6.15626e-06	6.15626e-06	6.15626e-06	6.15626e-06	6.15626e-06
5.80_843.5556m/z	843.556	5.7985	neg	PA(P-18:0/0:0)	LMGP10070002	Glycerophospholipids	Glycerophosphates	2M-H	C21H43O6P	36.2	0	4.01435	17228.3	17317.9	17861.1	18560.6	19157.3	6.15626e-06	6.15626e-06	6.15626e-06	483.522	6.15626e-06	6.15626e-06	6.15626e-06	6.15626e-06	1221.78	6.15626e-06	6.15626e-06	6.15626e-06	6.15626e-06	6.15626e-06	928.07	400.774	64214.8	42931.5	21117.1	13776.7	34177.7	34341.8	20816.4	30898.1	33983.3	36931.3	26193.2	29992.3	26463.7	35527.4	12131.4	26471.4
1.18_724.4688m/z	724.469	1.17632	neg	1-(6-[5]-ladderane-hexanoyl)-2-(8-[3]-ladderane-octanyl)-sn-glycerophosphoethanolamine	LMGP02080001	Glycerophospholipids	Glycerophosphoethanolamines	M-H2O-H	C43H70NO7P	36.1	6.01	-3.14085	33886.1	37241.5	34609.7	33100.7	35430.9	6124.29	19602.2	6.15626e-06	6.15626e-06	6318.54	6.15626e-06	6079.14	1473.06	17748.4	7392.65	7812.52	3752.69	3279.76	7946.25	11766.7	38845.9	38349.9	52022	128428	280811	26815.9	89296.6	15710.3	137695	6.15626e-06	2875.45	57682.4	16409.6	395.217	4889.2	13666	3285.1
12.54_668.6212m/z	668.621	12.5437	neg	Cer(d18:0/22:0)	LMSP02020010	Lipids and lipid-like molecules	Sphingolipids	M+FA-H	C40H81NO3	36.1	0	2.19264	2068.99	1777.77	3002.71	1959.83	1405.2	742.332	6.15626e-06	1396.02	1172.57	6.15626e-06	1506.04	2651.41	6.15626e-06	6.15626e-06	833.437	1398.24	777.898	1496.44	414.951	511.168	857.755	1397.54	4282.53	518.678	658.426	3193.79	324.917	6.15626e-06	68.4467	2484.01	4263.39	1011.99	1507.84	462.416	518.381	2211.45	1167.95
4.89_1187.5580m/z	1187.56	4.89343	neg	PI(18:3(6Z,9Z,12Z)/0:0)	LMGP06050016	Glycerophospholipids	Glycerophosphoinositols	2M-H	C27H47O12P	36.1	0.124	3.61313	13641.6	16150.2	15203.7	13999.6	12938	8116.75	29585.9	62033.8	65061	48176.1	50277.2	40458.9	30690.6	28955.8	27743.8	38472.9	45146.9	36341.6	20172.5	15269.2	15852.9	4626.34	6.15626e-06	6.15626e-06	3567.03	6.15626e-06	8352.5	4370.17	2008.79	6.15626e-06	6.15626e-06	6.15626e-06	6.15626e-06	6.15626e-06	6.15626e-06	6.15626e-06	6.15626e-06
5.19_725.4407m/z	725.441	5.19448	neg	PA(15:0/20:5(5Z,8Z,11Z,14Z,17Z))	LMGP10010153	Glycerophospholipids	Glycerophosphates	M+FA-H	C38H65O8P	36.1	0	1.2054	1797.46	2029.74	1634.24	1857.85	2106.4	6.15626e-06	6.15626e-06	6.15626e-06	6.15626e-06	6.15626e-06	6.15626e-06	6.15626e-06	6.15626e-06	6.15626e-06	6.15626e-06	6.15626e-06	6.15626e-06	487.416	6.15626e-06	6.15626e-06	1006.31	1596.71	1186.47	3952.42	4148.66	4431.79	4638.79	3906.06	4186.76	1182.76	4325.38	3359.11	1496.54	366.84	2241.33	2556.5	1154.3
11.60_718.5789m/z	718.579	11.6006	neg	PC(O-14:0/18:0)	LMGP01020015	Glycerophospholipids	Glycerophosphocholines	M-H	C40H82NO7P	36	0	4.61255	10210.4	12340.9	8326.12	11328.9	10813.7	825.733	9611.4	2243	5141.21	3695.67	17667.7	10670.5	12167.3	17431.6	16039.1	18151.6	31202.1	21347.5	44248.6	17634.9	21742.8	6645.78	6.15626e-06	1497.85	1487.82	454.507	7027.5	6.15626e-06	12622.3	1028.34	3130.75	11923.5	555.856	9965.2	2949.25	12008.9	16014.9
2.42_781.4313m/z	781.431	2.42492	neg	PI(12:0/20:5(5Z,8Z,11Z,14Z,17Z))	LMGP06010031	Glycerophospholipids	Glycerophosphoinositols	M-H2O-H	C41H69O13P	36	0	1.93322	1927.64	1640.39	2321.81	910.205	1714.06	6.15626e-06	6.15626e-06	6.15626e-06	6.15626e-06	6.15626e-06	6.15626e-06	6.15626e-06	6.15626e-06	6.15626e-06	6.15626e-06	6.15626e-06	6.15626e-06	6.15626e-06	6.15626e-06	6.15626e-06	6.15626e-06	1030.72	572.177	4101.45	4100.69	3316.16	6116.85	1007.74	3610.67	815.435	6.15626e-06	6663.29	10677.6	3764.38	1962.15	3422.5	4399.02
5.10_1189.7579m/z	1189.76	5.09787	neg	NeuAcalpha2-3Galbeta1-4Glcbeta-Cer(d18:1/20:0)	LMSP0601AJ03	Sphingolipids	Acidic glycosphingolipids	M-H2O-H	C61H112N2O21	36	0	0.0112981	22242	17895.4	16847.1	20491.1	22142.2	12391.2	23222.8	16151	23910	18152.5	26759.8	25229.3	15748.5	24170.3	20148.6	18479.7	13864.7	23283	21501.1	14859.4	14255.3	8931.67	16082	11517.6	12444.7	13056.7	11363.4	6495.8	10059.4	13423.8	12494.3	15337.4	13253.5	16757.5	10262.8	16463.9	10542.4
8.87_706.5188m/z	706.519	8.86977	neg	PE(P-18:0/18:3(6Z,9Z,12Z))	LMGP02030047	Glycerophospholipids	Glycerophosphoethanolamines	M-H2O-H	C41H76NO7P	36	6.47	0.974428	33796.4	32488.9	36590.4	34981.1	36913.2	1049.6	2341.85	10555.8	7130.18	7659.58	2980.22	5143.95	3816.07	43214	16742.7	14356.1	10069.7	13640	22986.9	32418.6	24271.4	46166.1	36196.2	45773.3	52961	26129.1	49355.9	34505.7	41058.6	33837.8	60336.5	32036.9	35737.5	26009.7	30884.5	35230.4	44454.4
10.99_727.5311m/z	727.531	10.9874	neg	PA(16:0/22:2(13Z,16Z))	LMGP10010198	Glycerophospholipids	Glycerophosphates	M-H	C41H77O8P	35.9	0	3.76363	6094.51	5421.43	3124.7	2872.29	2870.19	8034.8	27607.9	18230.4	28730.1	10259	3563.4	22801.2	36221.2	1794.75	450.249	14061.3	9554.92	6.15626e-06	479.926	7074.13	4782.5	16607.1	7552.76	5466.87	4523.36	5071.37	232.446	1680.04	503.671	588.703	2685.28	4131.35	2831.02	6.15626e-06	6.15626e-06	6.15626e-06	6.15626e-06
11.77_737.6077m/z	737.608	11.7732	neg	TG(14:1(9Z)/14:1(9Z)/17:2(9Z,12Z))[iso3]	LMGL03012819	Glycerolipids	Triradylglycerols	M-H2O-H	C48H84O6	35.9	0	-1.6115	13696.4	14154.6	14258	14144.6	15150.9	6105.38	19831.4	29110.1	16480.6	31538.4	44870.9	36355.5	18230.2	21461.7	19578.2	9492.85	12232.7	18576.3	17871	19452.6	17984.2	6831.48	2845.78	1881	5170.55	12842.5	5500.25	1791.42	12561	2690.56	1242.72	520.592	572.51	809.605	1147.41	2842.01	1047.12
12.45_745.6336m/z	745.634	12.4475	neg	TG(12:0/12:0/20:2(11Z,14Z))[iso3]	LMGL03012647	Glycerolipids	Triradylglycerols	M-H	C47H86O6	35.9	0	-2.14782	16501.7	9870.92	11393.8	13604.9	14948.4	12194	25747	26781.2	29694.2	41187.7	46508	49979.6	28018.6	16670.4	23073.9	20010.2	16276.1	29136.1	25238.6	17483.3	17361.1	5375.08	3537.97	7183.43	7110.07	9491.14	13422.3	963.65	7957.56	9990.83	16837.9	8483.96	8871.65	15587.7	22566.2	11341.3	13668.1
2.58_745.4689m/z	745.469	2.5753	neg	PI(P-16:0/14:1(9Z))	LMGP06030005	Glycerophospholipids	Glycerophosphoinositols	M-H2O-H	C39H73O12P	35.9	0	3.60425	2342.19	2357.43	2048.16	1995.97	1914.99	6.15626e-06	6.15626e-06	6.15626e-06	6.15626e-06	430.383	6.15626e-06	6.15626e-06	6.15626e-06	6.15626e-06	6.15626e-06	6.15626e-06	6.15626e-06	6.15626e-06	6.15626e-06	6.15626e-06	143.334	684.089	8700.7	14755	29376.5	3238.26	8105.86	6.15626e-06	19327.6	6.15626e-06	6.15626e-06	8325.93	1768.56	6.15626e-06	894.711	5230.81	1206.37
3.46_715.4591m/z	715.459	3.45503	neg	PG(15:1(9Z)/17:2(9Z,12Z))	LMGP04010171	Glycerophospholipids	Glycerophosphoglycerols	M-H	C38H69O10P	35.9	0.794	4.93162	3904.86	4620.62	4986.46	4165.91	4366.68	6.15626e-06	121.151	6.15626e-06	6.15626e-06	6.15626e-06	6.15626e-06	6.15626e-06	105.51	6.15626e-06	6.15626e-06	6.15626e-06	6.15626e-06	6.15626e-06	6.15626e-06	6.15626e-06	206.986	1158.74	1383.11	8346.16	12285.1	11237.4	7591.49	2916.82	8281.65	2962.78	6216.82	13980.7	14122.3	6076.87	5287.97	10929.4	6705.33
3.59_785.4465m/z	785.446	3.5874	neg	PI(15:0/12:0)	LMGP06010107	Glycerophospholipids	Glycerophosphoinositols	M+FA-H	C36H69O13P	35.9	1.77	0.919177	9096.51	9836.18	8883.57	9030.42	8598.63	6.15626e-06	6.15626e-06	6.15626e-06	428.083	6.15626e-06	6.15626e-06	6.15626e-06	6.15626e-06	6.15626e-06	6.15626e-06	6.15626e-06	6.15626e-06	6.15626e-06	6.15626e-06	6.15626e-06	6.15626e-06	6.15626e-06	459.308	21298.9	31863.5	10612.6	15918.1	1418.46	25653.9	6.15626e-06	2565.01	35477.6	33707.5	9019.94	10148	49863.9	15234.6
9.34_823.5535m/z	823.554	9.3425	neg	PG(18:1(9Z)/22:4(7Z,10Z,13Z,16Z))	LMGP04010339	Glycerophospholipids	Glycerophosphoglycerols	M-H	C46H81O10P	35.9	0	4.91919	16791.6	19544.8	20321.8	16957.3	17425.9	10836.1	88085.3	48238.7	171339	64083.6	29480.5	62492.8	127935	19784.7	5310.6	22753.3	59825.7	1985.8	6.15626e-06	30456.1	41816.5	6.15626e-06	6.15626e-06	6.15626e-06	316.917	2334.06	305.963	675.343	252.025	6.15626e-06	6.15626e-06	6.15626e-06	6.15626e-06	6.15626e-06	6.15626e-06	6.15626e-06	6.15626e-06
12.12_746.6098m/z	746.61	12.1196	neg	PC(O-16:0/18:0)	LMGP01020033	Glycerophospholipids	Glycerophosphocholines	M-H	C42H86NO7P	35.8	0	3.92542	48443.3	48127.7	46581.3	47936.5	46849.6	6.15626e-06	18366	12543.4	35482.4	15154.7	30472.4	11788.4	31269.6	130681	118907	67674.2	138407	93042	174349	108999	106354	32611.9	6.15626e-06	8700.75	16732.9	2378.38	15751.2	6.15626e-06	46176.1	12061.3	38960	66781.3	8087.92	23508	18769	54408.7	57812.2
3.53_771.4292m/z	771.429	3.53197	neg	PI(14:0/12:0)	LMGP06010903	Glycerophospholipids	Glycerophosphoinositols	M+FA-H	C35H67O13P	35.8	0	-1.2671	610.986	2137.72	857.692	1389.42	1192.71	1240.97	6501.66	6.15626e-06	6.15626e-06	436.352	6.15626e-06	337.788	1427.86	6.15626e-06	6.15626e-06	6.15626e-06	6.15626e-06	6.15626e-06	6.15626e-06	6.15626e-06	1673.8	594.121	4423.76	4955.13	8338.37	3890.88	947.532	6.15626e-06	4254.42	6.15626e-06	4.0134	4599.93	1600	0.149076	2.86271	1010.74	1.34755
5.24_653.4444m/z	653.444	5.2412	neg	DG(18:4(6Z,9Z,12Z,15Z)/18:4(6Z,9Z,12Z,15Z)/0:0)	LMGL02010329	Glycerolipids	Diradylglycerols	M+FA-H	C39H60O5	35.8	0	3.53467	828.045	871.642	1187.27	918.632	910.104	6.15626e-06	6.15626e-06	6.15626e-06	1774.56	704.823	6.15626e-06	6.15626e-06	2087.53	6.15626e-06	6.15626e-06	5794.93	594.883	6.15626e-06	6.15626e-06	4295.01	5522.45	230.41	468.009	294.969	518.969	7050.54	3734.93	1177.9	1339.72	6.15626e-06	766.383	379.023	6.15626e-06	6.15626e-06	1188.27	6.15626e-06	232.526
5.64_843.5363m/z	843.536	5.64323	neg	PG(18:1(9Z)/20:3(8Z,11Z,14Z))	LMGP04010335	Glycerophospholipids	Glycerophosphoglycerols	M+FA-H	C44H79O10P	35.8	1.52	-3.80044	15875.3	14768.3	15992	22903.3	16404.8	11575.6	25966.2	58371.9	36024.3	32906.3	32998.9	54876.2	48191.6	39354.1	36158	50437.7	56270.6	61288.6	33072.5	46939.6	53633.2	17227.5	10986.5	2693.51	3484.6	25036.2	7542.46	9753.32	14270.4	3687.77	13230.6	949.295	3899.51	7154.12	3775.54	3009.35	3585.82
11.85_827.5240m/z	827.524	11.8498	neg	PG(20:2(11Z,14Z)/22:6(4Z,7Z,10Z,13Z,16Z,19Z))	LMGP04010588	Glycerophospholipids	Glycerophosphoglycerols	M-H2O-H	C48H79O10P	35.7	0.145	0.951036	3119.98	3104.68	1953.96	3057.86	2375.39	6.15626e-06	6.15626e-06	6.15626e-06	6.15626e-06	6.15626e-06	6.15626e-06	6.15626e-06	6.15626e-06	6.15626e-06	6.15626e-06	6.15626e-06	6.15626e-06	6.15626e-06	6.15626e-06	6.15626e-06	6.15626e-06	1613.98	665.203	4122.91	5280.44	2514.28	2935.21	1967.13	4773.53	8958.88	11996.4	11955.1	15050.8	7203.43	11962.3	13826.3	19185.4
12.12_637.5908m/z	637.591	12.1196	neg	17:0 Cholesteryl ester	LMST01020026	Sterol Lipids	Sterols	M-H	C44H78O2	35.7	0	-3.2993	78494.4	75735.3	79767.9	82911.5	76255	103939	76825.6	92209.1	70409.7	90991.8	84238.5	78800.6	72328	83222.5	83641.9	78838.2	81913	75761.9	79951.4	74219.3	72384.3	69904.9	63529.7	57820.8	55590.5	69250.3	53691.4	75395.4	49028.1	76016.2	78825.3	62084.2	76909.7	75118.1	74085.2	71995.7	70648.3
12.29_691.5687m/z	691.569	12.2932	neg	18:3 Cholesteryl ester	LMST01020009	Sterol Lipids	Sterols	M+FA-H	C45H74O2	35.7	0	2.50533	23001	21667.4	28714.6	28105.7	27136.4	37127	32787.7	34692.6	31040.5	30259.1	24899	32550.8	25927.4	25800.1	27735.4	30406.6	28302.3	30235	31396	21533.1	29570.1	25537.1	17188.5	22383.4	16704	24966.6	26339.4	25723.5	17391.4	23347.6	23921.9	24386.9	25120.3	29825.8	29355.9	29367.5	30805.5
12.64_793.6700m/z	793.67	12.6401	neg	TG(16:1(9Z)/16:1(9Z)/17:2(9Z,12Z))[iso3]	LMGL03010035	Glycerolipids	Triradylglycerols	M-H2O-H	C52H92O6	35.7	0.278	-1.90194	41940.5	42338.4	47617.3	37196.1	39958.3	28697.6	55337.9	80536.1	63789.7	58915	87070.5	104639	91414.4	90904.9	84508.6	35958.5	61068.2	55028.1	39434	64758	64504.5	25702.2	10030.2	14583.8	11026.2	18735.3	16780.6	3625.88	12442.5	5082.75	18468.8	8113.65	4343.12	6536.31	7156.27	5242.13	10228.5
19.56_1050.6932m/z	1050.69	19.5564	neg	Galalpha1-4Galbeta1-4Glcbeta-Cer(d18:1/18:0)	LMSP0502AA02	Sphingolipids	Neutral glycosphingolipids	M-H	C54H101NO18	35.7	3.18	-1.3374	194999	193959	197828	212778	201154	335754	255239	233504	226110	250034	267305	249331	257215	239979	245579	276418	234338	258148	269338	228521	209975	199965	156293	158073	156284	181683	164678	195242	136595	200430	194228	180735	191970	209517	203440	198771	197279
19.81_970.7438m/z	970.744	19.8081	neg	PC(23:1(9Z)/23:1(9Z))	LMGP01011141	Glycerophospholipids	Glycerophosphocholines	M+FA-H	C54H104NO8P	35.7	0	-4.68377	27371.5	50112.7	30968.5	30950.6	38055.3	59895.4	48662.5	52493.6	40996.2	43258.6	60530.9	37537.6	56302.3	40933.4	49711.3	47986.8	55797.5	47735.1	46075.9	35909.8	35092.6	38443	35764.9	25248.7	38137.7	39464.1	30465.6	49214	27638.2	32430.1	45660	38652.5	36397.6	30184.3	42898.8	48565.9	35362.7
4.80_887.5185m/z	887.519	4.7968	neg	sn-3-O-(geranylgeranyl)glycerol 1-phosphate	LMGP10060002	Glycerophospholipids	Glycerophosphates	2M-H	C23H41O6P	35.7	0	-2.65908	50731.5	46358.1	48863.7	50095.7	49209.2	13657.1	24433.3	84352.9	83323.7	55464.6	84311.2	34855.9	45243	93259.9	93582.4	123233	52346.2	61800.7	151546	145430	78425.6	108571	16825.9	40911	47737.5	14780	102930	30956.6	58957	2544.36	16410.8	11929.7	3538.13	750.323	3788.22	573.227	3581.18
6.03_732.5214m/z	732.521	6.02813	neg	PS(O-16:0/17:1(9Z))	LMGP03020008	Glycerophospholipids	Glycerophosphoserines	M-H	C39H76NO9P	35.7	0	4.01897	2978.56	3768.78	2440.24	2993.04	2478.57	1207.35	2905.41	6.15626e-06	2890.03	1766.31	6.15626e-06	844.591	3926.46	1906.05	1006.87	18076.8	3657.3	468.721	5852.76	1619.92	919.039	7876.22	2012.24	1751.9	4007.01	10302.7	1851.06	681.166	1736.82	2582.98	5509.45	1321.82	2517	6.15626e-06	6.15626e-06	6.15626e-06	439.457
6.21_772.5623m/z	772.562	6.21105	neg	PC(O-16:0/22:6(4Z,7Z,10Z,13Z,16Z,19Z))	LMGP01020064	Glycerophospholipids	Glycerophosphocholines	M-H2O-H	C46H82NO7P	35.7	0	-3.43516	9925.31	11669.7	10423	8977.9	10681.3	5413.2	10087.8	15621.7	17626.5	20415.9	18609.9	9586.59	14187.8	12582.3	9782.98	19203.5	8722.77	14105.7	20276.6	12371.7	6324.2	12475.8	18293.1	9243.65	8413.71	19174.7	8781.35	4893.44	4744.34	4368.64	14345.6	3000.15	3229.25	6062.95	4369.37	4217.37	5984.86
10.18_844.5844m/z	844.584	10.1792	neg	1-(8-[5]-ladderane-octanyl)-2-(8-[3]-ladderane-octanyl)-sn-glycerophosphocholine	LMGP01040089	Glycerophospholipids	Glycerophosphocholines	M+FA-H	C48H82NO6P	35.6	0	-2.27954	8451.24	10322	9753.21	11780.3	10441.8	6.15626e-06	753.025	11980.2	4818.15	2166.53	2022.17	21293.6	32754.7	1086.19	2856.06	23892	26435.6	18793.6	1777.22	6728.73	13566.1	1252.04	975.524	5258.58	3633.97	4891.77	9592.73	6.15626e-06	3374.88	16892.1	27995.1	5343.84	2300.28	13319.4	15386.5	17746.5	28827.2
12.93_849.6434m/z	849.643	12.928	neg	TG(14:1(9Z)/20:5(5Z,8Z,11Z,14Z,17Z)/20:5(5Z,8Z,11Z,14Z,17Z))[iso3]	LMGL03012862	Glycerolipids	Triradylglycerols	M-H2O-H	C57H88O6	35.6	0	3.6028	56775.7	65635.8	57074.6	58858.5	57569.6	33278.9	73694	27222.7	38574	54847.1	36132.7	40417.4	37147.9	80450.1	68813	48264.7	48431	92682	62321	51761.8	52568.8	47015.8	33335.2	63761.3	63666.3	71969	78695.9	45893.9	66343.5	50319.9	79861.6	75923.1	105255	45840.2	45457.4	52374.9	54092
4.62_756.5316m/z	756.532	4.62145	neg	PE(P-18:0/22:6(4Z,7Z,10Z,13Z,16Z,19Z))	LMGP02030005	Glycerophospholipids	Glycerophosphoethanolamines	M-H2O-H	C45H78NO7P	35.6	0	-2.74833	4238.68	4450.71	5188.24	6700.82	4601.79	2212.71	10837.6	14307.4	14642.7	13218.9	13466.6	10367.5	9920.75	10764.7	13920	15878.9	7329.21	14265.5	5826.4	6847.88	5102.37	1410.79	1710.89	3866.67	3719.56	4191.59	1598.65	756.098	1947.53	955.654	2516.97	1409.12	6.15626e-06	471.089	6.15626e-06	6.15626e-06	927.865
6.53_1357.9520m/z	1357.95	6.52628	neg	PS(O-16:0/13:0)	LMGP03020002	Glycerophospholipids	Glycerophosphoserines	2M-H	C35H70NO9P	35.6	6.57	1.19858	21111.5	18052.5	16230.5	18209.2	19934	6.15626e-06	11216.7	6.15626e-06	6.15626e-06	6.15626e-06	6.15626e-06	6.15626e-06	9725.07	2573.57	6.15626e-06	1811.41	4625.82	1648.81	6.15626e-06	3453.83	23564.5	39259.4	21902.9	18556.2	37036.4	94456.6	17167	15626.6	9062.09	6.15626e-06	5231.72	7949.27	1388.44	6.15626e-06	6.15626e-06	6.15626e-06	6.15626e-06
8.33_794.5511m/z	794.551	8.33465	neg	1-(8-[5]-ladderane-octanoyl)-2-(8-[3]-ladderane-octanyl)-sn-glycerophosphocholine	LMGP01080002	Glycerophospholipids	Glycerophosphocholines	M-H2O-H	C48H80NO7P	35.6	0	2.14419	61221.5	60588.2	56452.2	62339.2	60478.4	6.15626e-06	557.648	496.299	1645.51	2904.51	636.353	6.15626e-06	561.647	1027.71	1499.07	5753.34	3105.61	4938.49	2454.78	1148.85	3724.74	100338	85624.7	53963.1	37180.2	123385	76831.4	55952.7	87794.6	117130	163779	124534	121609	93407.1	110089	92680.9	113433
1.04_705.4617m/z	705.462	1.04307	neg	C16 Sphinganine-1-phosphate	LMSP01050006	Sphingolipids	Sphingoid bases	2M-H	C16H36NO5P	35.5	0	3.86923	39166.8	39795.6	40724.3	42789.9	44394.6	6.15626e-06	543.378	488.331	6.15626e-06	6.15626e-06	6.15626e-06	6.15626e-06	435.389	10893.9	1399.55	3035.08	3611.62	3775.73	9475.46	23957.4	62781.4	38442	35846.5	170243	286413	9449.56	71257	18742.5	153114	1954.34	11412.1	69212.8	68147.1	3278.56	9112.64	43606.2	33740.5
11.87_729.5467m/z	729.547	11.8691	neg	PG(O-16:0/19:1(9Z))	LMGP04020011	Glycerophospholipids	Glycerophosphoglycerols	M-H2O-H	C41H81O9P	35.5	0	3.58837	2250.02	2745.74	1157.01	1883.63	1350.72	6.15626e-06	6.15626e-06	6.15626e-06	6.15626e-06	6.15626e-06	6.15626e-06	6.15626e-06	5240.11	6.15626e-06	6.15626e-06	2465.55	869.233	6.15626e-06	6.15626e-06	1024.64	2025.71	7221.36	5784.27	6553.04	2086.93	4035.89	6.15626e-06	6.15626e-06	6.15626e-06	13999.2	14345.5	13376.2	8189.04	6.15626e-06	3645	6.15626e-06	1373.91
7.97_736.4798m/z	736.48	7.96893	neg	PS(O-16:0/14:1(9Z))	LMGP03020004	Glycerophospholipids	Glycerophosphoserines	M+FA-H	C36H70NO9P	35.5	0	4.01377	803.464	1052.93	895.772	882.613	473.209	701.661	2274.06	3771.28	4989.59	624.916	6.15626e-06	4096.01	11474.9	6.15626e-06	6.15626e-06	5320.6	5754.76	1008.05	6.15626e-06	4337.67	1657.68	6138.94	10464.2	593.435	489.706	3111.07	6.15626e-06	6.15626e-06	6.15626e-06	6.15626e-06	856.762	1663.56	656.844	6.15626e-06	6.15626e-06	6.15626e-06	6.15626e-06
9.08_875.5086m/z	875.509	9.07892	neg	PI(17:1(9Z)/22:6(4Z,7Z,10Z,13Z,16Z,19Z))	LMGP06010245	Glycerophospholipids	Glycerophosphoinositols	M-H2O-H	C48H79O13P	35.5	0	0.634615	3031.95	2535.99	1998.1	1745.25	1589.34	6.15626e-06	6.15626e-06	6.15626e-06	6.15626e-06	6.15626e-06	6.15626e-06	6.15626e-06	6.15626e-06	717.615	6.15626e-06	6.15626e-06	6.15626e-06	6.15626e-06	6.15626e-06	3298.88	1982.6	7462.11	3327.71	9303.62	7604.22	5579.35	11251.4	8048.64	9073.32	541.267	1240.81	3050.89	6426.52	6.15626e-06	1942.74	1543.41	3589.41
0.57_531.1263m/z	531.126	0.57095	neg	7-Acetoxy-7,8-dihydroiodovulone I	LMFA03120055	Fatty Acyls	Eicosanoids	M-H	C23H33IO6	35.4	0.00717	2.62728	7936.51	4529.52	5705.26	5512.96	8264.39	0.00694923	6.15626e-06	6.15626e-06	6.15626e-06	832.63	7605.2	6.15626e-06	6.15626e-06	121632	53119.8	5958.96	6.15626e-06	1174.61	16377.7	6.15626e-06	6.15626e-06	6.15626e-06	6.15626e-06	19963.3	6.15626e-06	6.15626e-06	6.15626e-06	6.15626e-06	6.15626e-06	417.776	1000.05	6.15626e-06	6.15626e-06	101373	14911	6.15626e-06	6.15626e-06
11.60_745.5974m/z	745.597	11.6006	neg	DG(20:1(11Z)/22:3(10Z,13Z,16Z)/0:0)[iso2]	LMGL02010230	Glycerolipids	Diradylglycerols	M+FA-H	C45H80O5	35.4	0	-2.01096	2586.16	1658.2	2582.17	2383.86	3994.86	6.15626e-06	3084.2	698.925	1491.99	1357.41	7854.54	2521.22	3409.13	6982.82	4151.74	4376.84	10596.4	6771.4	15395.3	6067.62	7541.45	1284.98	6.15626e-06	6.15626e-06	449.292	335.556	1766.28	6.15626e-06	3919.29	6.15626e-06	500.572	3498.44	18.5728	3932.74	493.526	4277.3	3958.22
11.89_732.5941m/z	732.594	11.8885	neg	PC(O-16:0/17:0)	LMGP01020031	Glycerophospholipids	Glycerophosphocholines	M-H	C41H84NO7P	35.4	0	3.85669	81152.6	82553.1	80706.6	82921.2	81310.3	3501.07	40058.4	31259.1	68420.8	41895.7	93496.9	44188.1	62951.7	164752	162227	134880	202900	143015	304820	143042	141240	42984.1	6.15626e-06	20140.5	35569.6	10474.3	68080.9	6.15626e-06	106116	16544.6	63124.5	98714.8	19057.9	69100.7	42333.6	80072.2	107408
12.12_795.6508m/z	795.651	12.1196	neg	TG(13:0/13:0/22:5(7Z,10Z,13Z,16Z,19Z))[iso3]	LMGL03012720	Glycerolipids	Triradylglycerols	M-H	C51H88O6	35.4	0	0.0354705	4389.86	3255.19	5005.31	3759.42	2257.29	202.04	478.428	240.716	1563.94	129.31	2365.25	1493.59	101.309	9580.42	7873.21	3951.5	12839.7	3497.95	15526.2	8023.62	9166.76	1973.42	338.584	6.15626e-06	786.74	54.2971	1699.92	6.15626e-06	6355.97	6.15626e-06	2135.28	6521.88	6.15626e-06	6.15626e-06	6.15626e-06	2100.28	5013.42
12.24_862.6059m/z	862.606	12.2352	neg	C22 Sulfatide	LMSP06020009	Sphingolipids	Acidic glycosphingolipids	M-H	C46H89NO11S	35.4	0.00812	-2.84211	44412.2	40551.6	41120.9	34209.7	32481.2	32300.4	66151.9	98509	93650.3	109257	146338	122615	85124	83163	88421.1	43601	86972.9	59586.3	66008.7	71426.1	69387.1	11417.9	10199.2	8308.4	7030.91	19313.8	10800.5	4737.18	14304.5	11012.1	14321.2	8693.89	1829.76	8309.62	6938.19	11599.2	9208.47
12.25_771.5951m/z	771.595	12.2546	neg	TG(12:0/18:4(6Z,9Z,12Z,15Z)/18:4(6Z,9Z,12Z,15Z))[iso3]	LMGL03012674	Glycerolipids	Triradylglycerols	M-H2O-H	C51H82O6	35.4	0	2.32098	10215.2	6992.11	11056.6	8042.06	8631.97	6.15626e-06	6.15626e-06	6.15626e-06	6.15626e-06	6.15626e-06	6.15626e-06	6.15626e-06	6.15626e-06	6.15626e-06	6.15626e-06	1431.69	1695.32	3057.81	6.15626e-06	5321.79	2660.2	4828.5	2912.03	18318.9	11166.7	14172.4	5247.13	6397.01	7146.47	33605.4	30614.3	36685.7	25691.5	19235.7	29063.8	34379.8	35881.6
19.60_963.7614m/z	963.761	19.5952	neg	TG(17:1(9Z)/20:3(8Z,11Z,14Z)/20:3(8Z,11Z,14Z))[iso3]	LMGL03010864	Glycerolipids	Triradylglycerols	M+FA-H	C60H102O6	35.4	0	-4.83321	12089.8	19862	13402.2	15773.1	4354.58	23262.3	16864	30853.9	13766.8	15444.1	16657.6	15550.5	7331.63	20486	26715.4	28182.7	20702.8	9962.15	20835.3	16632.7	20821.5	18475.6	12470.7	11426.7	4863.76	7431.55	12195.8	20454.5	5487.74	24564.4	11135.5	14446.2	17418.3	12692.3	12320.6	13627.1	17760.9
4.44_611.4108m/z	611.411	4.4363	neg	PA(13:0/18:2(9Z,12Z))	LMGP10010076	Glycerophospholipids	Glycerophosphates	M-H2O-H	C34H63O8P	35.3	0	4.04237	135451	135979	137115	131403	135043	103450	185086	146942	203811	187598	174481	216675	204867	207365	195537	246282	242329	209334	181024	153324	151243	108878	52667.3	78522.4	84670.6	85808.2	75970.5	45791.3	70969.9	136503	133313	154607	142901	116727	100678	102266	92805.2
5.10_819.5062m/z	819.506	5.09787	neg	PI(13:0/20:2(11Z,14Z))	LMGP06010052	Glycerophospholipids	Glycerophosphoinositols	M-H	C42H77O13P	35.3	0	4.0346	1398.97	1951.51	2164.02	2208	1127.88	5045.56	11499.8	9216.23	10073.5	8284.34	5325.38	7253.19	7309.51	4717.91	4885.97	1571.27	2435.42	7927.13	2789.5	1650.22	1585.25	1697.46	1411.45	842.075	515.132	384.607	2419.49	6.15626e-06	1509.12	6.15626e-06	433.992	6.15626e-06	341.256	6.15626e-06	6.15626e-06	6.15626e-06	6.15626e-06
5.95_740.5250m/z	740.525	5.95172	neg	PC(13:0/20:3(8Z,11Z,14Z))	LMGP01011355	Glycerophospholipids	Glycerophosphocholines	M-H	C41H76NO8P	35.3	0	1.96932	392.015	394.677	245.9	320.532	267.22	6.15626e-06	6.15626e-06	6.15626e-06	6.15626e-06	6.15626e-06	6.15626e-06	6.15626e-06	6.15626e-06	2760.75	1283.69	6.15626e-06	6.15626e-06	6.15626e-06	3901.36	424.407	98.8647	13667.4	226.982	273.509	141.267	6.15626e-06	340.909	202.724	443.824	172.979	116.364	183.165	252.832	107.975	36.769	299.098	385.698
6.12_821.5215m/z	821.522	6.11602	neg	PI(13:0/20:1(11Z))	LMGP06010051	Glycerophospholipids	Glycerophosphoinositols	M-H	C42H79O13P	35.3	0	3.63374	1667.44	2255.08	1207.13	999.594	2598.82	6.15626e-06	6.15626e-06	6.15626e-06	6.15626e-06	6.15626e-06	6.15626e-06	6.15626e-06	765.127	416.603	728.221	967.884	654.742	2504.6	2057.55	1992.27	780.83	2871.76	3462.19	1808.32	815.369	4150.85	1086.65	929.482	337.527	4546.06	6148.25	2869.5	1200.09	1587.03	2345.88	4248.28	2865.51
6.55_792.4834m/z	792.483	6.54538	neg	PE(17:2(9Z,12Z)/20:5(5Z,8Z,11Z,14Z,17Z))	LMGP02010614	Glycerophospholipids	Glycerophosphoethanolamines	M+FA-H	C42H70NO8P	35.3	5.14	1.7912	7761.18	4351.41	2607.48	4513.41	2611.6	6.15626e-06	6.15626e-06	6.15626e-06	6.15626e-06	6.15626e-06	6.15626e-06	6.15626e-06	6.15626e-06	1998.77	6.15626e-06	6.15626e-06	6.15626e-06	1315.28	153.856	1826.77	2174.24	11163	6875.15	8270.44	9928.51	15526.5	11564.2	14338	12476.8	883.439	7065.95	5285.57	6102.61	6.15626e-06	1992.95	4323.72	877.055
8.14_1518.0014m/z	1518	8.14245	neg	PS(18:1(9Z)/16:1(9Z))	LMGP03010881	Glycerophospholipids	Glycerophosphoserines	2M-H	C40H74NO10P	35.3	4.96	-0.886995	10715	12880.9	13436.7	10371.9	14287.9	6.15626e-06	6.15626e-06	6.15626e-06	6.15626e-06	6.15626e-06	6.15626e-06	6.15626e-06	6.15626e-06	6.15626e-06	6.15626e-06	6.15626e-06	6.15626e-06	6.15626e-06	6.15626e-06	6.15626e-06	6.15626e-06	19815.7	15224.1	32422.2	28079.2	66979.7	95468.3	21958.6	77257	82477.8	60148.7	43309	7192.68	96662.7	69500.4	53022.4	142631
9.53_886.5841m/z	886.584	9.52545	neg	PS(18:1(9Z)/22:2(13Z,16Z))	LMGP03010338	Glycerophospholipids	Glycerophosphoserines	M+FA-H	C46H84NO10P	35.3	0	3.09721	2908.35	3397.78	2933.25	3238.99	4896.43	6.15626e-06	6.15626e-06	6.15626e-06	6.15626e-06	6.15626e-06	6.15626e-06	6.15626e-06	6.15626e-06	6.15626e-06	6.15626e-06	6.15626e-06	6.15626e-06	6.15626e-06	6.15626e-06	6.15626e-06	6.15626e-06	17564.2	14190.8	3552.72	2300.68	20714.1	8251.99	1256.26	9828.13	16861	29118.7	8173.91	14146.4	6944.71	25302.5	6322.42	12343.3
11.95_695.5796m/z	695.58	11.9462	neg	22:6 Cholesteryl ester	LMST01020019	Sterol Lipids	Sterols	M-H	C49H76O2	35.2	6.12	3.33153	8558.19	8854.28	10561.4	7784.21	8554.19	1231.2	8243.89	5241.32	2357.07	6553.18	2707.43	8418.06	3789.31	12132.1	7109.15	14959.5	8494.25	6169.88	17301.8	24854.5	16774.5	18631.8	22405.5	1152.31	2847.29	27944.3	8124.5	12888	9494.08	10073.2	3680.12	1.24825	6.15626e-06	6.15626e-06	5.50584	2889.51	6.15626e-06
8.18_815.5482m/z	815.548	8.18085	neg	PI(O-18:0/17:2(9Z,12Z))	LMGP06020027	Glycerophospholipids	Glycerophosphoinositols	M-H2O-H	C44H83O12P	35.2	0	4.54063	99942.8	109875	97424	99524.5	94524.1	46686	117271	246265	170125	155833	135216	318142	291333	96972.3	111323	242344	295649	189778	95720.3	91565.7	133388	28970.6	30223.5	22674.5	23120	58109.3	46855.1	7843.25	17963.8	21519.2	58910.8	11906.3	8017.58	3712.47	33326.9	15416.9	8731.03
1.37_1406.0250m/z	1406.02	1.3668	neg	PE(13:0/20:1(11Z))	LMGP02010396	Glycerophospholipids	Glycerophosphoethanolamines	2M-H	C38H74NO8P	35.1	17.5	1.31312	771589	813790	837257	802434	754648	465912	1.53662e+06	1.5396e+06	1.77561e+06	946661	658614	1.87913e+06	1.39227e+06	2.10625e+06	3.02822e+06	2.8809e+06	3.63029e+06	1.29672e+06	1.69596e+06	1.76847e+06	1.41681e+06	152151	6.15626e-06	35791.4	94883	6.15626e-06	16374.4	6.15626e-06	230377	86249.8	215794	418056	33326.9	7430.06	3816.06	157376	221432
1.37_950.6815n	949.674	1.3668	neg	PI(22:0/20:0)	LMGP06010685	Glycerophospholipids	Glycerophosphoinositols	M-H, 2M-H, M+FA-H	C51H99O13P	35.1	4.09	-0.822233	1.67266e+06	1.65534e+06	1.49537e+06	1.51487e+06	1.48202e+06	1.23516e+06	2.60591e+06	2.79149e+06	2.91174e+06	1.8494e+06	1.49067e+06	3.13584e+06	2.31758e+06	3.64192e+06	4.41191e+06	4.03765e+06	4.12062e+06	2.40297e+06	3.00654e+06	2.57497e+06	2.3879e+06	423760	460.149	76552.6	174115	1008.3	31753.1	6.15626e-06	491112	253652	476467	880727	94044.6	13287	12295.5	446618	567753
12.45_730.6152m/z	730.615	12.4475	neg	PC(O-16:0/O-18:1(9Z))	LMGP01040039	Unclassified	Unclassified	M-H	C42H86NO6P	35.1	0	4.31634	300283	291526	295105	298234	289066	332693	563836	669856	630102	733361	795503	781593	729372	820044	864380	417538	650783	604196	550601	551913	568174	72497.4	52380.5	51256.5	60000.6	49599.6	83979.5	31749.5	80901.2	78173.4	125488	55128.6	32957	82693	67412	64493.7	77663.7
6.66_813.5323m/z	813.532	6.66123	neg	PI(P-18:0/17:2(9Z,12Z))	LMGP06030039	Glycerophospholipids	Glycerophosphoinositols	M-H2O-H	C44H81O12P	35.1	0	4.28628	542174	577783	555926	562969	535922	424112	912297	1.18112e+06	1.24711e+06	957015	931479	1.13995e+06	889084	676700	716718	1.0182e+06	1.28811e+06	608561	442795	442593	523428	389618	470314	134820	199050	549962	457853	156456	208732	40533.8	102568	57035.8	32846.8	15998.6	70307.6	24057.8	35647.5
7.41_835.4753m/z	835.475	7.41187	neg	PG(18:3(6Z,9Z,12Z)/20:5(5Z,8Z,11Z,14Z,17Z))	LMGP04010390	Glycerophospholipids	Glycerophosphoglycerols	M+FA-H	C44H71O10P	35.1	0	-1.73301	2541.33	1443.36	798.886	1699.13	1329.4	6.15626e-06	6.15626e-06	6.15626e-06	6.15626e-06	6.15626e-06	6.15626e-06	6.15626e-06	6.15626e-06	6.15626e-06	6.15626e-06	6.15626e-06	6.15626e-06	6.15626e-06	6.15626e-06	6.15626e-06	6.15626e-06	4117.04	2763.02	5741.63	6309.7	12350.5	8742.26	5341.93	4001.55	458.929	3027.27	878.238	1401.82	6.15626e-06	642.349	6.15626e-06	6.15626e-06
12.20_927.6891m/z	927.689	12.1969	neg	TG(20:4(5Z,8Z,11Z,14Z)/20:5(5Z,8Z,11Z,14Z,17Z)/20:5(5Z,8Z,11Z,14Z,17Z))[iso3]	LMGL03011975	Glycerolipids	Triradylglycerols	M-H2O-H	C63H94O6	35	0	2.01289	11360.5	15598.6	12398.3	13706.8	11132.1	6.15626e-06	6.15626e-06	6.15626e-06	6.15626e-06	6.15626e-06	6.15626e-06	6.15626e-06	6.15626e-06	6.15626e-06	6.15626e-06	1415.59	6.15626e-06	6.15626e-06	3346.4	6.15626e-06	1315.53	8591.38	18763.6	55568.5	69702.7	9616.48	29652.5	11356.2	48487.8	3219.29	9694.96	39270.9	44680.4	16693.7	19620.3	30801	28912.5
12.35_906.6848m/z	906.685	12.351	neg	PS(O-20:0/22:0)	LMGP03020069	Glycerophospholipids	Glycerophosphoserines	M+FA-H	C48H96NO9P	35	0.0231	4.98256	43326.5	35413.7	36597.4	35878.9	38457.6	53327.1	91213.6	71755.8	83333.3	90171.2	75917.8	95265.9	113804	91180.2	96248	104483	103066	59128.1	66640.4	47875.3	59507.9	4467.23	2874.37	842.798	6.15626e-06	3186.43	5289.74	2669	7481.67	2686.45	4911.44	2927.61	4354.74	3987.7	7305.64	3191.38	10673.1
12.39_715.6232m/z	715.623	12.3898	neg	DG(21:0/22:3(10Z,13Z,16Z)/0:0)[iso2]	LMGL02010266	Glycerolipids	Diradylglycerols	M-H	C46H84O5	35	0	-1.91256	10292.5	7794.84	8300.2	8479.3	8897.47	6.15626e-06	3998.45	6.15626e-06	1895.32	3371.2	6.15626e-06	6.15626e-06	787.897	8608.5	3943.43	9831.49	5839.46	5612.08	7919.22	12807.8	14660.2	6982.64	3840.26	8756.21	7387.04	6850.85	12449.6	9339.99	8809.68	10340.5	20872	5624.12	12941.4	9677.79	7106.25	9167.9	11344.7
6.66_818.4989m/z	818.499	6.66123	neg	PS(17:1(9Z)/22:6(4Z,7Z,10Z,13Z,16Z,19Z))	LMGP03010277	Glycerophospholipids	Glycerophosphoserines	M-H	C45H74NO10P	35	6.8	1.36252	4784.67	3608.97	6628.89	1490.78	7110.78	60.046	211.226	579.888	400.607	340.993	297.482	516.413	477.251	67.1109	276.699	448.035	487.805	625.092	183.848	550.056	593.461	14959.7	10236.5	12055.2	16114.3	32828.9	27600.4	12602.3	22257.5	8840.18	23205.3	8443.64	5863.35	3312.14	7032.96	6382.34	3797.49
10.67_627.4782m/z	627.478	10.6686	neg	PA(O-16:0/17:1(9Z))	LMGP10020009	Glycerophospholipids	Glycerophosphates	M-H2O-H	C36H71O7P	34.9	0	3.49164	604.612	1046.03	581.398	909.588	381.06	6.15626e-06	5601.59	2895.05	4591.81	2682.19	6.15626e-06	1803.05	1220.09	11341.1	4943.25	741.944	2967.74	6.15626e-06	345.48	3191.91	3604.09	253.05	6.15626e-06	6.15626e-06	419.801	6.15626e-06	210.596	6.15626e-06	630.191	6.15626e-06	1665.22	6.15626e-06	6.15626e-06	6.15626e-06	6.15626e-06	6.15626e-06	6.15626e-06
11.95_901.6599m/z	901.66	11.9462	neg	TG(13:0/20:5(5Z,8Z,11Z,14Z,17Z)/20:5(5Z,8Z,11Z,14Z,17Z))[iso3]	LMGL03012744	Glycerolipids	Triradylglycerols	M+FA-H	C56H88O6	34.9	0	4.17761	3466.69	3449.41	2149.81	3620.22	4054.95	14144.5	16858.4	20848.5	27829.8	30261.3	23279.1	26946.7	22859.2	15284.2	15120.3	31724.9	37074.7	15291.1	17454.6	12185.3	8717.34	1564.73	6.15626e-06	6.15626e-06	6.15626e-06	918.13	6.15626e-06	6.15626e-06	1406.51	6.15626e-06	6.15626e-06	6.15626e-06	6.15626e-06	6.15626e-06	6.15626e-06	6.15626e-06	6.15626e-06
6.25_795.4445m/z	795.444	6.2494	neg	PI(13:0/20:5(5Z,8Z,11Z,14Z,17Z))	LMGP06010055	Glycerophospholipids	Glycerophosphoinositols	M-H2O-H	C42H71O13P	34.9	0	-1.09555	570.451	1535.49	1376.55	1378.92	660.158	6.15626e-06	6.15626e-06	6.15626e-06	6.15626e-06	6.15626e-06	6.15626e-06	6.15626e-06	6.15626e-06	6.15626e-06	6.15626e-06	6.15626e-06	6.15626e-06	6.15626e-06	6.15626e-06	6.15626e-06	6.15626e-06	6.15626e-06	6.15626e-06	1959.73	1077.31	2703.66	2199.13	902.649	1258.36	5698.36	4513.91	8822.39	7681.14	5711.33	4546.94	7352.32	7810.33
7.29_858.5533m/z	858.553	7.29475	neg	PS(16:1(9Z)/22:2(13Z,16Z))	LMGP03010224	Glycerophospholipids	Glycerophosphoserines	M+FA-H	C44H80NO10P	34.8	0	3.76724	382.515	404.897	981.289	887.85	1191.51	6.15626e-06	6.15626e-06	6.15626e-06	6.15626e-06	6.15626e-06	6.15626e-06	6.15626e-06	6.15626e-06	6.15626e-06	6.15626e-06	6.15626e-06	6.15626e-06	6.15626e-06	6.15626e-06	6.15626e-06	6.15626e-06	2745.11	2913.66	6.15626e-06	6.15626e-06	7185.26	1766.53	6.15626e-06	1092.32	3786.96	5122.13	3257.15	2519.89	2298.85	2329.05	1790.52	2323.18
10.76_671.5598m/z	671.56	10.761	neg	DG(20:2(11Z,14Z)/20:2(11Z,14Z)/0:0)	LMGL02010163	Glycerolipids	Diradylglycerols	M-H	C43H76O5	34.7	0	-3.30931	1898.54	687.81	1192.1	1227.81	1841.12	6.15626e-06	6.15626e-06	6.15626e-06	6.15626e-06	6.15626e-06	6.15626e-06	6.15626e-06	6.15626e-06	1082.01	6.15626e-06	1812.52	406.089	541.79	2208.98	4788.48	1686.7	8679.04	7443.17	747.399	1579	7470.11	1643.55	1889.67	7480.74	2612.74	6.15626e-06	6.15626e-06	6.15626e-06	6.15626e-06	6.15626e-06	6.15626e-06	6.15626e-06
12.24_784.5884m/z	784.588	12.2352	neg	PC(18:1(10Z)/18:1(10Z))	LMGP01010836	Glycerophospholipids	Glycerophosphocholines	M-H	C44H84NO8P	34.7	2.55	2.80274	11660.2	7122.69	11830.4	7936.67	7528.5	7415.46	11459.6	21401.8	20749.9	28579.5	30430	24797	24120.4	25260.3	12786.5	10116.7	15036.7	16879.9	14280.1	15531.1	16774.1	5749.91	2024.45	850.845	2321.75	4731.37	6.15626e-06	6.15626e-06	3038.87	706.388	2379.69	894.605	1020.26	736.441	6.15626e-06	2137.45	6.15626e-06
12.35_1068.6652m/z	1068.67	12.351	neg	Galalpha1-4Galbeta1-4Glcbeta-Cer(d18:1/16:0)	LMSP0502AA01	Sphingolipids	Neutral glycosphingolipids	M+FA-H	C52H97NO18	34.7	0	-3.5206	2731.86	4959.46	5984.67	3601.66	4638.24	6504.25	6283.48	3980.56	12660.3	10297.8	8551.62	14773	12655.7	12510.6	12383.8	10476.8	14172	3818.73	10409.6	3791.8	7774.19	6.15626e-06	6.15626e-06	996.364	6.15626e-06	2049.06	6.15626e-06	6.15626e-06	792.352	6.15626e-06	6.15626e-06	6.15626e-06	6.15626e-06	1061.58	6.15626e-06	6.15626e-06	2303.85
12.43_785.6106m/z	785.611	12.4283	neg	TG(13:0/18:4(6Z,9Z,12Z,15Z)/18:4(6Z,9Z,12Z,15Z))[iso3]	LMGL03012736	Glycerolipids	Triradylglycerols	M-H2O-H	C52H84O6	34.7	0	2.07446	2705.93	2301.12	1702.85	3811.85	3486.97	6.15626e-06	6.15626e-06	6.15626e-06	366.183	6.15626e-06	6.15626e-06	6.15626e-06	6.15626e-06	6.15626e-06	6.15626e-06	555.971	6.15626e-06	6.15626e-06	6.15626e-06	6.15626e-06	1314.17	2163.72	6.15626e-06	5004.24	3985.71	4235.91	1690.87	835.051	2489.29	22421	17351	7354.62	5889.86	8016.52	9846.59	11328.4	11570.6
12.45_890.6364m/z	890.636	12.4475	neg	C24 Sulfatide	LMSP06020013	Sphingolipids	Acidic glycosphingolipids	M-H	C48H93NO11S	34.7	0	-3.6111	2777.98	4055.53	5508.35	4427.42	1323.91	5688.2	6165.78	16923.6	8356.93	10486.8	13205	19625.7	14427.3	21472	19621	6625.43	23688.1	12312.5	9808.72	13336.8	12345.5	6.15626e-06	6.15626e-06	6.15626e-06	6.15626e-06	6.15626e-06	6.15626e-06	6.15626e-06	6.15626e-06	6.15626e-06	987.124	6.15626e-06	6.15626e-06	6.15626e-06	6.15626e-06	6.15626e-06	6.15626e-06
12.60_873.6438m/z	873.644	12.6016	neg	TG(18:4(6Z,9Z,12Z,15Z)/18:4(6Z,9Z,12Z,15Z)/20:5(5Z,8Z,11Z,14Z,17Z))[iso3]	LMGL03013094	Glycerolipids	Triradylglycerols	M-H2O-H	C59H88O6	34.7	0	3.94622	53312.5	50615	54443.1	53991.9	59521.8	51012	101594	79179.9	84247.8	86634.8	83509.4	75556.9	65375.1	92289.5	85058.9	78144.9	70614.6	76038.2	61040.1	45962	49127.4	50254.9	33623.9	26997.1	41012.3	55836.9	55073.5	27535.3	30556	24263.9	47247	38149.7	30065.7	23831	48197.9	20900.6	20663.9
5.64_852.5546m/z	852.555	5.64323	neg	PC(20:5(5Z,8Z,11Z,14Z,17Z)/22:5(7Z,10Z,13Z,16Z,19Z))	LMGP01011058	Glycerophospholipids	Glycerophosphocholines	M-H	C50H80NO8P	34.7	0	-0.381867	5442.35	1941.06	2368.48	4091.05	3376.73	6.15626e-06	2250.46	1278.53	6.15626e-06	6.15626e-06	1113.14	6.15626e-06	1942.62	2548.6	1713.85	4873.57	6.15626e-06	1877.51	4682.71	3591.82	971.013	8613.4	6103.26	4838.66	4661.36	3748.96	3309.89	6.15626e-06	2681.33	1449.32	1850.14	1204.63	1264.62	6.15626e-06	74.3575	6.15626e-06	1317.93
0.95_757.5144m/z	757.514	0.947883	neg	PA(20:2(11Z,14Z)/22:4(7Z,10Z,13Z,16Z))	LMGP10010585	Glycerophospholipids	Glycerophosphates	M-H2O-H	C45H77O8P	34.6	0.0987	-4.33041	2732.19	955.527	3395.05	1992.61	2243.04	6.15626e-06	11524.3	6.15626e-06	6.15626e-06	2903.86	6.15626e-06	1947.98	635.402	2921.79	6.15626e-06	6.15626e-06	6.15626e-06	6.15626e-06	6.15626e-06	378.863	5845.97	1627.64	1171.3	12964.6	45782.2	4171.59	12064.2	6.15626e-06	27471.6	6.15626e-06	33.9566	3313.24	309.581	105.8	227.692	537.01	188.062
2.66_797.4626m/z	797.463	2.6612	neg	PG(13:0/22:6(4Z,7Z,10Z,13Z,16Z,19Z))	LMGP04010092	Glycerophospholipids	Glycerophosphoglycerols	M+FA-H	C41H69O10P	34.4	0	2.09717	1118.78	1537.41	1105.91	659.371	632.09	6.15626e-06	4278.24	6.15626e-06	6.15626e-06	838.898	6.15626e-06	873.746	2614.22	6.15626e-06	6.15626e-06	6.15626e-06	1249.32	6.15626e-06	6.15626e-06	384.677	1916.1	1461.51	3698.82	3135.82	6333.68	3319.96	1372.55	460.929	3151.76	6.15626e-06	6.15626e-06	1615.25	6.15626e-06	6.15626e-06	304.306	845.228	6.15626e-06
0.91_755.4987m/z	755.499	0.909817	neg	PA(20:1(11Z)/22:6(4Z,7Z,10Z,13Z,16Z,19Z))	LMGP10010555	Glycerophospholipids	Glycerophosphates	M-H2O-H	C45H75O8P	34.3	0.0204	-4.40564	2075.87	2788.03	3695.54	4084.92	4107.99	6.15626e-06	3891.83	6.15626e-06	6.15626e-06	916.696	6.15626e-06	6.15626e-06	6.15626e-06	400.043	6.15626e-06	6.15626e-06	6.15626e-06	6.15626e-06	6.15626e-06	1774.53	11923	5543.79	4422.81	28727.7	50580.8	8074.44	23677.8	6.15626e-06	28929.5	6.15626e-06	2.79058	5670.94	7.54724	7.66837	1.7663	6.14854	5.53796
4.66_667.4738m/z	667.474	4.65512	neg	PA(15:1(9Z)/20:1(11Z))	LMGP10010179	Glycerophospholipids	Glycerophosphates	M-H2O-H	C38H71O8P	34.3	8.98	4.39522	75726.5	66972.8	69236.6	67619.4	65914	6.15626e-06	1897.26	580.308	6.15626e-06	6.15626e-06	6.15626e-06	6.15626e-06	392.963	33652.7	5494.17	11539	8996.01	13291.7	14044	66160.1	101150	81843.6	125606	294264	402584	34396.9	156005	22761.3	268121	3500.74	22831.6	110758	69860.9	19476.2	17693.7	56897.9	39961.3
1.37_526.3494m/z	526.349	1.3668	neg	PC(O-8:0/O-8:0)	LMGP01040084	Unclassified	Unclassified	M+FA-H	C24H52NO6P	34.1	0	-4.31257	6001.54	9157.11	7302.36	3075.55	7323.99	3955.44	14027.9	17454.7	4681.82	7363.07	4333.53	3248.15	12204.7	11763.6	17706.4	5698.86	11300.4	7052.48	11227.1	5782.4	6644.62	2576.17	6.15626e-06	1224.84	1565.96	6.15626e-06	603.059	6.15626e-06	3313.4	594.732	2665.69	2802.47	1349.17	576.253	6.15626e-06	2668.83	4154.61
10.43_877.5237m/z	877.524	10.4294	neg	PI(17:2(9Z,12Z)/22:4(7Z,10Z,13Z,16Z))	LMGP06010274	Glycerophospholipids	Glycerophosphoinositols	M-H2O-H	C48H81O13P	34.1	0	0.115971	3204.34	4259	3486.14	1883.92	3271.83	6.15626e-06	6.15626e-06	6.15626e-06	6.15626e-06	6.15626e-06	6.15626e-06	6.15626e-06	6.15626e-06	6.15626e-06	6.15626e-06	6.15626e-06	6.15626e-06	6.15626e-06	6.15626e-06	6.15626e-06	6.15626e-06	2069.05	2259.65	3034.82	1521.98	6154.49	5547.99	3238.75	4478.15	10608.2	10780	6392.01	2689.63	8799.37	10071	9640.94	14493.9
2.52_830.5227m/z	830.523	2.51808	neg	PS(14:1(9Z)/22:2(13Z,16Z))	LMGP03010136	Glycerophospholipids	Glycerophosphoserines	M+FA-H	C42H76NO10P	34.1	0	4.83324	1171.89	963.609	613.39	2034.51	830.216	6.15626e-06	6.15626e-06	6.15626e-06	6.15626e-06	6.15626e-06	6.15626e-06	6.15626e-06	6.15626e-06	6.15626e-06	6.15626e-06	6.15626e-06	6.15626e-06	6.15626e-06	6.15626e-06	6.15626e-06	6.15626e-06	6705.43	1483.72	613.516	6.15626e-06	5463.32	3545.53	912.9	1647.57	6.15626e-06	358.59	3114.91	6392.91	1148.45	751.674	759.362	2161.47
6.83_1045.5773m/z	1045.58	6.83452	neg	PS(18:1(9Z)/0:0)	LMGP03050001	Glycerophospholipids	Glycerophosphoserines	2M-H	C24H46NO9P	34	1.11	2.46314	19494.5	16992.4	18501.3	15460.8	15541.6	22539.7	69862.9	80155.1	78429.7	68887.2	60734.8	115340	79166.4	64184.9	79676.7	55253.4	95520.8	53764.9	23026.4	44136.6	43489.2	1.49096	329.404	769.077	916.003	6.15626e-06	6.15626e-06	6.15626e-06	715.191	6.15626e-06	6.15626e-06	6.15626e-06	6.15626e-06	6.15626e-06	6.15626e-06	6.15626e-06	6.15626e-06
12.10_702.5113m/z	702.511	12.1003	neg	PC(12:0/18:1(9Z))	LMGP01010440	Glycerophospholipids	Glycerophosphocholines	M-H	C38H74NO8P	33.9	0	4.752	2984.49	1303.99	2498.55	1756.91	3495.22	4483.56	5886.4	5286.65	2272.66	6905.8	5912.02	5300.71	2937.33	5636.12	3698.97	4956.11	4498.22	4278.96	4952.81	5642.08	3458.34	1994.18	3135.85	2854.38	3303.3	3430.6	3889.9	2083.59	2047.03	5199.93	3916.68	3617.36	3989.2	4407.03	4537.25	4078.06	4094.42
12.29_929.7002m/z	929.7	12.2932	neg	TG(20:3(8Z,11Z,14Z)/20:5(5Z,8Z,11Z,14Z,17Z)/20:5(5Z,8Z,11Z,14Z,17Z))[iso3]	LMGL03011909	Glycerolipids	Triradylglycerols	M-H2O-H	C63H96O6	33.8	0	-2.76381	31315.9	24794.5	23035	38543.5	30015.5	6725.08	10787.4	16294	22799.5	13516.4	6063.67	17633.8	11534.6	10902	11838.2	10295.4	11726.9	10635.3	10876.8	6022.46	7174.59	29164.6	41510	86269.6	111360	25759.3	71884	37501.5	82960.7	19155.4	31942.8	76947.2	96256.8	42828.4	73796.5	61616.7	89116.8
12.24_870.5835m/z	870.583	12.2352	neg	PS(O-18:0/22:4(7Z,10Z,13Z,16Z))	LMGP03020040	Glycerophospholipids	Glycerophosphoserines	M+FA-H	C46H84NO9P	33.7	0	-3.78156	34970.6	28747.3	26066.2	16716.1	16685.7	10324.4	37983.3	43294.2	39722.9	56314.3	82171.2	53001.6	44241.5	62191.4	53409.2	24096.6	29914.7	19381.6	44178	24997.9	30479.8	14415	6155.04	2878.86	7857.95	11690	11330.7	172.963	11557.1	5395.07	8295.32	5730.35	808.11	221.808	2331.76	6771.48	7504.26
0.70_656.3670m/z	656.367	0.7006	neg	Fumonisin C4	LMSP01080030	Sphingolipids	Sphingoid bases	M-H2O-H	C33H57NO13	33.5	0	2.79222	19628.7	16977.1	14705.9	19855.2	20782	6.15626e-06	1579.92	6.15626e-06	6.15626e-06	1508.7	6.15626e-06	5347.35	6.15626e-06	6.15626e-06	6.15626e-06	695.471	597.21	6.15626e-06	6.15626e-06	7220.23	17242.9	32282.5	28156.6	70549.8	119840	25482.7	105401	15772.7	86414.1	6.15626e-06	6.15626e-06	13235.1	4638.62	1207.61	2781.18	2858.45	4674.94
1.35_643.2899m/z	643.29	1.34745	neg	PI(22:6(4Z,7Z,10Z,13Z,16Z,19Z)/0:0)	LMGP06050012	Glycerophospholipids	Glycerophosphoinositols	M-H	C31H49O12P	33.5	0	1.49857	5204.75	2996.38	3732.88	6343.51	3262.62	2377.55	3163.16	2762.94	8627.76	6370.46	7179.92	9704.34	5352.78	3897.04	3465.43	6177.62	7278.74	3439.15	4810.95	5308.25	3310.29	575.986	6.15626e-06	2805.27	396.887	6.15626e-06	985.944	6.15626e-06	2946.71	495.669	2281.62	2379.63	1328.81	604.297	728.611	1640.47	2996.47
5.10_669.4880m/z	669.488	5.09787	neg	DG(20:5(5Z,8Z,11Z,14Z,17Z)/22:5(7Z,10Z,13Z,16Z,19Z)/0:0)[iso2]	LMGL02010280	Glycerolipids	Diradylglycerols	M-H2O-H	C45H68O5	33	0	-1.19446	60621.1	57271.7	58977.3	57745.9	57498.1	11870.7	36594.5	1416.69	17.8848	10521.3	1821.39	12726.8	7816.68	36590.3	14038.9	6412.93	5788.39	3878.88	6433.64	32565	74081.1	49965.8	114777	173111	351448	42388.4	115340	17423.3	275460	1841.52	29837.5	99404	37057.1	6127.57	15440.7	31734.8	13082.5
12.16_919.6863m/z	919.686	12.1582	neg	TG(18:3(9Z,12Z,15Z)/20:5(5Z,8Z,11Z,14Z,17Z)/20:5(5Z,8Z,11Z,14Z,17Z))[iso3]	LMGL03011549	Glycerolipids	Triradylglycerols	M-H	C61H92O6	32.9	0	4.49892	7975.32	8262.12	9041.08	9385.18	6069.19	13791.9	24604.6	23274.9	28642.5	26258.1	18113.3	25424.3	34924.9	31148.9	29742.2	32854.1	46715.6	21412.6	15681.8	14169.1	14783.3	6.15626e-06	6.15626e-06	687.481	6.15626e-06	499.55	6.15626e-06	646.954	1821.44	6.15626e-06	943.054	6.15626e-06	1209.13	599.338	6.15626e-06	6.15626e-06	6.15626e-06
1.35_1009.6062m/z	1009.61	1.34745	neg	PI(22:1(11Z)/22:6(4Z,7Z,10Z,13Z,16Z,19Z))	LMGP06010724	Glycerophospholipids	Glycerophosphoinositols	M+FA-H	C53H89O13P	32.4	0	4.07632	73111.8	61256	55369.8	56912.8	66629.4	44686.1	110514	127657	124694	56143.2	79526.7	58055.4	74549.9	134450	92789.4	128080	130751	76551.3	104633	126757	102393	21676.7	6.15626e-06	12013.6	10936.5	6.15626e-06	6831.72	6.15626e-06	25876	18151.7	23656.7	31454.9	14038.4	9863.79	5758.07	29457.3	27340
10.80_653.4938m/z	653.494	10.7977	neg	PA(O-18:0/17:2(9Z,12Z))	LMGP10020027	Glycerophospholipids	Glycerophosphates	M-H2O-H	C38H73O7P	32.2	0	3.34634	7498.23	6474.81	6689.16	4431.2	6337.88	3584.36	4783.57	6754.35	7942.53	6834.75	1232.22	3280.92	5963.34	23756.7	10428	5952.44	8745.21	2325.83	3957.26	8688.96	7896.84	5361.41	9579.82	7478.7	19622	4867.23	11370.2	1718.54	14050.4	947.376	40415.9	1454.74	1544.49	6.15626e-06	634.553	6.15626e-06	552.29
10.80_697.5030m/z	697.503	10.7977	neg	DG(17:2(9Z,12Z)/22:5(7Z,10Z,13Z,16Z,19Z)/0:0)[iso2]	LMGL02010195	Glycerolipids	Diradylglycerols	M+FA-H	C42H68O5	31.8	0	-2.85247	5739.31	3796.97	5268.74	7041.34	5661.81	1673.72	3601.18	4925.37	4469.39	3603.25	4093.52	2145.85	3525.66	8069.17	4597.23	5539.23	5859.41	3214.11	6829.09	4415.22	5094.68	5681.9	4412.75	4886.58	7722.3	4644.54	6024.04	5270.59	4527.07	3753.2	5514.47	4222.99	3111.16	730.623	3190.82	3511.8	2454.82
0.03_770.6413m/z	770.641	0.0322667	neg	PC(O-17:0/20:0)	LMGP01020080	Glycerophospholipids	Glycerophosphocholines	M-H2O-H	C45H92NO7P	31.6	0	-2.47097	10318.9	13180.4	13688.9	6229.05	13164.5	20064	15367.5	13697	14877.2	17480.5	15871	23608.6	18119.1	14637.5	12169.7	15051.8	17431.5	16218.5	12725.8	10187.4	7824.33	8567.07	13208.8	10143.3	7875.46	6176.16	10990.8	10050.7	9845.72	6848.01	13209.9	14943	12768.9	11832.3	14180.1	12287.7	14008.8
0.04_772.5828m/z	772.583	0.0375333	neg	CerP(d18:1/24:1(15Z))	LMSP02050007	Lipids and lipid-like molecules	Sphingolipids	M+FA-H	C42H82NO6P	31.6	0	-4.64573	4910.12	7123.74	6006.33	11492.5	12602.1	25764.6	12257.5	18203.1	13060.7	13117.8	10503.7	18535.7	12035.2	10941.9	16014.9	9674.15	12109.9	19649.2	13085.5	8485.37	12887.9	7931.25	10728.6	9374.44	11360.1	9043.18	9280.08	13588.6	8847.99	13874.5	12329	7846.28	10839	11151.3	6799.7	10860.4	9368.57
19.56_877.7535m/z	877.753	19.5564	neg	1-O-[(6'-O-tetradecanoyl)-a-D-glucopyranosyl]-(2-tetradecanoyloxy)-eicosan-1-ol	LMFA13010008	Fatty Acyls	Fatty acyl glycosides	M-H2O-H	C54H104O9	31.4	0	3.64551	25303.1	26681.6	24551.6	17784.8	18835.6	39779.8	22091.2	33797.4	28144.5	26853.7	23390.8	33343.3	34752.2	39237.6	41091.1	40877.7	19625	21444.6	37563.1	24214.6	30508	23031.6	20730.6	25549.1	17583.1	29253.3	12654	32942.4	16678.8	25299.4	22819	20152.5	27812.8	23019.3	38517	17918.2	23906.7
19.83_938.7932m/z	938.793	19.8272	neg	PC(22:0/26:0)	LMGP01011107	Glycerophospholipids	Glycerophosphocholines	M-H2O-H	C56H112NO8P	31.3	0	-1.54155	10622.9	15305	16689.5	18419.2	17078.2	23857	19106.6	20709	21445.6	22836.7	19066.8	25506.4	25723.2	18669.9	20471.6	7336.91	14418.8	29279.3	19018.1	22713.4	15451	16186	9211.87	13898.8	12684.7	14646.1	13661.1	15209.4	12567.5	9261.97	14343.1	10738.4	19449.6	15972.3	25048	16887	12244.8
2.06_1550.0249m/z	1550.02	2.05882	neg	PC(14:1(9Z)/22:6(4Z,7Z,10Z,13Z,16Z,19Z))	LMGP01011408	Glycerophospholipids	Glycerophosphocholines	2M-H	C44H74NO8P	31.2	0	1.15081	5167.34	7892.66	12085	11409.7	10027.2	6.15626e-06	33006.7	6.15626e-06	1547.79	6.15626e-06	6.15626e-06	1548.75	14034.1	254934	51281.4	1408.2	27369.4	29796.2	111977	67751.5	182174	31759	6.15626e-06	6.15626e-06	6.15626e-06	6.15626e-06	6.15626e-06	6.15626e-06	41172.1	34443.1	38328.1	18624	6.15626e-06	6.15626e-06	6.15626e-06	6.15626e-06	12698.1
0.59_471.0755m/z	471.076	0.589917	neg	2-bromo-nonanoic acid	LMFA01090025	Fatty Acyls	Fatty Acids and Conjugates	2M-H	C9H17BrO2	31	4.1	0.887706	70831.9	53985.7	72176.3	43112.8	48847.7	43917.8	83530.1	635.262	106274	6.15626e-06	17524.2	19508.5	18388	8412.59	3877.72	6.15626e-06	12667.4	132657	16426.7	31227.3	124734	125107	167492	14990.5	167109	76218.4	57543.8	113015	94550.4	258365	111420	389178	341267	6.15626e-06	100223	456505	234068
13.75_172.9413m/z	172.941	13.7508	neg	Dichloroacetic acid	LMFA01090070	Fatty Acyls	Fatty Acids and Conjugates	M+FA-H	C2H2Cl2O2	31	0	-0.819006	1555.09	1339.94	1361.54	1660.95	862.269	426.041	125.651	333.874	425.902	261.607	193.86	346.483	168.632	1232.22	668.27	1063.32	766.461	627.252	1199.98	970.258	887.939	1504.03	866.451	1170.45	1289.35	1151.58	1177.3	1706.59	644.484	1202.54	1282.18	1099.52	922.098	1304.94	1350.86	1175.41	1142.5
19.56_912.7476m/z	912.748	19.5564	neg	TG(20:4(5Z,8Z,11Z,14Z)/18:2(9Z,12Z)/20:4(5Z,8Z,11Z,14Z)) (d5)	LMGL03010016	Glycerolipids	Triradylglycerols	M-H2O-H	C61H93D5O6	30.9	0	-2.46943	6513.12	7115.46	5016.86	6617.77	8993.72	10999.5	13141.3	12158.6	11493.8	5896.86	8854.26	12009.1	16796.3	9827.91	10338.8	9326.31	9574.29	9181.56	12505.5	7854.56	16565.1	9606.03	3902.35	4848.68	4519.95	5368.71	6307.68	6805.6	3863.54	8323.62	9825.68	3447.38	7941.1	6757.22	10355.5	9115.13	120.104
12.51_1007.7368m/z	1007.74	12.5052	neg	TG(17:1(9Z)/22:6(4Z,7Z,10Z,13Z,16Z,19Z)/22:6(4Z,7Z,10Z,13Z,16Z,19Z))[iso3]	LMGL03012287	Glycerolipids	Triradylglycerols	M+FA-H	C64H98O6	30.6	7.08	2.39118	8526.18	10331.5	7443.17	12794	7310.43	7203.26	20052.4	18094.4	14868.8	15139	3586.74	6748.34	15150.9	10453.4	8608	8814.84	8952.43	12509.7	1327.89	9635.23	3861.28	27289.6	19296.3	4900.88	6439.75	16848.9	8548.64	12708.3	9787.62	3144.37	3925.69	6.15626e-06	1474.54	6.15626e-06	1167.83	6.15626e-06	6.15626e-06
12.95_875.6585m/z	875.658	12.9473	neg	1-eicosanoyl-2-docosanoyl-sn-glycero-3-phosphosulfocholine	LMGP00000053	Glycerophospholipids	Other Glycerophospholipids	M-H	C49H97O8PS	30.4	0	1.79814	20128.9	20348.5	20187.7	22148.6	20847.8	5291.63	9247.12	12405.5	9150.89	8828.64	8519.24	14645.4	17033.5	13654	11654.3	19866.2	20079	17046	14539.6	11319.9	15312.3	17127.2	11448.8	13685	14483.4	21310	23553.2	8678.06	17180.4	29679.4	33334.8	26458.2	25965.2	37603.8	33616.6	17066.1	33673.9
1.50_1868.3749m/z	1868.37	1.50107	neg	PI(O-20:0/22:1(11Z))	LMGP06020067	Glycerophospholipids	Glycerophosphoinositols	2M-H	C51H99O12P	30.2	0	3.93596	2788.35	2181.8	1822.68	3371.3	3849.74	6.15626e-06	6.15626e-06	6.15626e-06	6.15626e-06	6.15626e-06	6.15626e-06	6.15626e-06	6.15626e-06	26129	24429.1	2196.17	8981.31	7627.82	15355.3	15255.9	13257.9	6.15626e-06	6.15626e-06	6.15626e-06	6.15626e-06	6.15626e-06	6.15626e-06	6.15626e-06	1452.78	6.15626e-06	2595.3	4285.93	6.15626e-06	6.15626e-06	6.15626e-06	3108.41	9097.88
14.77_959.8028m/z	959.803	14.7668	pos	TG(18:2(9Z,12Z)/18:3(9Z,12Z,15Z)/22:0)[iso6]	LMGL03011116	Glycerolipids	Triradylglycerols	M+Na	C61H108O6	57.9	93.3	-1.0803	635414	619312	603951	590346	617558	6.15626e-06	4142.81	7763.38	3015.92	1331.75	3487.7	1243.26	3391.87	214341	108746	234275	92238.8	98584.6	283724	249937	172928	1.16633e+06	1.2135e+06	807773	774786	1.06665e+06	948174	709672	759617	674768	965948	815867	977098	494353	1.17715e+06	943972	740851
1.18_277.2160m/z	277.216	1.18118	pos	17-hydroxy-linolenic acid	LMFA02000239	Fatty Acyls	Octadecanoids	M+H-H2O	C18H30O3	57.7	93.4	-0.654353	18932.6	19970	20323.5	18590.3	20334.2	3245.5	6018.95	5433.88	2817.88	5022.77	3923.85	10278.9	8932.12	11236.4	10966.1	9997.63	7552.24	13320.6	12066.5	22867.6	27062.2	19453.9	29212.4	50148	81768.9	23913.8	26319	18784.5	51126.7	7075.68	7852.56	25696.8	12299	5478.77	5381.8	7626.16	7193.9
13.27_842.7213m/z	842.721	13.2693	pos	TG(14:0/18:2(9Z,12Z)/18:3(9Z,12Z,15Z))[iso6]	LMGL03014383	Glycerolipids	Triradylglycerols	M+NH4	C53H92O6	57.7	92	-2.37982	1.40418e+07	1.36575e+07	1.39354e+07	1.28661e+07	1.33716e+07	46184.7	119953	280264	86522.4	37221.9	41734.7	99199.1	156857	5.3814e+06	2.79805e+06	4.48116e+06	1.38103e+06	2.53501e+06	6.43955e+06	6.46464e+06	3.99125e+06	1.45151e+07	2.90226e+07	1.61505e+07	1.48153e+07	2.08308e+07	1.89847e+07	1.7623e+07	1.75002e+07	1.63869e+07	2.754e+07	1.94789e+07	2.25261e+07	1.32005e+07	1.8168e+07	2.33098e+07	1.77049e+07
4.14_724.4904m/z	724.49	4.14008	pos	PA(15:0/22:6(4Z,7Z,10Z,13Z,16Z,19Z))	LMGP10010158	Glycerophospholipids	Glycerophosphates	M+NH4	C40H67O8P	57.3	88.9	-1.09381	393845	376467	367788	355578	363461	6.15626e-06	1549.58	2618.63	2540.42	3401.12	12106.2	134.1	4794.82	193972	41140.2	30642.3	33165.6	80830.9	262774	84685.1	69147.1	1.37355e+06	370056	607727	558678	699612	1.65443e+06	1.04701e+06	683969	426618	456938	314388	538278	223912	345380	242047	311339
9.18_720.5535m/z	720.553	9.18015	pos	PA(18:0/18:1(9Z))	LMGP10010037	Glycerophospholipids	Glycerophosphates	M+NH4	C39H75O8P	57.3	92.6	-0.434277	94632.7	90283.9	81050.6	91337.4	81039.3	6.15626e-06	6.15626e-06	367.572	6.15626e-06	6.15626e-06	6.15626e-06	6.15626e-06	382.655	8406.22	80.037	1701.47	2830.63	10159.9	13930	14167.1	18950.3	106505	94345.1	97360.9	79248	196157	157411	114961	88024.9	202252	236394	125570	138090	150661	204441	209251	195541
12.98_840.7052m/z	840.705	12.9788	pos	TG(14:0/18:3(9Z,12Z,15Z)/18:3(9Z,12Z,15Z))[iso3]	LMGL03012795	Glycerolipids	Triradylglycerols	M+NH4	C53H90O6	57	89	-2.82866	1.40412e+07	1.30837e+07	1.24724e+07	1.3041e+07	1.27086e+07	7927.25	43427.1	195188	34958.8	10137	5831.01	65062.2	56463.8	4.68596e+06	2.41781e+06	2.37103e+06	676094	1.67784e+06	5.54093e+06	6.7091e+06	4.59075e+06	1.22506e+07	1.67937e+07	2.10354e+07	1.90406e+07	1.23667e+07	1.8249e+07	1.79744e+07	2.23845e+07	1.23701e+07	1.95524e+07	2.4756e+07	2.88638e+07	1.46155e+07	1.36782e+07	2.06307e+07	2.55795e+07
13.66_852.7195n	870.753	13.6639	pos	TG(16:0/18:2(9Z,12Z)/18:3(9Z,12Z,15Z))[iso6]	LMGL03010167	Glycerolipids	Triradylglycerols	M+NH4, 2M+NH4, M+H	C55H96O6	56.9	86.6	-1.38202	6.95758e+08	7.09722e+08	6.89833e+08	6.5678e+08	6.49167e+08	3.55895e+06	1.12784e+07	3.45572e+07	5.07288e+06	3.35978e+06	3.02129e+06	1.26676e+07	9.88835e+06	3.5081e+08	2.07245e+08	3.01123e+08	1.25508e+08	2.31048e+08	4.43025e+08	3.92366e+08	3.07642e+08	8.44742e+08	9.75306e+08	6.43244e+08	6.50682e+08	1.23233e+09	9.53186e+08	9.19053e+08	7.47809e+08	9.24195e+08	1.12888e+09	8.853e+08	9.61319e+08	6.76497e+08	9.28835e+08	9.13985e+08	8.40035e+08
13.31_876.7195n	894.754	13.3071	pos	TG(18:1(9Z)/18:2(9Z,12Z)/18:4(6Z,9Z,12Z,15Z))[iso6]	LMGL03016218	Glycerolipids	Triradylglycerols	M+H, M+K, M+Na, M+NH4	C57H96O6	56.8	86.4	-1.31779	2.79407e+09	2.25951e+09	2.45973e+09	2.48994e+09	2.53335e+09	2.87529e+07	7.46355e+07	2.08113e+08	3.66336e+07	2.14454e+07	2.1426e+07	9.00936e+07	5.93033e+07	1.16774e+09	7.5092e+08	1.14747e+09	4.86409e+08	9.45254e+08	1.67261e+09	1.52261e+09	8.79873e+08	3.20613e+09	3.54892e+09	2.30816e+09	2.26427e+09	3.01047e+09	2.85263e+09	2.89679e+09	2.12535e+09	3.56112e+09	3.89132e+09	3.21154e+09	2.83803e+09	3.48657e+09	4.54636e+09	2.95808e+09	3.12303e+09
12.68_963.7384m/z	963.738	12.676	pos	TG(17:1(9Z)/20:5(5Z,8Z,11Z,14Z,17Z)/22:4(7Z,10Z,13Z,16Z))[iso6]	LMGL03011671	Glycerolipids	Triradylglycerols	M+Na	C62H100O6	56.7	97.2	-2.94991	76154.2	67830.3	72541.4	79494.3	46763.5	6.15626e-06	6.15626e-06	6.15626e-06	6.15626e-06	6.15626e-06	6.15626e-06	6.15626e-06	1.23125e-05	26187.1	17917.1	20142.9	2061.35	4768.33	20652.2	23960.8	14656.9	106078	53116.9	68694.9	102201	98641.3	85357.8	128544	49354.7	45716.2	107645	100520	79046.4	62203.2	189635	115282	90438.8
1.28_495.3329n	496.34	1.27593	pos	PC(16:0/0:0)	LMGP01050018	Glycerophospholipids	Glycerophosphocholines	M+H, M+Na	C24H50NO7P	56.6	86.9	0.910633	189445	165254	173954	162101	163220	45714.2	105213	34843	43039.1	78867.7	73318.4	26934.7	46106.6	93405.2	65735.5	138428	78395.2	133296	115037	59092.1	61167.9	173020	72694.8	105940	106752	249323	254254	188486	137541	415868	402390	189824	274146	251006	279971	134018	190359
6.60_672.4718n	690.506	6.59632	pos	PA(16:0/18:2(9Z,12Z))	LMGP10010023	Glycerophospholipids	Glycerophosphates	M+H, M+NH4	C37H69O8P	56.6	86.8	-1.73319	3.10931e+06	2.72555e+06	2.4204e+06	2.30306e+06	2.14981e+06	3.56109e+06	5.68296e+06	4.60806e+06	6.35667e+06	3.99341e+06	3.1746e+06	5.12718e+06	5.5561e+06	3.2771e+06	2.35493e+06	4.67438e+06	3.91673e+06	2.28348e+06	2.52705e+06	3.50858e+06	2.85092e+06	3.63224e+06	3.8875e+06	2.01326e+06	2.26028e+06	3.36345e+06	879095	1.34832e+06	1.12534e+06	559336	1.36303e+06	1.73704e+06	887251	89402.2	486921	340949	314641
13.63_878.7355n	896.769	13.6255	pos	TG(18:0/18:2(9Z,12Z)/18:4(6Z,9Z,12Z,15Z))[iso6]	LMGL03016147	Glycerolipids	Triradylglycerols	M+NH4, 2M+NH4, M+H	C57H98O6	56.4	84.9	-0.958766	2.24288e+09	2.22715e+09	2.1671e+09	2.125e+09	2.09381e+09	9.38643e+06	2.97008e+07	1.04356e+08	1.16499e+07	8.17253e+06	7.43611e+06	3.50985e+07	2.30025e+07	9.25605e+08	4.86919e+08	9.82413e+08	3.71849e+08	6.20321e+08	1.31205e+09	8.9333e+08	6.02306e+08	2.60378e+09	2.99275e+09	1.95553e+09	1.98367e+09	3.09312e+09	2.56461e+09	2.5102e+09	2.27917e+09	3.22706e+09	3.64328e+09	2.95932e+09	2.68105e+09	2.69443e+09	3.96181e+09	2.58477e+09	3.26875e+09
5.03_608.5251m/z	608.525	5.0283	pos	DG(16:0/18:3(9Z,12Z,15Z)/0:0)[iso2]	LMGL02010032	Glycerolipids	Diradylglycerols	M+NH4	C37H66O5	56.3	86	0.362966	77736.9	76309.5	72662.9	67345.5	75000	66617.1	111375	9987.25	3234.06	47505.4	10344.6	47087.1	32928.4	101513	70880.9	23587.8	26167.7	26360.3	26309.9	61036.4	156890	40927.6	85486.1	169812	309101	51318.3	94936	37826.5	256031	8983.03	37711.5	114704	50513.8	14074	23520.4	51042.1	22191.4
8.00_674.4877n	692.521	7.99632	pos	PA(16:0/18:1(11Z))	LMGP10010007	Glycerophospholipids	Glycerophosphates	M+NH4, M+Na, M+H	C37H71O8P	56.3	86.3	-1.47815	999276	788620	739126	683594	726789	1.08369e+06	1.37351e+06	1.70636e+06	1.73627e+06	893217	754011	1.7108e+06	2.57043e+06	660598	332764	1.83397e+06	1.71294e+06	911513	685670	1.46112e+06	1.19428e+06	1.53045e+06	1.66191e+06	551010	497257	1.29541e+06	283890	665526	290566	883511	1.11398e+06	857453	650698	34579	357613	204611	255672
13.97_854.7353n	872.769	13.9719	pos	TG(16:0/18:1(9Z)/18:3(9Z,12Z,15Z))[iso6]	LMGL03010145	Glycerolipids	Triradylglycerols	M+NH4, M+Na, 2M+NH4, M+K, M+H	C55H98O6	56.2	83	-1.16164	7.4276e+08	7.36302e+08	7.33755e+08	7.18405e+08	7.97898e+08	1.40012e+07	3.32815e+07	5.48332e+07	1.63149e+07	1.52375e+07	1.31628e+07	3.37615e+07	2.78211e+07	3.44079e+08	2.31629e+08	3.59515e+08	1.58484e+08	2.48965e+08	4.90176e+08	4.19269e+08	2.80012e+08	7.48978e+08	1.10361e+09	5.8618e+08	6.18449e+08	1.37495e+09	8.84881e+08	8.97195e+08	6.88968e+08	1.16502e+09	1.35952e+09	7.83193e+08	9.3032e+08	6.43127e+08	8.98845e+08	1.04219e+09	9.72266e+08
13.36_850.7038n	868.738	13.3614	pos	TG(16:0/18:2(9Z,12Z)/18:4(6Z,9Z,12Z,15Z))[iso6]	LMGL03015732	Glycerolipids	Triradylglycerols	M+NH4, 2M+NH4, M+H	C55H94O6	55.8	81.2	-1.41912	7.85294e+08	6.07532e+08	7.09131e+08	7.16424e+08	7.41139e+08	1.64218e+06	5.27657e+06	2.29939e+07	2.40942e+06	938164	729080	8.74704e+06	4.56148e+06	2.66766e+08	1.7403e+08	1.63982e+08	6.37928e+07	1.80847e+08	3.58938e+08	5.53635e+08	3.28568e+08	9.25297e+08	8.1773e+08	7.93364e+08	7.66576e+08	9.43548e+08	9.03188e+08	9.62253e+08	7.90505e+08	7.43952e+08	8.47729e+08	1.01018e+09	1.14267e+09	7.26884e+08	7.57875e+08	1.05856e+09	8.78491e+08
14.25_882.7665n	900.801	14.2487	pos	TG(18:0/18:2(9Z,12Z)/18:2(9Z,12Z))[iso3]	LMGL03010287	Glycerolipids	Triradylglycerols	M+K, 2M+Na, 2M+K, M+NH4, M+H	C57H102O6	55.7	83.2	-1.32161	9.85108e+08	9.53938e+08	9.4145e+08	9.08387e+08	9.54436e+08	5.33445e+06	1.54678e+07	4.22121e+07	5.92166e+06	4.61161e+06	4.30287e+06	2.02314e+07	1.3586e+07	3.2177e+08	1.64643e+08	3.70438e+08	1.35374e+08	2.05397e+08	5.73122e+08	2.90125e+08	1.59169e+08	9.94059e+08	1.37904e+09	7.73178e+08	7.59225e+08	1.37115e+09	9.89347e+08	9.72332e+08	9.82247e+08	1.4189e+09	1.71536e+09	1.13005e+09	1.0993e+09	1.1251e+09	1.96363e+09	1.41946e+09	1.62059e+09
1.51_509.3486n	510.356	1.5053	pos	PC(17:0/0:0)	LMGP01050024	Glycerophospholipids	Glycerophosphocholines	M+H, M+Na	C25H52NO7P	55.6	81.2	0.841389	189793	176670	175724	167372	172301	89791.7	176075	23983.1	33962.7	138945	114442	84083.4	103524	264440	226672	125166	161153	214443	338291	96879.2	162049	186401	81135.1	98349.7	76382.3	145793	144915	96814.1	129686	252313	275253	272023	146291	313585	237576	274796	390884
10.91_787.6077n	788.615	10.911	pos	PC(18:0/18:1(11Z))	LMGP01010750	Glycerophospholipids	Glycerophosphocholines	M+H, M+Na, M+K	C44H86NO8P	55.6	81.4	-1.79575	7.76671e+06	7.89022e+06	6.79713e+06	7.34495e+06	7.62538e+06	92578.6	116191	82181.1	67167	103272	97232.9	73342.4	111678	330085	297747	698411	471482	334802	626306	144603	187962	7.9561e+06	7.65683e+06	4.44154e+06	2.85343e+06	1.06074e+07	5.58276e+06	5.4083e+06	9.58685e+06	1.69593e+07	1.4301e+07	1.37613e+07	1.71415e+07	1.18653e+07	2.49887e+07	1.79706e+07	2.07687e+07
11.85_339.2886m/z	339.289	11.8491	pos	Heneicosanedioic acid	LMFA01170036	Fatty Acyls	Fatty Acids and Conjugates	M+H-H2O	C21H40O4	55.6	85.8	-2.16603	102310	105852	96613.5	96196.9	93764.7	6207.19	13636.9	35991	23759.5	17462	13472.2	22324.6	33646.6	137799	41236.9	50403.8	56538.7	41316.1	64473.8	94131.5	73004.1	85695.8	140273	100122	164081	90955	185263	62091.9	182017	105287	607497	88731.7	73564.2	133905	117309	109471	271977
3.69_321.3147m/z	321.315	3.69383	pos	19Z-docosenoic acid	LMFA01030403	Fatty Acyls	Fatty Acids and Conjugates	M+H-H2O	C22H42O2	55.6	85.9	-1.40539	18024.3	17272.3	16144.4	15765.5	15471.2	22636.6	8654.58	8515.02	11075.3	9408.54	12474	9608.74	7619.33	16018.7	11669.5	11548.8	8096.27	15651.3	12207.7	8716.97	7478.37	9944.75	6723.15	7657.41	5226.79	9656.89	6163.66	9777.96	4707.45	7484.42	6863.65	7600.1	6245.26	8402.51	9647.3	7037.18	19042.8
15.02_860.7823n	878.816	15.017	pos	TG(16:0/18:0/18:1(9Z))[iso6]	LMGL03010085	Glycerolipids	Triradylglycerols	M+NH4, M+Na, M+K	C55H104O6	55.3	79.9	-1.13816	7.107e+06	6.6795e+06	6.52665e+06	6.58259e+06	6.60516e+06	328711	458916	599260	448681	336522	458216	437324	427679	1.95237e+06	1.97552e+06	1.40442e+06	747770	1.22165e+06	3.30408e+06	1.41869e+06	1.03953e+06	2.38817e+06	9.00805e+06	4.56957e+06	3.93084e+06	5.96397e+06	4.23833e+06	2.53084e+06	5.4663e+06	1.02999e+07	1.92183e+07	9.53917e+06	1.93957e+07	7.55463e+06	1.90209e+07	1.96365e+07	2.54367e+07
5.80_781.5608n	782.568	5.80468	pos	PC(16:0/20:4(5Z,8Z,11Z,14Z))	LMGP01010007	Glycerophospholipids	Glycerophosphocholines	M+H, M+Na, M+K	C44H80NO8P	55.3	78.9	-1.73619	1.92495e+07	1.79789e+07	1.73486e+07	1.67351e+07	1.74482e+07	5.5353e+06	5.31434e+06	2.21194e+06	2.84253e+06	6.29287e+06	3.62074e+06	1.41447e+06	2.00303e+06	4.59635e+06	4.0247e+06	5.2882e+06	2.87846e+06	3.85468e+06	4.03178e+06	1.24377e+06	2.28873e+06	9.06013e+07	4.76368e+07	1.44678e+07	1.11514e+07	8.21634e+07	3.95217e+07	2.69511e+07	3.01958e+07	2.24788e+07	4.12896e+07	2.08744e+07	2.22665e+07	1.39391e+07	3.00976e+07	8.8473e+06	1.64509e+07
12.62_794.6419n	833.605	12.6179	pos	TG(12:0/18:3(6Z,9Z,12Z)/18:3(9Z,12Z,15Z))[iso6]	LMGL03013501	Glycerolipids	Triradylglycerols	M+NH4, M+K, M+Na	C51H86O6	55.2	80.1	-0.704638	1.37914e+06	1.30545e+06	1.33033e+06	1.28521e+06	1.29031e+06	31946.9	95929	58036	59588.8	55675.2	64465.1	40023.6	47138.9	520267	304166	212886	67112	146612	514152	569579	364829	1.1787e+06	1.97624e+06	1.76496e+06	1.53626e+06	1.2409e+06	1.74615e+06	1.77111e+06	1.89147e+06	1.62505e+06	2.378e+06	2.33436e+06	2.53304e+06	1.53845e+06	1.77408e+06	2.35686e+06	2.74584e+06
14.65_832.7504n	850.784	14.6507	pos	TG(16:0/16:0/18:1(11E))	LMGL03010005	Glycerolipids	Triradylglycerols	M+NH4, M+Na, M+K	C53H100O6	55.2	79.6	-1.94326	1.04051e+07	1.00817e+07	1.0014e+07	1.01229e+07	1.01073e+07	821234	1.33665e+06	1.66032e+06	1.31312e+06	967269	1.04715e+06	1.54589e+06	2.08893e+06	4.18443e+06	4.175e+06	2.67977e+06	1.82415e+06	2.95095e+06	6.21879e+06	3.59154e+06	2.79179e+06	4.354e+06	1.11285e+07	7.58971e+06	5.85057e+06	1.50312e+07	8.67613e+06	6.25744e+06	7.13921e+06	1.52357e+07	3.89878e+07	1.33783e+07	2.42724e+07	1.23032e+07	1.31433e+07	1.90213e+07	2.238e+07
3.64_599.5034m/z	599.503	3.63642	pos	DG(18:1(9Z)/18:3(9Z,12Z,15Z)/0:0)[iso2]	LMGL02010064	Glycerolipids	Diradylglycerols	M+H-H2O	C39H68O5	55.1	82.4	0.0911395	47920.2	43739.2	47790.9	41631.1	40120.1	1562.33	3580.52	6.15626e-06	6.15626e-06	561.233	6.15626e-06	1362.85	2499.68	6.15626e-06	6.15626e-06	636.753	799.817	6.15626e-06	6.15626e-06	1586.3	3036.97	13203.8	29650.8	83921.2	123880	67392.8	89081.3	18385.9	130170	14630.3	26954.7	157642	107585	41547.7	73024.4	149638	76432.4
12.96_822.6724n	861.636	12.9594	pos	TG(14:0/18:2(9Z,12Z)/18:4(6Z,9Z,12Z,15Z))[iso6]	LMGL03014384	Glycerolipids	Triradylglycerols	M+K, 2M+K, M+Na, M+H	C53H90O6	55	81.1	-1.67696	5.4286e+06	5.13014e+06	5.03255e+06	4.87463e+06	5.17343e+06	55802.9	176100	348188	110021	70376.3	43154.8	161119	172873	3.77018e+06	2.62594e+06	2.23156e+06	986291	1.68621e+06	3.96644e+06	4.14986e+06	3.38523e+06	4.76298e+06	5.50465e+06	5.75739e+06	5.12007e+06	4.13687e+06	4.44717e+06	6.90836e+06	5.54942e+06	5.1173e+06	5.55171e+06	7.09994e+06	8.48944e+06	5.63808e+06	4.8866e+06	6.73857e+06	6.34348e+06
13.02_874.7032n	892.738	13.0164	pos	TG(18:2(9Z,12Z)/18:2(9Z,12Z)/18:4(6Z,9Z,12Z,15Z))[iso3]	LMGL03013038	Glycerolipids	Triradylglycerols	M+Na, 2M+NH4, 2M+K, M+K, M+NH4, M+H	C57H94O6	55	78.9	-2.15738	2.16747e+09	1.8329e+09	1.81438e+09	1.7464e+09	1.70044e+09	1.76844e+07	4.6762e+07	1.50126e+08	2.41726e+07	9.73046e+06	9.77829e+06	6.31727e+07	3.70626e+07	9.81193e+08	6.19955e+08	8.22165e+08	3.33835e+08	6.5931e+08	1.27726e+09	1.13299e+09	8.70994e+08	2.44169e+09	2.27609e+09	1.7662e+09	1.90562e+09	1.97968e+09	2.01987e+09	2.39318e+09	1.8723e+09	2.25504e+09	2.8504e+09	2.0131e+09	2.72566e+09	2.34191e+09	3.09979e+09	2.32997e+09	2.68068e+09
1.05_286.2739m/z	286.274	1.04762	pos	C17 Sphingosine	LMSP01040002	Sphingolipids	Sphingoid bases	M+H	C17H35NO2	54.9	79.6	-0.544297	7072.14	6193.29	6405.93	5742.11	5689.48	6382.67	6836.53	7309.86	7456.18	10739.2	6658.88	5801.09	5893.92	9726.38	8719.26	8855.43	7705.69	8025.76	7503.08	6730.21	5299.11	6156.27	4811.82	4270.54	3425.2	4491.3	2906.18	4114.44	3117.84	7806.35	6621.17	5356.46	7476.9	6779.37	6116.08	5830.4	6473.84
13.91_880.7506n	898.785	13.9145	pos	TG(18:1(9Z)/18:1(9Z)/18:3(9Z,12Z,15Z))[iso6]	LMGL03010329	Glycerolipids	Triradylglycerols	M+K, 2M+NH4, 2M+Na, 2M+K, M+Na, M+NH4, M+H	C57H100O6	54.9	78.9	-1.56687	2.05561e+09	2.0394e+09	1.99118e+09	1.92731e+09	2.12218e+09	1.758e+07	4.85758e+07	1.33324e+08	1.86854e+07	1.43511e+07	1.25439e+07	6.38414e+07	3.75997e+07	8.69788e+08	4.8159e+08	9.09198e+08	3.80243e+08	5.81655e+08	1.31539e+09	8.7993e+08	5.54767e+08	2.06844e+09	2.8371e+09	1.64285e+09	1.86372e+09	3.04773e+09	2.36454e+09	2.1687e+09	1.97198e+09	3.38285e+09	3.4575e+09	2.27311e+09	2.23457e+09	2.27542e+09	3.50175e+09	2.57425e+09	2.99607e+09
4.37_601.5194m/z	601.519	4.36935	pos	DG(18:0/18:3(9Z,12Z,15Z)/0:0)[iso2]	LMGL02010057	Glycerolipids	Diradylglycerols	M+H-H2O	C39H70O5	54.8	82.9	0.579431	7423.75	6499.87	5991.59	6184.2	5604.35	6.15626e-06	6.15626e-06	6.15626e-06	6.15626e-06	6.15626e-06	6.15626e-06	301.62	6.15626e-06	6.15626e-06	6.15626e-06	6.15626e-06	6.15626e-06	6.15626e-06	6.15626e-06	6.15626e-06	6.15626e-06	6.15626e-06	317.772	13559.1	19508.2	6649.59	6892.07	1110.65	21417.9	441.636	1078.46	21596.3	29662.7	2156.59	11244.7	37465.4	12829.2
12.73_872.6875n	890.722	12.733	pos	TG(18:2(9Z,12Z)/18:3(6Z,9Z,12Z)/18:4(6Z,9Z,12Z,15Z))[iso6]	LMGL03016289	Glycerolipids	Triradylglycerols	M+Na, 2M+NH4, 2M+K, M+K, M+NH4, M+H	C57H92O6	54.7	77	-2.15484	1.64926e+09	1.90023e+09	1.77056e+09	1.51299e+09	1.64608e+09	9.63088e+06	2.57024e+07	9.25918e+07	1.25552e+07	4.25956e+06	2.46604e+06	4.62581e+07	1.84074e+07	7.86253e+08	4.51814e+08	4.12762e+08	1.41499e+08	4.47193e+08	9.88687e+08	1.12132e+09	8.04845e+08	1.90739e+09	1.31159e+09	1.97757e+09	1.82722e+09	1.27562e+09	1.81184e+09	2.21936e+09	1.76131e+09	1.86487e+09	2.66384e+09	2.30637e+09	3.24251e+09	2.55581e+09	2.17999e+09	1.91896e+09	3.66844e+09
0.82_257.1898m/z	257.19	0.819067	pos	17-octadecene-9,11-diynoic acid	LMFA01030558	Fatty Acyls	Fatty Acids and Conjugates	M+H-H2O	C18H26O2	54.6	79.9	-0.622164	1779.15	1818.09	1037.9	1036.72	2145.89	108.27	6.15626e-06	6.15626e-06	6.15626e-06	371.094	6.15626e-06	145.443	6.15626e-06	432.508	460.796	585.609	119.518	557.927	974.981	2772.47	2757.72	379.704	2201.27	8362.31	9591.1	165.942	1384.54	1261.13	6428.28	173.641	629.684	3500.45	2825.7	123.561	504.387	489.482	639.977
1.05_275.2004m/z	275.2	1.04762	pos	13-keto-9Z,11E,15Z-octadecatrienoic acid	LMFA02000028	Fatty Acyls	Octadecanoids	M+H-H2O	C18H28O3	54.6	80.3	-0.613446	6153.9	8210.69	6798.89	7051.98	7505.79	3497.43	3122.13	4336.09	3078.39	3520.43	3370.15	4613.02	3780.46	5052.24	4224	6634.69	4829.43	5845.63	6104.49	11443.9	12275.5	6831.56	11080.8	19250.7	21486.7	6466.54	8052.97	8863.55	15962.2	3972.47	4224	7420.71	5060.59	3423.46	3070.69	4107.32	4084.81
6.89_783.5767n	784.584	6.8852	pos	PC(18:1(9Z)/18:2(6Z,9Z))	LMGP01010893	Glycerophospholipids	Glycerophosphocholines	M+H, M+Na, M+K, 2M+Na, 2M+H	C44H82NO8P	54.6	74.8	-1.41475	1.8178e+07	1.77233e+07	1.75482e+07	1.71146e+07	1.78101e+07	3.2668e+06	3.09514e+06	2.94973e+06	4.32231e+06	5.32873e+06	5.73276e+06	2.16691e+06	2.95815e+06	3.94846e+06	3.28986e+06	6.31104e+06	4.01165e+06	5.35631e+06	5.94101e+06	1.31582e+06	2.84803e+06	7.87417e+07	5.21523e+07	1.27378e+07	1.13633e+07	1.05361e+08	3.73719e+07	2.4351e+07	3.73083e+07	2.01453e+07	6.37871e+07	2.6174e+07	1.79287e+07	1.41957e+07	3.53277e+07	1.13181e+07	1.1541e+07
10.48_716.5352n	734.569	10.4839	pos	PA(18:0/19:1(9Z))	LMGP10010316	Glycerophospholipids	Glycerophosphates	M+NH4, 2M+Na, M+K, M+Na, M+H	C40H77O8P	54.5	74.6	-0.564495	1.72856e+06	1.70857e+06	1.67119e+06	1.75976e+06	1.72377e+06	6.15626e-06	2121.79	1656.61	6.15626e-06	161.699	401.945	1737.85	13225.4	134714	36969.4	125410	116703	114676	278344	207636	202857	1.1837e+06	1.02715e+06	1.60662e+06	1.27187e+06	1.9972e+06	1.71639e+06	2.14711e+06	2.18517e+06	3.41053e+06	2.37173e+06	2.78601e+06	3.22255e+06	2.71637e+06	4.29757e+06	5.06277e+06	4.72627e+06
12.90_796.6571n	814.691	12.9017	pos	TG(12:0/18:2(9Z,12Z)/18:3(6Z,9Z,12Z))[iso6]	LMGL03013482	Glycerolipids	Triradylglycerols	M+NH4, M+K, M+Na	C51H88O6	54.5	81.2	-1.24082	1.48766e+06	1.43216e+06	1.36683e+06	1.3864e+06	1.37814e+06	64096.9	99028.3	73324.4	71613.1	86311.8	74569	75058.3	72613.1	637519	375367	427617	202606	368290	608714	501795	350386	1.49886e+06	3.42394e+06	1.27289e+06	1.27162e+06	2.04666e+06	1.89478e+06	1.67298e+06	1.66581e+06	2.19327e+06	3.60707e+06	2.15699e+06	2.1986e+06	1.37529e+06	2.82118e+06	2.63936e+06	1.77116e+06
3.64_728.5215m/z	728.521	3.63642	pos	PA(18:3(9Z,12Z,15Z)/19:1(9Z))	LMGP10010410	Glycerophospholipids	Glycerophosphates	M+NH4	C40H71O8P	54.5	76.2	-1.42174	270358	261569	247847	241935	247135	6.15626e-06	1748.8	93.403	286.006	98.2536	96.1156	2148.41	1207.46	6.15626e-06	6.15626e-06	6.15626e-06	2917.62	6.15626e-06	6.15626e-06	1504.52	6143.91	78187.1	95933.3	440433	645663	316607	452112	103576	675641	97475.2	177387	913599	638617	283182	423947	896859	459910
3.24_597.4880m/z	597.488	3.2422	pos	DG(18:4(6Z,9Z,12Z,15Z)/18:1(9Z)/0:0)[iso2]	LMGL02010504	Glycerolipids	Diradylglycerols	M+H-H2O	C39H66O5	54.4	81.7	0.49441	15957.7	12721.3	12425	13984.7	11721.3	6.15626e-06	6.15626e-06	6.15626e-06	6.15626e-06	6.15626e-06	6.15626e-06	6.15626e-06	6.15626e-06	6.15626e-06	6.15626e-06	261.013	6.15626e-06	6.15626e-06	6.15626e-06	210.915	698.768	4862.84	9436.09	17899.5	17799	12176.5	19858.9	4856.36	22650.4	6698.96	7694.87	27096.7	31734.8	19362.1	21129.9	33618.3	42131.8
1.35_522.3561m/z	522.356	1.3523	pos	PC(18:1(6Z)/0:0)	LMGP01050029	Glycerophospholipids	Glycerophosphocholines	M+H	C26H52NO7P	54.2	74	1.23913	339985	340626	324805	308483	314337	12772.1	39186.5	27992.2	20357.8	36673	28974.2	21644.1	34169.1	60816.6	36489.6	175804	70191.5	93834	131723	47071.6	48406.2	365938	167409	157925	171812	416187	406555	192414	268441	809202	750711	422974	357266	551251	643864	217365	457096
12.96_965.7551m/z	965.755	12.9594	pos	TG(17:1(9Z)/20:5(5Z,8Z,11Z,14Z,17Z)/22:3(10Z,13Z,16Z))[iso6]	LMGL03011504	Glycerolipids	Triradylglycerols	M+Na	C62H102O6	54.2	84.5	-1.83664	76150.5	67267	70847.8	56096.5	59028.9	6.15626e-06	6.15626e-06	6.15626e-06	6.15626e-06	6.15626e-06	6.15626e-06	6.15626e-06	6.15626e-06	19073.2	13187	29411.3	2310.51	2801.32	33638.6	16342.2	7190.35	75116.9	76920.8	76126.1	98903.9	100019	116247	120687	72756.7	64103.2	101471	121777	82616.5	75129.5	207172	146824	78153.5
13.84_866.7354n	884.769	13.8374	pos	TG(17:0/18:2(9Z,12Z)/18:3(9Z,12Z,15Z))[iso6]	LMGL03010222	Glycerolipids	Triradylglycerols	M+NH4, M+Na, M+K, 2M+NH4, M+H	C56H98O6	54.2	74.7	-1.0363	8.17141e+07	8.07375e+07	7.80704e+07	7.73457e+07	7.99866e+07	429234	1.12873e+06	2.80329e+06	633823	464034	476489	1.31569e+06	1.0925e+06	2.01191e+07	1.01076e+07	1.71638e+07	6.74256e+06	1.22191e+07	3.61232e+07	2.52785e+07	1.52847e+07	1.283e+08	1.64047e+08	9.70962e+07	9.06716e+07	1.73481e+08	1.49884e+08	9.51316e+07	9.10005e+07	1.00736e+08	1.93031e+08	7.89182e+07	9.15565e+07	1.19172e+08	1.49109e+08	1.27567e+08	1.25062e+08
1.33_323.2578m/z	323.258	1.3332	pos	PGE1 alcohol	LMFA03010053	Fatty Acyls	Eicosanoids	M+H-H2O	C20H36O4	54.1	76.7	-0.772292	2243.4	1831.26	2002.16	1605.22	1516.33	6.15626e-06	6.15626e-06	198.371	6.15626e-06	223.497	0.481116	6.15626e-06	215.285	1402.63	251.205	112.356	428.77	111.838	142.256	81.9619	175.816	614.554	1055.45	1503.21	1259.13	3056.34	21213.9	417.92	1310.86	6.15626e-06	6.15626e-06	732.857	244.832	152.637	729.009	174.562	6.15626e-06
13.82_892.7510n	910.785	13.8182	pos	TG(18:2(9Z,12Z)/18:3(6Z,9Z,12Z)/19:1(9Z))[iso6]	LMGL03016291	Glycerolipids	Triradylglycerols	M+NH4, M+Na, M+K	C58H100O6	54.1	84	-1.08852	3.28103e+07	3.21961e+07	3.08402e+07	3.11188e+07	3.20063e+07	123908	421068	1.16512e+06	192677	155903	258387	457980	338431	8.03669e+06	3.60008e+06	7.35328e+06	2.67272e+06	4.6641e+06	1.46232e+07	9.10094e+06	5.46123e+06	5.83749e+07	6.86627e+07	3.84178e+07	3.66722e+07	6.28633e+07	5.3933e+07	3.73338e+07	3.41519e+07	4.05709e+07	6.76319e+07	3.26908e+07	3.42706e+07	5.32365e+07	7.76258e+07	4.32384e+07	4.86818e+07
14.09_860.7686m/z	860.769	14.0948	pos	TG(15:0/18:1(9Z)/18:2(9Z,12Z))[iso6]	LMGL03015146	Glycerolipids	Triradylglycerols	M+NH4	C54H98O6	54.1	74.2	-1.86093	4.71894e+06	4.5686e+06	4.62358e+06	4.48244e+06	4.40894e+06	70377.8	122080	171129	133578	89242.1	74318.1	114373	180681	1.06507e+06	733085	1.02502e+06	403571	930052	2.50053e+06	1.48173e+06	815963	6.00964e+06	1.31669e+07	4.3658e+06	3.78636e+06	1.58521e+07	9.84836e+06	4.59197e+06	5.28294e+06	7.99045e+06	1.78369e+07	4.09915e+06	5.05352e+06	5.33477e+06	8.26716e+06	9.86227e+06	7.07707e+06
14.48_632.5245m/z	632.525	14.4766	pos	DG(18:2(9Z,12Z)/18:3(9Z,12Z,15Z)/0:0)[iso2]	LMGL02010071	Glycerolipids	Diradylglycerols	M+NH4	C39H66O5	54.1	87.4	-0.489938	23042.8	36157	39041.3	35948.4	44718.1	939.106	532.538	1919.73	6.15626e-06	6.15626e-06	6.15626e-06	554.924	507.82	571.803	1211.24	689.886	6.15626e-06	5581.64	2953.15	7185.44	2843.96	85901.1	88494.6	45834.7	63423.4	77720.1	69203	56433.7	68054	51048.3	85126.4	43861.6	85103	39584.5	58656.2	61893	60616.6
8.17_603.5346m/z	603.535	8.16875	pos	DG(O-16:0/18:1(9Z))	LMGL02020001	Glycerolipids	Diradylglycerols	M+Na	C37H72O4	54	77	3.92228	1.12588e+06	1.09896e+06	1.07297e+06	1.02238e+06	1.03433e+06	50058.9	77568.6	152021	122528	67240.3	57633.3	138977	277934	279301	56275.8	384310	243316	220049	341542	298777	296360	1.53229e+06	1.42231e+06	1.12293e+06	1.20834e+06	2.62374e+06	2.18274e+06	1.5129e+06	1.88987e+06	2.01687e+06	1.97271e+06	1.69621e+06	1.08605e+06	2.229e+06	1.91473e+06	1.8164e+06	2.82669e+06
13.25_824.6882n	863.651	13.2499	pos	TG(14:0/18:2(9Z,12Z)/18:3(6Z,9Z,12Z))[iso6]	LMGL03014382	Glycerolipids	Triradylglycerols	M+K, 2M+Na, M+Na, M+H	C53H92O6	53.9	74.2	-1.48898	4.27859e+06	4.23522e+06	4.25402e+06	4.1033e+06	4.13483e+06	118489	236314	400009	205690	124987	114903	227424	317169	3.24325e+06	2.47856e+06	2.84996e+06	1.40911e+06	1.96216e+06	3.51461e+06	3.24675e+06	2.50885e+06	4.06114e+06	6.166e+06	3.82858e+06	3.25614e+06	4.67156e+06	3.68837e+06	5.23639e+06	3.65819e+06	5.16311e+06	5.89461e+06	5.23805e+06	5.48308e+06	4.28228e+06	4.49615e+06	5.94539e+06	4.33429e+06
8.13_718.5371m/z	718.537	8.13055	pos	PA(18:1(9Z)/18:1(9Z))	LMGP10010962	Glycerophospholipids	Glycerophosphates	M+NH4	C39H73O8P	53.8	76.1	-1.42292	969261	890331	896181	842567	848151	478190	611176	1.06272e+06	1.02924e+06	508637	437106	952176	1.74483e+06	651165	223702	1.98804e+06	1.16037e+06	624081	718497	1.15499e+06	943653	2.59942e+06	2.94443e+06	872668	911996	2.04816e+06	570209	824107	591120	1.10373e+06	1.47734e+06	1.37994e+06	722105	91865.4	660368	278944	625091
6.16_740.5218m/z	740.522	6.16072	pos	PE(18:3(9Z,12Z,15Z)/18:1(9Z))	LMGP02011190	Glycerophospholipids	Glycerophosphoethanolamines	M+H	C41H74NO8P	53.7	81.6	-0.856724	28624	31001.1	23467.2	22284.1	24965.7	30494.1	27267.9	6118.9	3173.16	4261.78	959.281	4263.45	4834.94	5704.69	3873.14	19609.6	3366.76	7607.36	19045.3	1830.85	1329.19	50728.7	29156.3	72938.6	69398.4	57591.5	60661.5	1808.17	40793.8	11738.3	114125	132011	142295	5515.12	15637.9	24621.7	61535.2
6.65_337.2730m/z	337.273	6.65407	pos	PGF2alpha methyl ether	LMFA03010073	Fatty Acyls	Eicosanoids	M+H-H2O	C21H38O4	53.7	78	-1.95655	36453	37899.8	40493.1	40084.2	41601.9	12878.8	50141.7	60189.7	59913.4	57660.8	55826	49859	40369.8	45797.4	45174.3	53277.7	74660.8	40363.6	38325.6	32099.8	30183.9	30334.9	29452.5	14423.5	15817.9	42683.3	30937.5	17955.1	19030.2	7729.29	16184.1	9944.62	11974.3	4660.02	9576.17	7596.68	7868.11
14.46_862.7851m/z	862.785	14.4578	pos	TG(16:0/17:1(9Z)/18:1(9Z))[iso6]	LMGL03010061	Glycerolipids	Triradylglycerols	M+NH4	C54H100O6	53.5	70.4	-0.900627	1.23669e+06	1.1887e+06	1.14961e+06	1.10551e+06	1.16567e+06	49769.5	111810	129281	120953	65948	86823.6	82177.1	108998	397097	302620	269858	152688	281541	717226	348080	228620	1.1914e+06	2.50259e+06	1.04843e+06	869177	3.23767e+06	2.0328e+06	907276	1.12859e+06	2.34919e+06	5.12324e+06	1.0973e+06	1.45186e+06	1.6218e+06	2.29928e+06	2.22135e+06	2.52616e+06
14.84_846.7667n	885.73	14.8441	pos	TG(16:0/17:0/18:1(9Z))[iso6]	LMGL03010051	Glycerolipids	Triradylglycerols	M+NH4, M+K	C54H102O6	53.5	73	-1.11952	559736	537041	516051	520694	493080	69610.6	122380	160941	179626	72340.7	118242	82239.1	86372.9	345021	256934	176159	131268	156346	383319	164571	120580	394654	659991	404600	303310	791475	485972	258024	300821	885663	2.29e+06	488877	1.00616e+06	613329	1.0266e+06	954234	1.22547e+06
4.57_606.5086m/z	606.509	4.56895	pos	DG(18:4(6Z,9Z,12Z,15Z)/16:0/0:0)[iso2]	LMGL02010498	Glycerolipids	Diradylglycerols	M+NH4	C37H64O5	53.5	81.4	-1.07325	7959.46	7294.39	5468.4	4685.94	6553.97	28.7931	452.084	6.15626e-06	6.15626e-06	386.216	6.15626e-06	22.075	39.6155	5553.61	49.75	938.627	20.6566	37.2618	2519.82	11416.6	17415.8	4071.49	6463.93	22118.1	35236.2	2642.17	11602.8	1884.38	27679.3	6.15626e-06	1469.25	12366.9	7720.56	22.8282	6.15626e-06	3781.75	3011.39
0.91_328.3208m/z	328.321	0.914083	pos	17Z-octadecenoic acid	LMFA01030082	Fatty Acyls	Fatty Acids and Conjugates	M+NH4	C20H38O2	53.4	77.5	-0.77526	2812.49	2505.66	2912.14	3127.32	2771.09	2305.59	2043.93	2036.42	2012.59	3557.67	2990.81	2548.17	2246.05	2907.87	1848.33	3139.06	1989.25	7617.73	3473.05	2669.75	2052.64	1850.54	2804.81	875.049	1131.63	2601.91	1381.82	1947.63	1018.64	2691.08	2299.19	1978.16	1426.82	2744.35	2006.2	2144	2502.94
15.38_914.8302n	953.793	15.3831	pos	TG(18:1(9Z)/18:1(9Z)/20:0)[iso3]	LMGL03010428	Glycerolipids	Triradylglycerols	M+NH4, M+K, M+Na	C59H110O6	53.4	70.2	-0.0583026	3.38272e+06	3.31491e+06	3.20594e+06	3.19436e+06	3.17679e+06	44497	135259	193630	177157	87051.1	136981	123786	154981	1.10999e+06	1.07136e+06	898174	398720	605827	1.84443e+06	789321	569021	1.80888e+06	4.66548e+06	2.66697e+06	2.85066e+06	3.65086e+06	3.01984e+06	1.65033e+06	3.13268e+06	5.84412e+06	7.15489e+06	4.86637e+06	5.85736e+06	4.35493e+06	1.06989e+07	8.62456e+06	1.02618e+07
13.47_838.7037n	856.737	13.4725	pos	TG(15:0/18:2(9Z,12Z)/18:3(9Z,12Z,15Z))[iso6]	LMGL03015167	Glycerolipids	Triradylglycerols	M+NH4, M+Na, M+K	C54H94O6	53.3	69	-1.63551	2.95964e+07	2.82223e+07	2.85647e+07	2.76114e+07	2.84377e+07	342704	616288	918100	653522	394891	289037	528962	1.46689e+06	1.02761e+07	7.02335e+06	1.23785e+07	4.20217e+06	1.05328e+07	2.27313e+07	1.73342e+07	1.04242e+07	4.09228e+07	6.16406e+07	3.15587e+07	2.86416e+07	7.15867e+07	5.67582e+07	3.35545e+07	3.28063e+07	3.32928e+07	6.12767e+07	2.67644e+07	3.68388e+07	3.0272e+07	3.8169e+07	5.2002e+07	4.33212e+07
3.60_684.4716n	702.506	3.59802	pos	PA(17:0/18:3(9Z,12Z,15Z))	LMGP10010233	Glycerophospholipids	Glycerophosphates	M+H, M+NH4	C38H69O8P	53.3	73	-2.07372	171359	169486	163292	165049	164022	6220.95	4562.28	3398.05	3607.95	4642.26	4875.22	9509.91	3994.15	5878.69	9247.57	9085.61	8827.33	4638.49	5140.33	4238.5	13848.6	33786.6	44832.2	324700	460616	234159	226917	88071.3	395512	57292.8	109168	552680	616254	148056	150880	665657	225967
6.07_768.5519m/z	768.552	6.06587	pos	PE-NMe2(16:0/18:1(9Z))	LMGP02010322	Glycerophospholipids	Glycerophosphoethanolamines	M+Na	C41H80NO8P	53.3	77.8	0.76786	6766.47	5336.82	7557.81	4430.62	4525.67	6.15626e-06	6.15626e-06	6.15626e-06	422.267	1004.95	6.15626e-06	6.15626e-06	1650.96	57651	30770.1	6935.25	1187.99	2664.07	76712.2	6.15626e-06	339.422	182124	905.788	6.15626e-06	6.15626e-06	15704.4	10504.8	5454.26	242.973	6.15626e-06	672.028	6.15626e-06	6.15626e-06	6.15626e-06	423.981	6.15626e-06	932.872
0.93_294.2192n	295.226	0.933183	pos	alpha-kamlolenic acid	LMFA02000156	Fatty Acyls	Octadecanoids	M+H, M+Na, M+K	C18H30O3	53.2	71	-0.998748	102964	94742.5	90704.9	84442.6	91719.5	24703.4	38598.3	31155.5	21351.4	44291.8	26573	46868.8	60362.4	137862	107137	67183.9	61947.5	88770.9	202309	142028	139783	88769.8	132199	204596	277006	123053	127627	106216	267900	27999.8	34272.4	88839	41697.6	22058.5	23508	24180.7	27362.7
14.82_872.7826n	890.816	14.8246	pos	TG(16:0/18:1(9Z)/19:1(9Z))[iso6]	LMGL03015729	Glycerolipids	Triradylglycerols	M+NH4, M+Na, 2M+K	C56H104O6	53.2	77.3	-0.75099	1.56657e+06	1.57599e+06	1.52309e+06	1.51056e+06	1.52298e+06	10622.7	53060.8	137489	29698.7	17921.9	25476	51323.8	38484.7	372811	249671	228485	114856	261646	713269	313690	177267	1.53231e+06	3.14608e+06	1.57177e+06	1.4999e+06	3.2554e+06	2.53277e+06	1.34646e+06	1.91354e+06	3.40639e+06	5.75955e+06	1.7748e+06	2.15762e+06	2.23364e+06	4.28016e+06	3.18838e+06	4.53022e+06
15.06_834.7663n	852.8	15.0563	pos	TG(15:0/17:0/18:0)[iso6]	LMGL03015058	Glycerolipids	Triradylglycerols	M+NH4, M+Na	C53H102O6	53.2	78.2	-1.66539	242669	188350	180285	173662	166069	202876	179725	187844	224800	176007	234537	166438	167530	264214	206725	248324	213461	207848	272020	181785	158110	188025	164710	114039	107842	146105	112822	145786	103680	166817	169305	175265	161634	188213	185751	163965	156320
2.63_426.4669m/z	426.467	2.62502	pos	octacosanal	LMFA06000108	Fatty Acyls	Fatty aldehydes	M+NH4	C28H56O	53.2	70.9	-0.0613796	33563.1	31982.3	33585	35336.1	39141.4	54703.8	67324.6	68191.1	67566.6	76636.7	79404.1	67541.4	72822.6	53730.4	83526.5	49707.5	71494.6	102813	70141	39131.2	33584.7	31098.1	30189.3	19260	20593.5	30520.8	23163	39205.7	20335.9	59325.3	56900.2	24344.5	36300.3	66478.1	63200.3	48489.1	47389.7
0.76_230.2476m/z	230.248	0.762617	pos	3E-Tetradecen-1-ol	LMFA05000174	Fatty Acyls	Fatty alcohols	M+NH4	C14H28O	53.1	69.1	-1.03164	800795	751960	726661	686726	740763	758751	847860	643165	710102	710850	581827	685861	816492	763464	600293	664600	747842	909291	753919	683333	702265	758548	677590	498530	497858	809373	619319	766536	528101	892996	854840	735209	716412	961872	914394	815690	812877
15.40_888.8145n	927.778	15.4023	pos	TG(17:0/18:1(9Z)/19:0)[iso6]	LMGL03010227	Glycerolipids	Triradylglycerols	M+NH4, M+K, M+Na	C57H108O6	53.1	67.3	-0.0714269	2.2404e+06	2.11218e+06	2.02215e+06	2.02127e+06	2.02315e+06	69742.5	119918	161609	210057	97977.3	183439	83652.1	108137	561415	546987	421136	198358	300894	907784	323407	261814	600309	3.64356e+06	1.18533e+06	1.07815e+06	1.31601e+06	935003	539281	1.59322e+06	2.81193e+06	3.97865e+06	2.61633e+06	5.72204e+06	2.11172e+06	8.07257e+06	7.42593e+06	8.51055e+06
14.40_908.7818n	947.745	14.3994	pos	TG(18:1(9Z)/18:3(9Z,12Z,15Z)/20:1(11Z))[iso6]	LMGL03010595	Glycerolipids	Triradylglycerols	M+Na, M+K	C59H104O6	53	69.2	-1.60848	1.70276e+07	1.62443e+07	1.56414e+07	1.53183e+07	1.65034e+07	481547	1.10218e+06	2.37716e+06	1.07402e+06	671619	759203	1.43994e+06	1.37957e+06	1.15631e+07	7.52034e+06	1.29394e+07	6.72589e+06	7.41936e+06	1.38973e+07	1.13578e+07	9.46789e+06	2.4303e+07	1.93319e+07	1.53517e+07	1.40979e+07	2.03266e+07	1.49942e+07	1.93279e+07	1.25051e+07	1.6243e+07	2.00559e+07	1.70264e+07	1.75276e+07	1.83625e+07	2.28786e+07	1.7855e+07	1.55838e+07
5.12_738.5061m/z	738.506	5.11635	pos	PE(16:0/18:2(9Z,12Z))	LMGP02010042	Glycerophospholipids	Glycerophosphoethanolamines	M+Na	C39H74NO8P	53	78.3	2.34505	8332.48	7736.97	6760.17	6018.05	6720.53	40.3698	655.861	6.15626e-06	558.6	520.935	4.6796	1.01326	487.055	6.15626e-06	2.70557	5058.99	4.288	2424.87	9733.68	6.15626e-06	6.15626e-06	17449.9	2625.1	16197.3	21074	18210.7	21764.7	794.791	10268.3	6.15626e-06	41584.2	33595	50137.2	6.15626e-06	2050.2	3224.71	5801.49
14.65_948.8132n	966.847	14.6507	pos	TG(18:3(9Z,12Z,15Z)/19:0/22:3(10Z,13Z,16Z))[iso6]	LMGL03011435	Glycerolipids	Triradylglycerols	M+NH4, M+K	C62H108O6	52.9	69.6	-1.43424	1.89324e+06	1.77505e+06	1.79857e+06	1.82075e+06	1.80224e+06	7903.36	4121.7	13328.4	2560.74	2394.7	1865.24	4750.73	2311.81	248830	72352.3	111800	33202.1	129021	428059	647865	520274	2.74942e+06	2.3981e+06	3.28221e+06	2.56398e+06	1.6519e+06	2.77757e+06	2.62779e+06	3.48298e+06	1.55186e+06	2.05058e+06	2.86516e+06	3.86562e+06	2.85352e+06	2.56132e+06	2.15794e+06	3.9874e+06
14.90_636.5555m/z	636.556	14.9016	pos	DG(18:1(9Z)/18:2(9Z,12Z)/0:0)[iso2]	LMGL02010056	Glycerolipids	Diradylglycerols	M+NH4	C39H70O5	52.9	88.6	-1.01239	13617.2	23932.9	32111.5	31310.3	35012.5	6.15626e-06	3249.72	8403.43	6.15626e-06	6.15626e-06	6.15626e-06	3542.57	1358.03	526.974	2215.65	6.15626e-06	690.168	7544.6	688.77	8879.65	6650.74	45417	63449.2	27581.7	33514.6	61539	53902.4	40831.2	40279.9	53033.6	73851.2	33963.1	36650	35008.2	54279.7	47069.7	46416.6
6.01_612.4748n	651.438	6.00835	pos	DG(18:4(6Z,9Z,12Z,15Z)/18:2(9Z,12Z)/0:0)[iso2]	LMGL02010505	Glycerolipids	Diradylglycerols	M+NH4, M+Na, M+K, M+H	C39H64O5	52.9	67.9	-0.883534	1.98524e+07	1.74439e+07	1.63207e+07	1.67499e+07	1.68607e+07	829542	1.15358e+06	2.32423e+06	3.26143e+06	1.05288e+06	1.41176e+06	681181	1.24446e+06	2.02209e+07	9.81774e+06	7.08116e+06	4.09046e+06	8.68894e+06	1.64362e+07	2.32918e+07	1.50919e+07	3.52605e+07	1.40798e+07	2.82906e+07	3.00528e+07	9.00489e+06	2.88836e+07	1.80708e+07	2.18452e+07	1.28875e+07	4.16499e+07	1.76352e+07	2.40176e+07	9.34234e+06	1.08698e+07	1.71507e+07	2.64309e+07
8.48_714.5191n	732.553	8.47695	pos	PA(18:2(9Z,12Z)/19:0)	LMGP10010352	Glycerophospholipids	Glycerophosphates	M+NH4, M+K, M+Na, M+H	C40H75O8P	52.8	69.6	-1.13489	939207	874601	808325	805660	785557	44699.3	72087.2	21005.6	13792.3	44530.5	34993.8	39795	49773.7	359372	145226	356417	211726	287325	549494	331702	314548	1.19354e+06	771390	1.25264e+06	1.38306e+06	2.74621e+06	1.70862e+06	1.93497e+06	2.10928e+06	764948	1.07591e+06	1.15345e+06	1.3065e+06	380175	1.31283e+06	1.55234e+06	873453
12.44_613.4814m/z	613.481	12.4448	pos	DG(16:1(9Z)/18:2(9Z,12Z)/0:0)[iso2]	LMGL02010031	Glycerolipids	Diradylglycerols	M+Na	C37H66O5	52.7	73	2.02399	29705.8	23986.5	22618.8	34321.4	18639.2	6309.57	5129.89	5569.18	4887.7	4235.87	5569.8	3721.42	4783.7	8817.91	5464.51	12755.8	6162.99	5666.7	8771.51	7375.66	13713.8	47069.4	61091.3	64098.4	93166.4	31136.9	48448.1	22647.6	89773.4	9993.42	16921	35766.3	27323.1	11376.9	19842.9	26360.8	10084.8
12.58_667.6474n	668.655	12.5794	pos	Cer(t18:0/24:0)	LMSP02030004	Sphingolipids	Ceramides	M+H, M+K, M+Na	C42H85NO4	52.7	70.9	-0.683465	217418	197993	212878	208052	203892	40567.8	79243.5	46948.3	52862.9	76000.2	55708.5	49872.5	52536.3	324582	208712	617383	253683	143389	222107	354023	317186	233403	167640	297640	337003	315312	256577	261295	343208	177652	341271	158862	150952	80823.2	110173	150458	162615
6.62_575.5032m/z	575.503	6.61555	pos	DG(16:0/18:2(9Z,12Z)/0:0)[iso2]	LMGL02010027	Glycerolipids	Diradylglycerols	M+H-H2O	C37H68O5	52.7	65.8	-0.318915	2.51142e+06	2.36964e+06	1.93978e+06	1.90031e+06	1.60343e+06	576385	1.08418e+06	771055	1.00087e+06	888749	709620	897708	1.02314e+06	1.52956e+06	791608	1.1102e+06	939095	1.06633e+06	1.57481e+06	1.24899e+06	1.21817e+06	3.02043e+06	2.92618e+06	2.99981e+06	2.52469e+06	5.95115e+06	3.35484e+06	2.71914e+06	2.75263e+06	1.65173e+06	3.59611e+06	2.94916e+06	2.52971e+06	1.01513e+06	1.99154e+06	2.02671e+06	1.75099e+06
8.17_714.5191n	732.553	8.16875	pos	PA(18:1(9Z)/19:1(9Z))	LMGP10010331	Glycerophospholipids	Glycerophosphates	M+NH4, M+Na, M+K, M+H	C40H75O8P	52.7	68.1	-1.26015	5.85098e+06	5.65894e+06	5.48445e+06	5.34282e+06	5.30798e+06	54687.6	71261.2	107258	60687.2	82924.7	112204	157473	254565	946897	160006	543826	499735	774047	1.32718e+06	668757	925178	6.62822e+06	5.64843e+06	5.58906e+06	5.75826e+06	1.22904e+07	1.03121e+07	7.69164e+06	9.58453e+06	1.20567e+07	1.0892e+07	9.41394e+06	5.76622e+06	1.40455e+07	1.07714e+07	1.07232e+07	1.69653e+07
1.39_314.3051m/z	314.305	1.39062	pos	13-Cyclohexyltridecanoic acid	LMFA01140009	Fatty Acyls	Fatty Acids and Conjugates	M+NH4	C19H36O2	52.6	70	-0.969851	5587.9	6291.68	5697.78	4718.26	5459.24	3990.03	6913.85	8011.8	6850.55	9283.49	6193.23	4428.63	5222.02	9526.65	9529.14	7930.03	7717.44	7097.37	6880.53	7643.56	5011.06	4477.28	2450.75	2501.23	1958.2	1862.67	1498.23	1633.97	2074.97	4846.52	4876.02	4634.87	3694.83	3155.99	3513.42	5079.41	5173.35
12.46_851.7100m/z	851.71	12.4641	pos	TG(16:0/16:1(9Z)/18:2(9Z,12Z))[iso6]	LMGL03010053	Glycerolipids	Triradylglycerols	M+Na	C53H96O6	52.6	69.7	0.130864	219206	192588	221803	165266	210442	10578.6	28891	37654.3	33326.4	23910.9	37906.4	53129	35515.4	66720.4	49959.5	62454.2	54268.1	37348.2	82225.2	86209.4	75377.6	181266	321789	446592	511182	337807	343970	207481	599220	108544	278422	347784	574479	243376	318275	507084	344105
14.63_884.7827n	902.817	14.6313	pos	TG(18:0/18:1(9Z)/18:2(9Z,12Z))[iso6]	LMGL03010252	Glycerolipids	Triradylglycerols	M+NH4, M+K, M+Na, 2M+NH4, 2M+K, 2M+Na, M+H	C57H104O6	52.6	68.7	-0.613454	3.17933e+08	3.04837e+08	3.03352e+08	3.00862e+08	3.05844e+08	1.61495e+06	3.93089e+06	1.03303e+07	1.99119e+06	1.507e+06	1.63595e+06	5.54694e+06	4.93943e+06	8.85078e+07	6.07674e+07	7.8295e+07	2.84816e+07	4.80232e+07	1.63643e+08	7.01344e+07	4.00557e+07	2.52941e+08	4.92953e+08	2.50325e+08	2.66264e+08	4.78208e+08	3.8308e+08	2.59026e+08	3.54094e+08	6.07199e+08	6.8485e+08	3.96473e+08	3.73751e+08	4.07494e+08	7.00476e+08	5.47175e+08	6.64232e+08
11.92_815.6383n	816.646	11.9249	pos	PC(18:1(9E)/20:0)	LMGP01010879	Glycerophospholipids	Glycerophosphocholines	M+H, M+Na	C46H90NO8P	52.5	72.7	-2.53467	430985	369004	399088	443218	445287	10274.3	8804.25	3322.06	3960.94	6866.94	2606.25	5451.62	10479.6	14449.6	21537.4	26048.8	12371.5	9943.28	21939.4	6344.03	2989.94	455683	348058	347473	138981	560369	322267	162852	324973	946713	1.18624e+06	1.46355e+06	1.43608e+06	701077	1.60171e+06	870360	1.37163e+06
13.53_864.7197n	882.754	13.5291	pos	TG(17:1(9Z)/18:2(9Z,12Z)/18:3(9Z,12Z,15Z))[iso6]	LMGL03010254	Glycerolipids	Triradylglycerols	M+NH4, M+Na, M+K	C56H96O6	52.5	66.6	-1.1105	8.75782e+07	8.22414e+07	8.38536e+07	8.17253e+07	8.25438e+07	370687	918531	2.57958e+06	589838	354561	321859	1.20112e+06	905580	2.12854e+07	1.02141e+07	1.49957e+07	5.52004e+06	1.20878e+07	3.46964e+07	3.07321e+07	1.98329e+07	1.37546e+08	1.5167e+08	1.15984e+08	1.11357e+08	1.57131e+08	1.53589e+08	1.0776e+08	1.11533e+08	8.92226e+07	1.77729e+08	9.26227e+07	1.06442e+08	1.28217e+08	1.41198e+08	1.26585e+08	1.45452e+08
14.46_792.7201n	831.683	14.4578	pos	TG(14:0/16:0/17:0)[iso6]	LMGL03014222	Glycerolipids	Triradylglycerols	M+Na, M+K, M+NH4	C50H96O6	52.5	69.9	-0.72363	148635	126957	121103	108828	122218	324366	272832	292611	422613	258054	322212	196609	200118	252576	246292	261816	250766	228869	232374	146781	160321	189998	41947.4	63746.8	49630.2	48198.5	27878.2	88331.9	35020.3	77125.6	35152.7	66811.6	52357.7	96772.1	58144.4	53709.5	54211.1
15.02_912.8144n	930.848	15.017	pos	TG(18:1(9Z)/18:2(9Z,12Z)/20:0)[iso6]	LMGL03010478	Glycerolipids	Triradylglycerols	M+NH4, M+Na, M+K	C59H108O6	52.5	71.7	-0.230509	1.55263e+07	1.478e+07	1.44356e+07	1.43845e+07	1.44482e+07	71879.8	228017	517251	226417	163393	187465	406339	612941	4.32655e+06	3.26117e+06	5.16615e+06	2.04911e+06	2.58662e+06	8.05764e+06	3.92501e+06	2.48995e+06	1.43586e+07	2.69369e+07	1.27848e+07	1.27305e+07	2.61972e+07	1.765e+07	1.12492e+07	1.64359e+07	2.87248e+07	3.908e+07	2.05866e+07	2.1608e+07	1.79277e+07	4.3885e+07	3.03279e+07	3.3544e+07
9.12_758.5684m/z	758.568	9.12215	pos	PA(18:3(9Z,12Z,15Z)/21:0)	LMGP10010417	Glycerophospholipids	Glycerophosphates	M+NH4	C42H77O8P	52.5	71.1	-1.37329	139090	127392	111519	123655	114999	5832.57	4550.29	516.182	1959.9	3237.59	6024.52	1490.03	6735.09	105351	24335.5	66024.1	21071.9	45449.4	123144	135724	103718	292848	117802	150841	123974	209575	195633	232227	157911	125737	141992	155777	190712	82077.1	149133	145786	157318
15.02_976.8456n	994.879	15.017	pos	TG(18:3(9Z,12Z,15Z)/21:0/22:3(10Z,13Z,16Z))[iso6]	LMGL03011928	Glycerolipids	Triradylglycerols	M+NH4, M+Na, M+K	C64H112O6	52.4	66	-0.31555	2.48582e+06	2.39406e+06	2.35039e+06	2.3587e+06	2.35806e+06	6.15626e-06	6.15626e-06	13006.5	6.15626e-06	6.15626e-06	6.15626e-06	3676.82	6.15626e-06	413529	153597	245178	64457.1	198078	538195	875380	642993	3.60501e+06	2.65448e+06	4.48711e+06	3.6104e+06	2.13063e+06	3.10095e+06	2.9843e+06	4.63365e+06	2.09008e+06	3.48607e+06	3.46609e+06	5.28621e+06	4.03858e+06	3.7474e+06	3.40365e+06	7.56856e+06
5.71_617.5130m/z	617.513	5.70823	pos	DG(16:1(9Z)/18:0/0:0)[iso2]	LMGL02010023	Glycerolipids	Diradylglycerols	M+Na	C37H70O5	52.4	69.6	2.49215	153737	146384	135043	138140	138879	55267	106543	114840	122454	96549.5	88901.4	102837	88202.6	119733	93793.3	125815	161023	92504	57342.3	97947.4	151530	97549.7	121021	329053	412797	57532	229750	55425.4	479685	9491	33815.5	156395	135546	15686.1	40937.7	89857.1	77307.3
7.02_678.5054m/z	678.505	7.01948	pos	PA(13:0/20:1(11Z))	LMGP10010081	Glycerophospholipids	Glycerophosphates	M+NH4	C36H69O8P	52.4	77.6	-2.22029	3472.92	1818.82	1914.5	1547.1	1218.03	2096.61	7496.46	8595.11	13057.2	3632.1	1842.68	8844.54	27541.7	3440.41	1643.12	9959.43	11495.4	4804.21	1556.48	5092.82	7580.1	4495.66	4704.94	646.18	80.9538	2210.82	371.908	61.7269	6.15626e-06	1058.74	1493.73	210.952	172.923	6.15626e-06	1095.59	128.929	506.623
13.80_840.7193n	858.753	13.7992	pos	TG(15:0/18:1(9Z)/18:3(6Z,9Z,12Z))[iso6]	LMGL03015147	Glycerolipids	Triradylglycerols	M+NH4, M+Na, M+K	C54H96O6	52.3	64.3	-1.68642	2.11171e+07	2.11207e+07	1.99815e+07	1.97131e+07	2.03523e+07	395637	716899	877043	580467	448629	336146	568198	1.1976e+06	6.92308e+06	4.99709e+06	8.25602e+06	3.11154e+06	7.15132e+06	1.57499e+07	1.09577e+07	5.98916e+06	2.66685e+07	4.28558e+07	2.06215e+07	1.70069e+07	5.31171e+07	3.88359e+07	2.37659e+07	2.09294e+07	2.85004e+07	5.49031e+07	1.83063e+07	2.23889e+07	2.78234e+07	2.73023e+07	3.77058e+07	3.48262e+07
14.27_796.7382m/z	796.738	14.2678	pos	TG(14:0/16:0/16:0)[iso3]	LMGL03012786	Glycerolipids	Triradylglycerols	M+NH4	C49H94O6	52.3	76.7	-0.867564	39813	12400.4	16000.2	17456.9	27783.4	96112.2	96108.3	110179	144139	76977.6	88304.7	72748.6	58502.7	62138.5	71110.3	76598.7	75187.3	43006.8	43127.3	35745.9	47675.4	70510	6.15626e-06	11910.5	6.15626e-06	4574.23	6.15626e-06	3030.09	2951.23	6.15626e-06	6.15626e-06	8720.8	4396.13	12418.6	6.15626e-06	4585.28	5322.52
14.29_856.7511n	874.785	14.2875	pos	TG(16:0/18:1(9Z)/18:2(9Z,12Z))[iso6]	LMGL03010121	Glycerolipids	Triradylglycerols	M+NH4, 2M+NH4, 2M+Na, 2M+K, M+K, M+Na, M+H	C55H100O6	52.3	64.6	-1.0944	3.40263e+08	3.29068e+08	3.27127e+08	3.18119e+08	3.30211e+08	4.31854e+06	1.06849e+07	2.06491e+07	6.21676e+06	5.6357e+06	4.64301e+06	1.43945e+07	1.49977e+07	1.31253e+08	8.78969e+07	1.5133e+08	5.91819e+07	9.96971e+07	2.30961e+08	1.47787e+08	8.34947e+07	3.55305e+08	4.94958e+08	2.70374e+08	2.42611e+08	5.70559e+08	3.6142e+08	3.84342e+08	2.99859e+08	4.52469e+08	6.24498e+08	3.59933e+08	4.14641e+08	3.16072e+08	4.52285e+08	5.14361e+08	3.80656e+08
14.46_818.7352n	836.769	14.4578	pos	TG(15:0/17:0/17:1(9Z))[iso6]	LMGL03015056	Glycerolipids	Triradylglycerols	M+NH4, M+K, M+Na	C52H98O6	52.3	68.7	-1.39387	434316	405911	388842	386596	383987	346373	399199	439373	618203	267560	320018	228739	241504	474708	408024	375241	362104	350891	500331	274338	262990	531242	385098	286695	180913	510402	199264	190160	147323	569435	1.08952e+06	259456	370210	418844	315858	400066	565058
14.81_630.5087m/z	630.509	14.8054	pos	DG(18:3(9Z,12Z,15Z)/18:3(9Z,12Z,15Z)/0:0)	LMGL02010079	Glycerolipids	Diradylglycerols	M+NH4	C39H64O5	52.3	77.6	-0.811968	23156.9	37215.5	40979.9	40113.1	33361.3	6.15626e-06	6.15626e-06	6.15626e-06	80.6579	6.15626e-06	77.0205	6.15626e-06	799.82	1228.03	675.746	6.15626e-06	6.15626e-06	2493.36	806.414	5310.06	659.034	64585.2	48173.2	81566.5	90090.1	45630.8	83820.4	58867.5	102644	40128.3	70290.8	70665.6	111300	44606.4	55875.8	59822.9	127807
4.01_599.5035m/z	599.504	4.00802	pos	DG(18:4(6Z,9Z,12Z,15Z)/18:0/0:0)[iso2]	LMGL02010503	Glycerolipids	Diradylglycerols	M+H-H2O	C39H68O5	52.3	77.1	0.183825	673.006	1192.3	1030.1	1736.32	1491.44	6.15626e-06	83.7077	90.0136	6.15626e-06	6.15626e-06	6.15626e-06	6.15626e-06	6.15626e-06	6.15626e-06	6.15626e-06	6.15626e-06	6.15626e-06	6.15626e-06	6.15626e-06	6.15626e-06	6.15626e-06	6.15626e-06	6.15626e-06	3643.63	3882.36	6.15626e-06	1820.48	682.533	6005.07	6.15626e-06	6.15626e-06	4324.39	11450.6	479.366	1776.42	9083.44	8034.6
8.34_759.5763n	760.584	8.34232	pos	PC(16:0/18:1(9Z))	LMGP01010005	Glycerophospholipids	Glycerophosphocholines	M+H, 2M+K, 2M+H, M+K, M+Na, 2M+Na	C42H82NO8P	52.3	64.7	-2.03447	2.10171e+07	2.05823e+07	1.98233e+07	1.94222e+07	1.93915e+07	1.37783e+06	1.81824e+06	1.44311e+06	2.08976e+06	2.35662e+06	2.14603e+06	1.74259e+06	2.31201e+06	2.01799e+06	2.18892e+06	4.65594e+06	3.40203e+06	3.63212e+06	3.34458e+06	1.40384e+06	2.13412e+06	3.92712e+07	3.28285e+07	1.6478e+07	1.14239e+07	6.68219e+07	3.03985e+07	1.90452e+07	3.7047e+07	4.44799e+07	9.12131e+07	5.34675e+07	4.7994e+07	3.60239e+07	4.89915e+07	3.27215e+07	4.92197e+07
14.31_830.7349n	848.769	14.3062	pos	TG(16:0/16:1(9Z)/18:1(9Z))[iso6]	LMGL03010043	Glycerolipids	Triradylglycerols	M+NH4, M+Na, M+K	C53H98O6	52.2	65.7	-1.6967	9.54863e+06	9.48031e+06	9.32537e+06	9.33375e+06	9.25726e+06	1.83867e+06	3.87873e+06	2.59915e+06	2.98362e+06	2.43128e+06	2.47173e+06	3.42812e+06	4.06711e+06	9.53139e+06	9.14495e+06	4.68464e+06	3.36206e+06	5.4011e+06	1.0156e+07	6.23936e+06	5.03556e+06	7.0855e+06	1.24662e+07	7.90284e+06	7.04864e+06	1.53761e+07	9.23404e+06	8.01437e+06	6.79467e+06	1.01271e+07	1.93994e+07	1.08254e+07	2.01036e+07	9.89368e+06	1.16775e+07	1.18558e+07	1.0732e+07
6.65_712.5034n	730.537	6.65407	pos	PA(18:2(9Z,12Z)/19:1(9Z))	LMGP10010353	Glycerophospholipids	Glycerophosphates	M+NH4, 2M+H, 2M+NH4, M+H	C40H73O8P	52.2	66.4	-1.25932	6.04894e+06	7.73823e+06	9.34408e+06	1.02985e+07	1.13647e+07	178822	481328	421981	211541	518027	526109	568558	827495	1.75875e+06	668646	1.07102e+06	1.57297e+06	2.9686e+06	2.62071e+06	2.11179e+06	2.75714e+06	1.67854e+07	1.62342e+07	1.0623e+07	1.29683e+07	3.77079e+07	3.38081e+07	1.86843e+07	2.52221e+07	1.38921e+07	2.61905e+07	1.00705e+07	1.53212e+07	5.68476e+06	1.17404e+07	9.14275e+06	1.26207e+07
8.48_785.5924n	786.6	8.47695	pos	PC(18:1(17Z)/18:1(17Z))	LMGP01010858	Glycerophospholipids	Glycerophosphocholines	M+H, 2M+Na, 2M+H, 2M+K, M+K, M+Na	C44H84NO8P	52.2	63	-1.37276	2.29691e+07	2.21686e+07	2.14497e+07	2.13535e+07	2.13439e+07	755838	952392	1.64469e+06	2.89608e+06	2.78026e+06	3.05494e+06	2.6055e+06	3.70516e+06	2.92426e+06	1.79391e+06	6.76637e+06	4.06463e+06	3.80865e+06	4.81924e+06	1.19873e+06	1.83531e+06	5.97639e+07	4.83411e+07	1.45739e+07	1.09513e+07	7.0256e+07	3.42499e+07	1.71192e+07	3.94376e+07	5.8382e+07	7.81397e+07	4.92996e+07	2.79875e+07	7.08003e+07	7.9072e+07	2.61707e+07	6.44981e+07
1.64_328.3208m/z	328.321	1.63843	pos	Stearoyl-EA	LMFA08040051	Fatty Acyls	Fatty amides	M+H	C20H41NO2	52.1	68.9	-0.48404	3602.03	3955.23	4318.76	3969.27	3869.72	5506.42	2017.31	3025.27	3986.98	4514.55	4815.17	4579.94	3828.72	3198.35	2827.24	3825.2	2087.76	4961.39	2723.25	2808.87	1639.63	1326.49	3041.35	1826.95	936.438	2010.98	1292.63	1220.94	1103.51	2900.27	1844.87	1601.93	2597.16	2665.06	1873.3	2189.17	1370.99
1.90_210.1621n	228.196	1.8955	pos	8-tridecynoic acid	LMFA01030601	Fatty Acyls	Fatty Acids and Conjugates	M+H-H2O, M+H, M+NH4	C13H22O2	52.1	63.5	0.782694	154588	143711	136446	127845	128747	92410.8	58558.7	48255.9	69960	58029.5	108628	65868.4	70179.1	145921	68263.8	102099	64541.9	100716	131855	74045.5	72254.1	143181	100594	96293.5	73046.6	109763	77224.1	84192.9	75140.7	97315	132027	125200	123164	141845	119053	103648	107857
13.72_904.7510n	943.713	13.7153	pos	TG(16:0/20:2(11Z,14Z)/20:5(5Z,8Z,11Z,14Z,17Z))[iso6]	LMGL03010742	Glycerolipids	Triradylglycerols	M+Na, M+K	C59H100O6	52	64	-1.1336	6.39656e+06	6.51087e+06	6.14556e+06	6.23377e+06	6.73394e+06	486132	741786	1.43883e+06	979988	553690	777112	851753	662735	5.07864e+06	3.19277e+06	3.77846e+06	2.24774e+06	3.88256e+06	5.38104e+06	4.97575e+06	3.78786e+06	8.37296e+06	4.35597e+06	4.49141e+06	4.02447e+06	5.70631e+06	6.00933e+06	7.89736e+06	3.46957e+06	6.97352e+06	5.83983e+06	7.09832e+06	4.67725e+06	1.25198e+07	7.99172e+06	5.08901e+06	8.63849e+06
14.25_822.7522m/z	822.752	14.2487	pos	TG(14:0/16:0/18:1(9Z))[iso6]	LMGL03014226	Glycerolipids	Triradylglycerols	M+NH4	C51H96O6	52	74.4	-2.84967	197452	225530	179077	246477	225499	179628	259572	310288	320369	163546	200197	161305	145574	514281	320786	222784	276344	176224	364041	104641	173062	194942	73020.1	237394	51517.1	51378.6	19774	35460.5	44582.2	147511	359072	186451	384757	209296	156853	208846	376036
15.40_940.8450n	979.809	15.4023	pos	TG(18:1(9Z)/18:2(9Z,12Z)/22:0)[iso6]	LMGL03010969	Glycerolipids	Triradylglycerols	M+NH4, M+K, M+Na	C61H112O6	52	67	-0.926516	1.88253e+06	1.79686e+06	1.76362e+06	1.74681e+06	1.77133e+06	4555.99	34773.8	60522.2	45453.8	33036.8	58421.2	68985.3	84626.3	578120	504681	646517	268592	320433	909810	559296	411730	1.80482e+06	2.96995e+06	1.90288e+06	1.83986e+06	2.90973e+06	2.09589e+06	1.36614e+06	2.01666e+06	2.57238e+06	3.88688e+06	2.68289e+06	3.73782e+06	2.20824e+06	4.72103e+06	3.51955e+06	3.73957e+06
4.76_796.5839m/z	796.584	4.76017	pos	PC(16:1(9Z)/19:0)	LMGP01011486	Glycerophospholipids	Glycerophosphocholines	M+Na	C43H84NO8P	52	62.9	1.61676	430393	441022	435828	466412	452750	18826.1	27291.6	17334.3	17161.6	23735.2	33292.4	13765.2	28568.3	221984	58933.9	71345.9	58891.2	141987	338890	135719	129298	1.61657e+06	540259	673855	772192	1.80756e+06	1.80857e+06	1.49377e+06	912679	314368	621429	372530	384249	92329.3	303161	189814	122724
0.84_316.2843m/z	316.284	0.838183	pos	17-oxo-octadecanoic acid	LMFA02000261	Fatty Acyls	Octadecanoids	M+NH4	C18H34O3	51.9	63.4	-0.929245	131781	126222	131184	132532	126985	104543	146626	125687	119961	158063	153583	134082	146897	161401	169748	150490	140243	190334	172087	152835	126073	119605	126077	94398.3	103033	162752	131696	119562	102464	118441	104833	95595.3	88147.9	126397	116243	100151	101555
1.35_521.3497n	544.339	1.3523	pos	PC(O-16:1(11Z)/2:0)	LMGP01020147	Glycerophospholipids	Glycerophosphocholines	M+Na, M+K	C26H52NO7P	51.9	67.5	2.93262	173900	178646	169359	157528	167535	4076.33	26396.9	21583.4	15952.9	21595.7	15226.7	13843.4	27305.8	43900.2	26760.8	125238	55788.3	66440.2	92552	36664.6	30596.5	76494.4	13517.3	12986.5	11634.5	26900.5	30662.7	12502.5	50734.4	171789	213561	156914	32431	73831.5	79866.2	48565.9	144378
14.27_882.7669n	905.755	14.2678	pos	TG(18:1(9Z)/18:1(9Z)/18:2(9Z,12Z))[iso3]	LMGL03010288	Glycerolipids	Triradylglycerols	2M+NH4, M+Na	C57H102O6	51.8	78.4	-0.822848	5.8153e+07	5.78305e+07	5.64228e+07	5.54722e+07	5.81262e+07	575129	1.72932e+06	4.62332e+06	667305	517788	473745	2.30437e+06	1.53289e+06	2.40193e+07	1.41632e+07	2.62917e+07	1.23075e+07	1.65446e+07	3.76556e+07	2.00658e+07	1.29153e+07	5.96452e+07	8.39957e+07	4.5719e+07	4.37921e+07	8.0715e+07	5.88836e+07	5.74111e+07	6.14741e+07	8.76635e+07	9.76847e+07	6.72387e+07	6.57198e+07	7.13909e+07	1.16901e+08	8.1821e+07	9.90335e+07
14.94_950.8298n	989.793	14.9398	pos	TG(17:2(9Z,12Z)/20:3(8Z,11Z,14Z)/22:0)[iso6]	LMGL03011262	Glycerolipids	Triradylglycerols	M+Na, M+K, M+NH4	C62H110O6	51.8	62.2	-0.469687	2.36702e+06	2.25267e+06	2.22036e+06	2.21695e+06	2.21505e+06	8311.14	20934.6	55614.8	20706.6	25812.9	25232.4	24609.9	19391.4	473540	221921	381986	173632	275693	649607	637032	441821	3.71914e+06	5.17656e+06	2.83235e+06	2.33597e+06	4.02711e+06	3.74318e+06	2.68802e+06	3.33975e+06	2.93146e+06	4.67043e+06	3.20159e+06	4.07148e+06	2.69551e+06	5.40607e+06	3.31236e+06	3.38072e+06
15.13_964.8455n	1003.81	15.1334	pos	TG(18:2(9Z,12Z)/20:1(11Z)/22:2(13Z,16Z))[iso6]	LMGL03011592	Glycerolipids	Triradylglycerols	M+NH4, M+Na, M+K, M+H	C63H112O6	51.8	63.3	-0.44808	8.41619e+06	8.21772e+06	8.18021e+06	8.03705e+06	7.96061e+06	5154.66	58672.8	211971	64925.8	36000	47608.2	80892.9	76047.2	2.46169e+06	1.37202e+06	3.4042e+06	1.16322e+06	1.27354e+06	3.76369e+06	2.96333e+06	2.34657e+06	1.54812e+07	1.46973e+07	1.13429e+07	1.06562e+07	1.35581e+07	1.07465e+07	9.12621e+06	1.18945e+07	8.48612e+06	1.45606e+07	1.07179e+07	1.55991e+07	7.71428e+06	1.66577e+07	1.405e+07	1.20221e+07
6.60_686.4874n	704.521	6.59632	pos	PA(17:0/18:2(9Z,12Z))	LMGP10010231	Glycerophospholipids	Glycerophosphates	M+Na, 2M+NH4, 2M+H, M+K, M+NH4, M+H	C38H71O8P	51.8	62.4	-1.80107	1.33051e+07	1.23774e+07	1.01522e+07	9.65578e+06	8.27408e+06	892086	2.15649e+06	1.07935e+06	844640	2.18789e+06	1.93937e+06	1.51463e+06	1.83771e+06	6.80132e+06	3.01851e+06	3.20781e+06	2.54547e+06	5.13809e+06	7.90118e+06	4.99498e+06	5.58057e+06	1.61016e+07	1.46653e+07	1.73048e+07	1.43392e+07	3.49169e+07	2.02546e+07	1.68927e+07	1.65346e+07	9.77566e+06	2.16713e+07	1.70875e+07	1.4907e+07	6.16204e+06	1.15737e+07	1.2738e+07	1.04066e+07
6.63_698.4877n	716.521	6.63488	pos	PA(18:2(9Z,12Z)/18:1(9Z))	LMGP10010348	Glycerophospholipids	Glycerophosphates	M+NH4, M+K, M+Na, M+H	C39H71O8P	51.8	63.3	-1.43621	5.63245e+06	5.14673e+06	5.1536e+06	5.17969e+06	5.09811e+06	2.59242e+06	4.84182e+06	7.44266e+06	7.05522e+06	4.39638e+06	3.43251e+06	6.44727e+06	8.8494e+06	4.03065e+06	1.92305e+06	9.24307e+06	7.20181e+06	4.25538e+06	4.54685e+06	7.01152e+06	5.19333e+06	1.30949e+07	1.68904e+07	4.12696e+06	4.4962e+06	1.04079e+07	3.49902e+06	3.9353e+06	2.46225e+06	2.63531e+06	5.33931e+06	4.43077e+06	2.3817e+06	211780	2.22509e+06	658036	1.15808e+06
11.85_744.5646n	762.598	11.8491	pos	PA(18:1(9Z)/21:0)	LMGP10010334	Glycerophospholipids	Glycerophosphates	M+NH4, M+Na, M+K	C42H81O8P	51.7	74.1	-3.13486	107116	102897	108395	110425	125857	67.328	1769.35	26.4326	6.15626e-06	6.15626e-06	1702.3	6.15626e-06	6.15626e-06	6.15626e-06	159.681	5961.72	7049.87	12518.5	8736.13	14011.4	14683.1	53826.9	29683.2	127529	91992.4	101035	99380.2	83173.6	109165	287731	361010	314328	328895	180868	344215	416207	473205
11.87_873.6945m/z	873.695	11.8679	pos	TG(16:1(9Z)/18:2(9Z,12Z)/18:3(9Z,12Z,15Z))[iso6]	LMGL03010193	Glycerolipids	Triradylglycerols	M+Na	C55H94O6	51.7	63.5	0.335072	737574	773368	707168	679380	732523	2364.49	1349.83	1430.85	810.409	1189.78	6.15626e-06	1131.94	1610.5	95523.1	31277.8	50068.9	6767.41	25751.6	106298	280465	235742	614882	644143	2.19216e+06	3.08114e+06	448411	1.3767e+06	548936	2.41269e+06	200089	672943	1.60794e+06	1.84472e+06	569191	695803	1.00734e+06	1.36996e+06
13.19_836.6878n	854.722	13.1921	pos	TG(15:1(9Z)/18:2(9Z,12Z)/18:3(6Z,9Z,12Z))[iso6]	LMGL03015517	Glycerolipids	Triradylglycerols	M+NH4, M+Na, M+K	C54H92O6	51.7	62	-1.88616	2.90864e+07	2.72684e+07	2.65494e+07	2.65369e+07	2.61086e+07	102430	300592	717913	471257	106508	82492.8	343226	969000	1.02378e+07	6.77725e+06	9.36204e+06	3.20799e+06	9.6891e+06	2.17941e+07	1.9137e+07	1.27241e+07	3.31882e+07	4.42292e+07	3.85085e+07	3.39095e+07	5.42251e+07	5.41553e+07	3.4866e+07	3.65447e+07	2.43052e+07	4.25855e+07	3.00704e+07	4.44116e+07	3.13941e+07	3.12223e+07	4.84021e+07	4.71273e+07
14.13_894.7670n	912.801	14.1336	pos	TG(18:1(9Z)/18:3(6Z,9Z,12Z)/19:1(9Z))[iso6]	LMGL03016224	Glycerolipids	Triradylglycerols	M+NH4, M+K, M+Na	C58H102O6	51.7	70.1	-0.753689	2.45129e+07	2.38855e+07	2.36403e+07	2.33424e+07	2.3079e+07	47273	255026	797861	90160.8	85291.6	150895	317933	236031	5.40057e+06	2.41856e+06	5.44021e+06	2.13611e+06	3.29392e+06	1.1e+07	5.93983e+06	3.42098e+06	3.68302e+07	5.29655e+07	2.51852e+07	2.33047e+07	5.09511e+07	4.09284e+07	2.45868e+07	2.45895e+07	3.62419e+07	5.71498e+07	2.21388e+07	2.2702e+07	4.06023e+07	6.19291e+07	3.33823e+07	4.32892e+07
0.84_369.2639m/z	369.264	0.838183	pos	15-methyl-15S-PGE1	LMFA03010056	Fatty Acyls	Eicosanoids	M+H	C21H36O5	51.6	69.8	0.926876	7608.36	5528.97	7398.1	6367.56	5503.52	2190.93	4679.53	1842.27	1393.06	4045.16	2375.52	7601.76	10171.7	4989.88	2390.63	4605.32	4234.77	1698.81	7741.43	24199.8	13148.4	11569.7	13714.7	10213.4	8001.77	20094	6790.05	37856.9	6306.53	1024.75	2823.53	2707.83	859.156	963.073	703.365	540.011	581.19
3.23_797.5561n	798.563	3.2281	pos	PC(16:0/20:4(5Z,8Z,10E,14Z)(12OH[S]))	LMGP20010002	Glycerophospholipids	Oxidized glycerophospholipids	M+H, M+Na, M+H-H2O	C44H80NO9P	51.6	62.4	-1.17268	542947	486272	515388	556635	459834	728.352	5267.98	6.15626e-06	6.15626e-06	726.168	120.236	6.15626e-06	6.15626e-06	112.301	602.426	28925.3	12537.6	781.151	244.452	6.15626e-06	2157.95	659165	599694	418606	267891	563563	402874	152831	587652	379609	545470	1.5888e+06	1.67871e+06	1.14666e+06	1.22251e+06	971466	1.43606e+06
3.58_714.5056m/z	714.506	3.57902	pos	PA(18:3(9Z,12Z,15Z)/18:1(9Z))	LMGP10010873	Glycerophospholipids	Glycerophosphates	M+NH4	C39H69O8P	51.6	65.9	-1.83467	109603	98874.8	91668.2	92941.1	95332.2	64128.1	98892.6	1381.99	1916.86	41074.7	11905.3	44174.7	80294.5	27256.8	8295.58	73366.7	54617.1	23198.7	16124.1	43501.2	90621.5	101479	246995	216016	315320	217768	144952	79156.8	249379	30402.4	57593.3	217194	88802.2	19323.1	109557	117495	77394.5
4.20_777.5297n	778.537	4.19735	pos	PC(18:3(9E,11E,13E)/18:3(9E,11E,13E))	LMGP01010952	Glycerophospholipids	Glycerophosphocholines	M+H, M+K, M+Na	C44H76NO8P	51.6	60.8	-1.42573	1.48989e+06	1.42574e+06	1.44329e+06	1.41089e+06	1.40829e+06	65737.4	56197.7	87068.8	131240	98976.4	135974	8753.74	31820.6	376941	209444	273302	139147	205825	430430	109267	121957	1.12438e+07	3.86608e+06	1.61922e+06	1.19838e+06	3.65576e+06	4.01934e+06	2.33982e+06	2.55366e+06	1.92893e+06	2.0971e+06	1.30302e+06	2.54986e+06	963536	1.8234e+06	664196	1.20574e+06
0.88_304.2843m/z	304.284	0.8765	pos	2-methoxy-hexadecanoic acid	LMFA01080009	Fatty Acyls	Fatty Acids and Conjugates	M+NH4	C17H34O3	51.5	62.7	-1.25189	61839.5	63121.8	59983.3	60710.5	64345.8	113623	29068.7	27469.3	73133.9	49444.9	27428.4	58881.3	58819.3	102151	27044.3	39721.5	65633.2	95571.8	25774	83484.3	28131.5	43115.3	33538.6	41570.3	19377.7	26943	15144.5	80900.3	27705.3	67644.4	47849.9	43311.4	74129.5	66490.4	23339.2	39394.6	44976.7
15.08_938.8292n	956.863	15.0756	pos	TG(18:1(9Z)/18:3(9Z,12Z,15Z)/22:0)[iso6]	LMGL03011041	Glycerolipids	Triradylglycerols	M+NH4, M+K, M+Na	C61H110O6	51.5	68.7	-1.084	4.9329e+06	4.71722e+06	4.61878e+06	4.59153e+06	4.51045e+06	67832.5	273617	283663	223535	189003	231114	217674	281052	1.65952e+06	1.12325e+06	2.21578e+06	1.01676e+06	995238	2.4675e+06	1.56969e+06	1.12326e+06	6.69005e+06	9.69214e+06	5.20699e+06	4.99991e+06	8.59537e+06	6.27922e+06	4.21779e+06	5.47092e+06	6.81168e+06	1.01241e+07	6.48577e+06	7.33511e+06	4.73518e+06	1.16104e+07	8.25509e+06	8.67614e+06
3.15_695.4629m/z	695.463	3.15093	pos	PA(18:1(9Z)/16:1(9Z))	LMGP10010881	Glycerophospholipids	Glycerophosphates	M+Na	C37H69O8P	51.5	66.2	1.01352	66820.7	56587.6	52781.7	55954.2	50486.6	10168.5	14654.7	5859.78	5967.71	8688.08	5809.27	14582.2	20348.9	18188.3	7569.23	57374.6	36413.1	21929.4	24035.1	42058.6	69559.3	65951.5	128896	82921.6	68526	76751.6	58794.8	46062.3	56480.3	51312.8	51210	71000.4	62866.1	31600.7	83941.7	66968	85480.4
4.37_712.5038n	730.537	4.36935	pos	PA(18:3(9Z,12Z,15Z)/19:0)	LMGP10010409	Glycerophospholipids	Glycerophosphates	M+H, M+NH4	C40H73O8P	51.5	61.1	-0.647701	50907.7	48185.5	46405.3	48204.5	44950.5	1442.23	1326.33	457.788	2625.18	1904.96	1166.96	1102.06	1698.35	2118.4	1289.52	4040.25	3147.59	662.968	1163.63	6.15626e-06	738.62	5126.6	7579.43	80790.3	115162	38615.1	50254.4	15374.1	131623	10179.9	11112	140746	202340	31883.1	87683.6	274748	93408.1
4.38_736.4908m/z	736.491	4.38383	pos	PE(18:2(9Z,12Z)/18:4(6Z,9Z,12Z,15Z))	LMGP02010666	Glycerophospholipids	Glycerophosphoethanolamines	M+H	C41H70NO8P	51.5	74.7	-0.518503	2029.05	1596.92	2156.68	989.904	1318.75	6.15626e-06	6.15626e-06	6.15626e-06	6.15626e-06	6.15626e-06	6.15626e-06	6.15626e-06	6.15626e-06	6.15626e-06	6.15626e-06	704.846	6.15626e-06	6.15626e-06	6.15626e-06	6.15626e-06	6.15626e-06	5021.21	926.61	4026.45	4413.4	570.647	5227.56	6.15626e-06	2380.13	6.15626e-06	5774.92	9549.8	19956.6	6.15626e-06	6.15626e-06	729.13	3197.23
8.00_764.4569n	787.446	8.00333	pos	13-sophorosyloxydocosanoate 6',6''-diacetate	LMFA13020003	Fatty Acyls	Fatty acyl glycosides	M+Na, M+K	C38H68O15	51.5	69.1	1.41311	55995.6	33017.7	37183	31656.7	31582.2	56487.5	90935.8	136345	118462	51428.6	38300.1	130037	206223	30199.3	9299.94	123867	124391	43880.5	27525.8	108474	75229.9	91539.8	98914.9	22065.4	16734.1	55324.6	5637.08	24309.4	5937.09	32903	41248.3	30066.2	20512.5	246.494	6601.56	1529.04	3862.73
1.18_263.2368m/z	263.237	1.18118	pos	9,13-octadecadienoic acid	LMFA01030338	Fatty Acyls	Fatty Acids and Conjugates	M+H-H2O	C18H32O2	51.4	72.6	-0.355621	2124.5	1870.43	1699.28	1802.63	1607.77	767.694	1695.34	2545	2262.95	4534.07	4730.89	2121.91	1710.26	3073.75	3662.11	2116.75	1556.36	3560.53	8481.41	1240.09	912.183	272.722	399.142	626.586	180.819	694.916	257.201	1057.38	215.856	731.396	605.954	389.838	843.852	573.112	836.383	631.05	441.35
13.39_850.7034n	889.667	13.3934	pos	TG(16:0/16:1(9Z)/20:5(5Z,8Z,11Z,14Z,17Z))[iso6]	LMGL03010215	Glycerolipids	Triradylglycerols	M+Na, M+K	C55H94O6	51.4	61.3	-1.96054	4.91107e+07	4.15194e+07	5.1641e+07	4.95077e+07	4.86757e+07	3.94586e+06	8.6422e+06	1.72243e+07	4.54646e+06	2.05109e+06	1.69776e+06	1.2146e+07	7.17844e+06	4.35681e+07	3.98965e+07	3.62106e+07	2.34301e+07	4.77267e+07	4.72766e+07	6.82049e+07	4.82672e+07	5.89651e+07	4.18019e+07	3.66311e+07	3.70529e+07	5.37656e+07	3.94849e+07	6.5253e+07	3.63837e+07	4.84211e+07	4.7489e+07	5.18487e+07	6.251e+07	4.90571e+07	3.63371e+07	5.80255e+07	4.84781e+07
15.27_952.8455n	991.809	15.2681	pos	TG(17:0/20:4(5Z,8Z,11Z,14Z)/22:0)[iso6]	LMGL03011185	Glycerolipids	Triradylglycerols	M+NH4, M+K, M+Na	C62H112O6	51.4	60.3	-0.435073	1.41595e+06	1.43952e+06	1.37691e+06	1.35575e+06	1.35654e+06	2415.02	37583.5	51247.8	30353.2	20694.2	29692.1	25423.3	29422.9	305305	169866	226798	133229	187700	404496	280918	197699	1.76418e+06	3.11133e+06	1.40725e+06	1.1369e+06	2.31766e+06	1.93308e+06	1.17413e+06	1.58639e+06	2.47266e+06	3.61305e+06	1.89073e+06	2.35397e+06	1.98307e+06	3.80811e+06	2.1831e+06	3.09477e+06
4.80_774.5272n	813.49	4.7986	pos	MGDG(18:3(9Z,12Z,15Z)/18:3(9Z,12Z,15Z))	LMGL05010001	Glycerolipids	Glycosyldiradylglycerols	M+Na, M+K, M+NH4	C45H74O10	51.4	60.5	-1.28631	2.05286e+06	1.93655e+06	1.80491e+06	1.65156e+06	1.56113e+06	899355	958038	2.98047e+06	3.62283e+06	2.14593e+06	3.16312e+06	1.65935e+06	1.95264e+06	3.26505e+06	3.02192e+06	4.24939e+06	1.7917e+06	2.18096e+06	6.25043e+06	4.31535e+06	2.27663e+06	5.48147e+06	747927	1.38272e+06	1.29622e+06	1.27038e+06	4.55611e+06	1.81484e+06	1.88353e+06	182515	736579	382690	171817	119308	238189	88232.6	179504
6.69_800.6149m/z	800.615	6.69233	pos	PS(P-20:0/19:0)	LMGP03030073	Glycerophospholipids	Glycerophosphoserines	M+H-H2O	C45H88NO9P	51.4	61.1	-1.75743	1.48899e+06	1.52739e+06	1.6888e+06	1.73473e+06	1.72437e+06	67767.7	109279	104357	64710.9	127012	137069	114218	217293	489421	157639	308110	384044	811674	715835	544996	695773	2.945e+06	2.07905e+06	1.67659e+06	2.01193e+06	4.9702e+06	3.27233e+06	3.8916e+06	2.69977e+06	2.26695e+06	3.08082e+06	1.723e+06	1.54201e+06	1.29972e+06	2.12214e+06	1.78695e+06	1.67399e+06
8.76_811.6082n	812.615	8.76233	pos	PC(18:2(9Z,12Z)/20:1(13Z))	LMGP01010942	Glycerophospholipids	Glycerophosphocholines	M+H, M+K, M+Na	C46H86NO8P	51.4	63.7	-1.10558	329722	344704	329831	326553	329537	62692.5	62307.8	41679.8	76181.6	85780.6	72076.8	30973.5	55922.2	44791.7	37754	135394	89028.6	53578.8	60031	14529.8	33413.5	1.54711e+06	816092	296208	270898	1.4942e+06	674245	468407	592975	321353	1.0174e+06	433722	397195	230060	609380	203080	218849
13.59_818.7214m/z	818.721	13.5875	pos	TG(12:0/18:1(9Z)/18:2(9Z,12Z))[iso6]	LMGL03013462	Glycerolipids	Triradylglycerols	M+NH4	C51H92O6	51.3	71.3	-2.21253	320861	300456	316517	316112	265506	12605	34173.4	27269.3	80782.4	8401.33	12467.3	14504.7	19911.3	189490	151433	49219.2	28061.2	23020.5	157159	136741	84379.4	173935	586288	271676	209488	370773	305976	270006	266463	460194	924470	514787	591724	304121	450182	608479	483331
15.19_900.8141n	939.779	15.191	pos	TG(18:0/18:1(9Z)/19:1(9Z))[iso6]	LMGL03016144	Glycerolipids	Triradylglycerols	M+NH4, M+K, M+Na	C58H108O6	51.3	60.6	-0.549345	281008	265999	253539	270471	248794	13744.4	39499.1	38765.6	48608.6	16690.6	28187.5	19375.8	22702.2	95317.7	72771.4	70544	51317.2	49559.1	162926	48971.6	40438.9	210124	432031	212741	186074	365761	271849	119831	212274	523140	710318	267949	385982	367600	953807	508032	782331
19.13_691.4167m/z	691.417	19.1254	pos	PGB2	LMFA03010018	Fatty Acyls	Eicosanoids	2M+Na	C20H30O4	51.3	71.1	-1.96826	288341	292141	288056	296938	290323	611997	329206	383631	334569	349150	411788	339862	357629	400762	407666	414937	416153	500267	485730	376947	348974	291269	259512	223507	205350	283807	216456	371685	187271	353300	311853	259785	299280	361859	316530	299552	317067
5.67_710.4877n	728.522	5.66995	pos	PA(18:3(6Z,9Z,12Z)/19:1(9Z))	LMGP10010382	Glycerophospholipids	Glycerophosphates	M+NH4, M+K, M+Na, M+H	C40H71O8P	51.3	69.2	-1.33085	4.91249e+06	5.06155e+06	5.12572e+06	5.20393e+06	5.46854e+06	391813	576867	274570	169455	492743	475773	357427	449733	2.07513e+06	564551	819803	744595	1.80424e+06	2.3616e+06	1.43887e+06	1.69421e+06	1.3287e+07	6.95424e+06	6.69821e+06	7.04424e+06	2.13729e+07	2.15863e+07	1.54826e+07	1.12336e+07	6.51566e+06	1.07084e+07	4.88949e+06	5.98872e+06	3.06219e+06	5.971e+06	3.99751e+06	5.3459e+06
1.43_376.2844m/z	376.284	1.42897	pos	PGH2-EA	LMFA03010219	Fatty Acyls	Eicosanoids	M+H-H2O	C23H39NO4	51.2	66.2	-0.476061	516.976	1207.26	1121.17	1006.34	1044.74	6.15626e-06	607.668	715.866	190.272	652.424	1238.3	389.451	255.572	3029.78	2239.23	1669.37	1597.41	4504.07	5272.79	3532.92	1689.63	1632.44	992.647	6.15626e-06	464.132	1531.88	957.451	690.356	189.53	1190.96	1723.74	634.534	501.861	1321.31	1156.87	1344.51	848.167
13.21_888.7197n	906.754	13.2117	pos	TG(17:0/18:3(6Z,9Z,12Z)/20:5(5Z,8Z,11Z,14Z,17Z))[iso6]	LMGL03015922	Glycerolipids	Triradylglycerols	M+NH4, M+Na, M+K	C58H96O6	51.2	78.2	-1.11935	1.4229e+07	1.33133e+07	1.33174e+07	1.33328e+07	1.27365e+07	28708.5	82115.2	328368	64688.4	75472.2	75680.8	197935	114129	3.16488e+06	1.41315e+06	1.87324e+06	639305	1.5167e+06	4.71845e+06	5.10566e+06	3.34778e+06	2.3227e+07	1.71421e+07	2.37552e+07	2.23533e+07	1.45424e+07	2.18191e+07	1.66472e+07	1.99009e+07	1.06982e+07	2.02188e+07	1.74578e+07	1.92271e+07	2.54556e+07	2.48834e+07	1.55149e+07	2.6761e+07
13.57_826.7036n	865.667	13.5681	pos	TG(14:0/18:1(9Z)/18:3(6Z,9Z,12Z))[iso6]	LMGL03014363	Glycerolipids	Triradylglycerols	M+Na, M+K	C53H94O6	51.2	61.4	-1.74488	2.00304e+06	1.68544e+06	1.70098e+06	1.62083e+06	1.73772e+06	198902	345716	347560	240887	242551	176268	334012	432680	1.78628e+06	1.55313e+06	1.87722e+06	926755	1.24491e+06	1.88477e+06	1.64321e+06	1.2677e+06	1.50788e+06	2.43197e+06	1.16772e+06	985348	2.02617e+06	1.39141e+06	1.99888e+06	1.13321e+06	2.3755e+06	2.61794e+06	1.85341e+06	2.01046e+06	1.80992e+06	1.85067e+06	2.34275e+06	1.82725e+06
13.59_878.7349n	917.698	13.5875	pos	TG(18:1(9Z)/18:2(9Z,12Z)/18:3(9Z,12Z,15Z))[iso6]	LMGL03010373	Glycerolipids	Triradylglycerols	M+K, 2M+Na, M+Na	C57H98O6	51.2	65.1	-1.62164	2.19883e+08	2.14034e+08	2.12163e+08	2.07823e+08	2.07494e+08	2.09984e+07	4.40957e+07	8.28431e+07	2.03164e+07	1.64145e+07	1.51217e+07	4.72801e+07	3.30556e+07	2.00712e+08	1.54111e+08	2.10578e+08	1.36845e+08	1.7402e+08	2.28873e+08	1.67384e+08	1.37734e+08	2.06234e+08	1.79428e+08	1.51122e+08	1.42579e+08	1.99644e+08	1.54796e+08	2.4548e+08	1.37357e+08	2.61508e+08	2.11965e+08	2.17009e+08	2.10306e+08	2.57069e+08	2.60082e+08	2.09159e+08	2.41927e+08
5.17_662.4753m/z	662.475	5.16622	pos	PA(18:2(9Z,12Z)/14:0)	LMGP10010340	Glycerophospholipids	Glycerophosphates	M+NH4	C35H65O8P	51.2	63.7	-0.350853	6031.99	3785.88	2984.26	2980.75	3347.16	14347.8	22454.2	11581.1	25401.1	13047.4	7578.16	13729.4	16669.8	6819.95	3972.03	18653.6	8898.44	4334.91	5907.33	6164.8	5091.47	3314.61	4940.48	1918.74	1567.56	1928.3	520.73	2117.4	1572.11	579.906	2132.78	892.854	290.775	150.566	6.15626e-06	6.15626e-06	170.743
6.20_695.4621m/z	695.462	6.1958	pos	PA(14:0/20:2(11Z,14Z))	LMGP10010101	Glycerophospholipids	Glycerophosphates	M+Na	C37H69O8P	51.2	64.6	-0.200234	5056.55	5870.86	4126.23	4466.69	4066.44	3332.97	1571.08	2340.1	2505.37	2008.65	3827.74	1205.23	2589.86	3079.89	2003.76	2486.55	3099.47	2545.44	3120.47	1740.56	1326.74	3556.67	4277.93	10764.5	6477.27	7535.04	6552.73	5478.18	4365.05	15238.3	11873.4	5779.6	5797.96	7324.99	9347.88	15966.8	12148.9
14.19_630.5079m/z	630.508	14.191	pos	DG(18:3(6Z,9Z,12Z)/18:3(9Z,12Z,15Z)/0:0)[iso2]	LMGL02010482	Glycerolipids	Diradylglycerols	M+NH4	C39H64O5	51.1	78.3	-2.15563	12439.1	17699.5	22133.7	15197.6	19858.4	6.15626e-06	6.15626e-06	1292.64	6.15626e-06	6.15626e-06	6.15626e-06	6.15626e-06	6.15626e-06	6.15626e-06	609.884	6.15626e-06	6.15626e-06	6.15626e-06	6.15626e-06	3445.15	1419.86	30867.2	3532.85	38785.2	42071.6	7572.32	38106.8	27768.7	50889.4	21402.4	16046.2	39830.2	56613.1	26090.2	8323.99	22642.2	58077.1
14.46_934.7973n	952.831	14.4578	pos	TG(18:3(6Z,9Z,12Z)/18:3(9Z,12Z,15Z)/22:0)[iso6]	LMGL03016365	Glycerolipids	Triradylglycerols	M+NH4, M+Na, M+K	C61H106O6	51.1	74.8	-1.7124	1.17108e+07	1.12522e+07	1.06421e+07	1.00122e+07	1.03946e+07	7182.87	80124.7	292824	96444.2	35624.3	42269.5	122960	113317	3.74811e+06	1.87275e+06	2.97637e+06	1.14738e+06	1.50677e+06	4.893e+06	4.97962e+06	3.86649e+06	1.58713e+07	1.2476e+07	1.75542e+07	1.62598e+07	1.16283e+07	1.33169e+07	1.35434e+07	1.73423e+07	9.24259e+06	1.3529e+07	1.7566e+07	2.00252e+07	1.10862e+07	1.6712e+07	1.55742e+07	2.11921e+07
14.67_806.7356n	824.769	14.6701	pos	TG(14:0/16:0/18:0)[iso6]	LMGL03014225	Glycerolipids	Triradylglycerols	M+NH4, M+Na, M+K	C51H98O6	51.1	62.5	-0.92647	236724	198280	179312	149221	170282	610037	527798	533067	674271	509216	671341	433983	400686	491452	448344	462475	531134	441720	444515	316540	311920	264247	64297.4	117878	80914.2	122800	83878.2	169683	58235.3	104518	72292.6	106574	74788.7	195143	34220	109087	77555.7
15.77_916.8458n	955.807	15.7668	pos	TG(18:0/18:1(9Z)/20:0)[iso6]	LMGL03010382	Glycerolipids	Triradylglycerols	M+NH4, M+Na, M+K	C59H112O6	51.1	59.1	-0.120643	485929	478815	445101	423637	411313	51195.9	64751.7	88805.2	175566	68789.9	105461	49673	32035.6	181401	164269	170820	87574.4	66865.2	245453	106447	80531.7	275976	642559	315587	247421	314833	192534	117961	289094	582036	829314	611902	1.11434e+06	500388	1.44472e+06	1.40688e+06	1.62244e+06
1.80_374.3628m/z	374.363	1.8005	pos	omega-hydroxy behenic	LMFA01050079	Fatty Acyls	Fatty Acids and Conjugates	M+NH4	C22H44O3	51	59.2	-0.269697	32339.1	34265.8	34075.3	33809.4	33922.6	54318.3	9051.42	6425.05	13042.6	14721	34852.7	20886.2	6797.06	24125.5	12770.3	10447.3	6172.57	24333.9	21952.7	9671.63	2550.55	6586.75	22801.4	4344.37	2015.71	8813.69	5084.43	4119.36	2494.5	7078.13	4931.76	4174.85	10967.1	9298.62	6549.91	6296.62	5021.99
14.82_962.8298n	1001.79	14.8246	pos	TG(18:3(9Z,12Z,15Z)/20:0/22:3(10Z,13Z,16Z))[iso6]	LMGL03011509	Glycerolipids	Triradylglycerols	M+NH4, M+K, M+Na, M+H	C63H110O6	51	59.8	-0.425809	1.04633e+07	9.83619e+06	9.70749e+06	9.62663e+06	9.66036e+06	2438.32	31903.4	156711	43204.6	21392.6	32449.5	52127.5	42720.8	2.81268e+06	1.4131e+06	2.06853e+06	711767	1.13014e+06	3.68791e+06	4.574e+06	3.67868e+06	1.54472e+07	1.02118e+07	1.80442e+07	1.65771e+07	9.86934e+06	1.15751e+07	1.20745e+07	1.85964e+07	7.84128e+06	1.22472e+07	1.62216e+07	2.29667e+07	1.10041e+07	1.38797e+07	1.6314e+07	2.43887e+07
0.86_292.2035n	293.211	0.85735	pos	12-oxo-PDA	LMFA02010001	Fatty Acyls	Octadecanoids	M+H, M+Na, M+K, M+H-H2O	C18H28O3	50.9	59	-1.06044	137528	141707	120999	126239	126879	15776	26162.3	40471.4	29471.1	42685.4	28192.9	44876	42415.9	124898	111343	96933.8	69112.3	78937.7	178093	244018	225231	151024	224328	414364	403054	153980	205962	193708	341348	40929.4	59034.8	124535	67622.2	35701.3	29652.2	42154.6	47246.5
13.59_844.7372m/z	844.737	13.5875	pos	TG(14:0/18:1(9Z)/18:3(9Z,12Z,15Z))[iso6]	LMGL03014364	Glycerolipids	Triradylglycerols	M+NH4	C53H94O6	50.9	58.9	-1.99362	1.20581e+07	1.1728e+07	1.09698e+07	1.06703e+07	1.11132e+07	78206.9	226562	318520	128905	109530	61648	212835	236434	4.78002e+06	3.02377e+06	4.49173e+06	1.46866e+06	2.67148e+06	6.39721e+06	5.71195e+06	3.49047e+06	1.07127e+07	2.05999e+07	1.05894e+07	9.57569e+06	1.58738e+07	1.40002e+07	1.34192e+07	1.23347e+07	1.45206e+07	2.42564e+07	1.50787e+07	1.59518e+07	1.25458e+07	1.39038e+07	1.83395e+07	1.75152e+07
0.93_325.2370m/z	325.237	0.933183	pos	methyl 9,12-dihydroxy-13-oxo-10-octadecenoate	LMFA01050149	Fatty Acyls	Fatty Acids and Conjugates	M+H-H2O	C19H34O5	50.8	61.5	-1.05473	17256.4	14018.8	14739.5	13143.4	15042.3	5036.05	7231.73	6364.18	5937.82	7694.14	5943.65	18283.4	18065.6	14775.2	16091.6	21087.3	17651.4	13660.7	19749.1	36175.1	41217.7	9550.79	15035.5	28409.7	41182.6	9542.97	14477.8	17150.7	28346.9	3391.63	4975.49	16422.2	5645.9	2709.08	3430.87	3291.69	3828.35
1.14_272.2582m/z	272.258	1.143	pos	10E-Tetradecenyl acetate	LMFA07010283	Fatty Acyls	Fatty esters	M+NH4	C16H30O2	50.8	57.4	-0.636186	50952	49701.5	44326.8	46982.1	46572.1	39086.6	53302.7	45744.1	49516.6	62821.3	65347.9	49545.1	48571.3	65096.5	61592.8	55794.9	53944	73158	68668.4	49505.4	42462	39728.7	40065.4	27277.8	27436.9	40269.8	31915.9	38936.1	25052.9	46760.5	43595.8	39859.4	36294.7	59782	50269.4	42973.7	42429.2
6.22_664.4910m/z	664.491	6.2235	pos	PA(14:0/18:1(9Z))	LMGP10010019	Glycerophospholipids	Glycerophosphates	M+NH4	C35H67O8P	50.8	68.3	-0.322999	9229.6	5023.87	3543.08	3838.99	4958.26	7007.67	12830.7	8861.75	16180.3	7034.34	3088.16	10925.4	25407.5	1838.85	499.61	9543.92	12569.7	1645.06	3493.75	8812.73	8985.26	7069.8	20644.2	9506.2	8724.51	4175.5	1264.71	334.134	1717.17	3819.03	5020	6350.45	2752.31	6.15626e-06	2074.22	931.383	1140.34
1.51_248.1774n	249.185	1.5053	pos	8,10-hexadecadiynoic acid	LMFA01030493	Fatty Acyls	Fatty Acids and Conjugates	M+H, 2M+H	C16H24O2	50.7	61.1	-1.09376	394.633	423.144	441.06	462.011	369.741	264.274	93.9708	458.395	135.752	151.975	315.687	226.248	570.274	8268.54	6342.66	560.52	3356.77	952.113	5477.14	7132.2	4670.12	291.148	520.865	171.501	75.9283	233.011	104.809	81.5285	306.574	390.349	531.582	251.336	306.334	333.323	115.457	564.948	678.021
12.19_875.7102m/z	875.71	12.1936	pos	TG(16:1(9Z)/18:1(9Z)/18:3(9Z,12Z,15Z))[iso6]	LMGL03010168	Glycerolipids	Triradylglycerols	M+Na	C55H96O6	50.7	65.3	0.338268	964251	1.00631e+06	922172	917858	889031	5277.16	6613.48	5626.55	6.15626e-06	2136.77	1253.74	6704.8	7923.07	135016	43121.1	79579	29078.5	43843.5	155715	281818	220304	824560	998416	2.16884e+06	2.93225e+06	759871	1.59117e+06	882197	2.24091e+06	351860	715451	1.9742e+06	2.30829e+06	786701	1.27395e+06	1.31813e+06	1.61049e+06
13.17_862.7042n	880.738	13.1742	pos	TG(17:1(9Z)/18:2(9Z,12Z)/18:4(6Z,9Z,12Z,15Z))[iso6]	LMGL03015993	Glycerolipids	Triradylglycerols	M+NH4, 2M+K, 2M+Na, M+K, M+Na, M+H	C56H94O6	50.7	59.7	-0.985581	5.47712e+07	5.38233e+07	5.12872e+07	5.09928e+07	4.9462e+07	246144	605803	1.66787e+06	511771	443942	513778	997777	613693	1.1774e+07	5.70476e+06	8.11517e+06	3.20104e+06	8.05114e+06	2.2138e+07	2.14598e+07	1.23015e+07	7.91237e+07	8.27033e+07	7.868e+07	7.21496e+07	8.06613e+07	1.00405e+08	6.55083e+07	6.73159e+07	4.99755e+07	1.14456e+08	6.02871e+07	5.70403e+07	1.12161e+08	8.56893e+07	7.11415e+07	1.04782e+08
13.23_798.6729n	816.707	13.2305	pos	TG(12:0/18:1(9Z)/18:3(6Z,9Z,12Z))[iso6]	LMGL03013463	Glycerolipids	Triradylglycerols	M+NH4, M+Na, M+K	C51H90O6	50.7	59.2	-1.11409	949764	901239	892114	916552	846379	6.15626e-06	9097.14	19907.4	7792.97	6.15626e-06	6.15626e-06	9817.49	4437.65	305799	181040	266000	75547.9	128249	327361	276232	156458	803665	2.41137e+06	751256	652072	1.34353e+06	1.12114e+06	922824	1.07409e+06	1.73566e+06	2.87199e+06	1.37826e+06	1.25711e+06	938852	1.98776e+06	1.86551e+06	1.64591e+06
4.91_832.5086n	850.542	4.91358	pos	PI(18:2(9Z,12Z)/16:1(9Z))	LMGP06010314	Glycerophospholipids	Glycerophosphoinositols	M+NH4, M+Na, M+K, M+H	C43H77O13P	50.7	59	-1.88536	742416	683693	690292	657203	667444	172997	239922	393888	385634	265982	322682	166195	297118	702305	421792	838647	440409	626976	961472	1.20104e+06	611760	1.28968e+06	1.29832e+06	711889	648836	943899	655225	1.30252e+06	595126	897564	1.19789e+06	684066	903502	648427	643700	489816	912747
13.51_890.7350n	908.769	13.5102	pos	TG(17:0/18:3(9Z,12Z,15Z)/20:4(5Z,8Z,11Z,14Z))[iso6]	LMGL03010554	Glycerolipids	Triradylglycerols	M+NH4, M+Na, M+K	C58H98O6	50.6	68.5	-1.53015	3.35033e+07	3.10273e+07	3.2303e+07	3.10428e+07	3.18162e+07	47372.7	237798	963081	133771	57975.1	124992	400333	198592	7.73496e+06	3.32633e+06	5.28944e+06	1.81014e+06	3.96998e+06	1.24648e+07	1.07712e+07	6.80258e+06	5.66373e+07	5.38409e+07	4.67146e+07	4.55471e+07	4.66997e+07	5.20916e+07	4.01734e+07	3.9507e+07	3.35032e+07	5.55187e+07	3.83142e+07	4.06975e+07	6.18216e+07	6.85027e+07	4.16761e+07	6.19072e+07
14.46_914.8165m/z	914.817	14.4578	pos	TG(18:1(9Z)/18:2(9Z,12Z)/19:1(9Z))[iso6]	LMGL03016219	Glycerolipids	Triradylglycerols	M+NH4	C58H104O6	50.6	67.6	-0.648176	5.09526e+06	4.84372e+06	4.60771e+06	4.55812e+06	4.64429e+06	6.15626e-06	35927.1	100558	5717.58	4149.2	19146.8	41464.3	37311.8	798629	386204	810856	280805	472447	1.82992e+06	775428	398438	7.13719e+06	1.3587e+07	4.62409e+06	4.3744e+06	1.27162e+07	8.87038e+06	4.36901e+06	5.47447e+06	8.68756e+06	1.53747e+07	4.57304e+06	4.5136e+06	6.71778e+06	1.52087e+07	8.09461e+06	8.80195e+06
2.85_726.5064m/z	726.506	2.85263	pos	PA(20:4(5Z,8Z,11Z,14Z)/17:1(9Z))	LMGP10010626	Glycerophospholipids	Glycerophosphates	M+NH4	C40H69O8P	50.6	63.2	-0.655708	28049.6	24842.4	22021.1	22532.8	26636.8	6.15626e-06	6.15626e-06	6.15626e-06	6.15626e-06	6.15626e-06	193.833	6.15626e-06	59.8739	6.15626e-06	11.1922	6.15626e-06	6.15626e-06	6.15626e-06	6.15626e-06	82.9115	2502.99	29552.9	19103.9	39483.4	58696.6	83200.9	79775	44186.7	68937.7	4659.89	22105.7	40121.4	26877.7	4338.79	28759.3	33866.9	17112.3
11.64_606.5214n	645.485	11.6377	pos	DG(17:0/18:2(9Z,12Z)/0:0)[iso2]	LMGL02010034	Glycerolipids	Diradylglycerols	M+Na, M+K, M+NH4	C38H70O5	50.5	56.3	-1.5157	345974	366230	357090	365383	367973	366549	770746	811865	770204	661613	671360	525716	505068	1.2481e+06	846893	483198	834674	553232	556904	685872	626180	294127	332939	140008	155002	309011	251360	203937	147939	190933	861244	105199	127884	115341	133236	105823	131559
13.90_768.7063m/z	768.706	13.8955	pos	TG(13:0/15:0/16:0)[iso6]	LMGL03013732	Glycerolipids	Triradylglycerols	M+NH4	C47H90O6	50.5	64.6	-1.74391	33103.6	23827.6	11873.1	15679.3	24121.2	56324.9	73009.2	83253.8	96101.3	48489.1	62812.4	33888.1	32916.2	76992.6	66562.7	47050.2	55353.2	41979.8	64786.3	20710.2	26164.9	60513.8	8054.09	27908.6	3407.54	6.15626e-06	6.15626e-06	5017.09	4283.81	12882.9	13787.4	5544.53	9528.3	5789.78	6.15626e-06	7008.04	12045
4.89_615.4973m/z	615.497	4.8944	pos	DG(16:1(9Z)/18:1(9Z)/0:0)[iso2]	LMGL02010026	Glycerolipids	Diradylglycerols	M+Na	C37H68O5	50.5	59.7	2.40954	33990.3	32222.7	34638.2	34762.4	32015.9	39999	59097.9	129036	101222	81084	98487.3	61695.6	68287	59550.4	60840.3	82830.7	93471.6	69534.8	53690.1	37387	37331.3	27027.7	13213.5	14363.1	26797.1	15083	32991.5	20342.3	26178.7	3492.73	3662.26	6242.04	1708.72	3777.94	4148.2	4633.96	2828.32
8.05_577.5189m/z	577.519	8.05357	pos	DG(18:1(11E)/16:0/0:0)	LMGL02010004	Glycerolipids	Diradylglycerols	M+H-H2O	C37H70O5	50.5	55	-0.160572	1.08034e+06	1.0227e+06	967492	947917	959699	182189	237149	276441	262324	180160	164246	304405	438758	287365	156592	375594	395104	467828	416047	461591	478356	976656	934256	1.11747e+06	945869	2.02966e+06	1.4045e+06	1.45523e+06	1.41653e+06	1.94456e+06	2.40086e+06	1.98964e+06	1.91052e+06	1.39651e+06	1.40614e+06	2.48732e+06	2.22607e+06
10.50_605.5506m/z	605.551	10.497	pos	DG(18:0/18:1(9Z)/0:0)[iso2]	LMGL02010043	Glycerolipids	Diradylglycerols	M+H-H2O	C39H74O5	50.4	54.7	0.417447	319086	312448	305603	323399	321524	6.15626e-06	1114.96	799.541	6.15626e-06	1086.8	6.15626e-06	710.456	4658.44	25472	6763.84	40049.6	27172.3	22102.8	55106.9	47703.8	44588.2	242780	222552	295957	237723	384729	308918	394754	392165	634129	445720	518973	598386	473463	771633	910209	860089
14.46_896.7819n	935.746	14.4578	pos	TG(18:1(9Z)/18:3(9Z,12Z,15Z)/19:0)[iso6]	LMGL03010473	Glycerolipids	Triradylglycerols	M+Na, M+K	C58H104O6	50.4	56.2	-1.51079	4.89381e+06	4.62524e+06	4.6858e+06	4.37898e+06	4.46878e+06	16778.2	65133.6	177993	26793.8	21667.3	42491.1	86912.9	80486.4	1.24846e+06	606052	1.3951e+06	512341	826791	2.69658e+06	1.1798e+06	670125	6.57839e+06	8.60753e+06	3.86699e+06	3.66906e+06	8.65944e+06	6.23242e+06	4.63468e+06	3.9291e+06	7.59263e+06	9.48472e+06	3.93238e+06	4.00632e+06	6.89888e+06	1.1125e+07	6.23764e+06	6.44091e+06
14.48_870.7669n	888.801	14.4766	pos	TG(17:1(9Z)/18:0/18:2(9Z,12Z))[iso6]	LMGL03010165	Glycerolipids	Triradylglycerols	M+NH4, M+K, M+Na, 2M+Na, 2M+K	C56H102O6	50.4	58	-0.803784	1.73585e+07	1.62274e+07	1.60282e+07	1.5628e+07	1.6013e+07	100317	311252	715504	197712	160982	183345	380690	412343	3.83298e+06	2.30258e+06	3.70716e+06	1.54634e+06	2.6169e+06	7.92251e+06	3.85182e+06	2.15213e+06	2.20624e+07	3.89206e+07	1.45932e+07	1.36792e+07	4.07756e+07	2.77439e+07	1.67661e+07	1.69783e+07	2.89749e+07	4.93772e+07	1.47426e+07	1.53308e+07	2.03741e+07	3.77212e+07	2.84608e+07	2.32077e+07
3.52_688.4892m/z	688.489	3.5219	pos	PA(18:3(9Z,12Z,15Z)/16:0)	LMGP10010956	Glycerophospholipids	Glycerophosphates	M+NH4	C37H67O8P	50.4	61.6	-2.89784	72257	70399.4	65165.2	63030.3	62749.9	124254	203039	3789.63	3527.3	66880.3	16732.9	63004.1	76798.4	44573.8	24211.5	49058.9	38329.4	17282.8	15326	37584.8	79476.9	44583.1	97437.6	164499	221264	123260	75580	45107.9	159485	14400.2	37514.9	131019	71336.7	6980.64	38416.1	79396.4	48428.6
5.65_798.5993m/z	798.599	5.65063	pos	PC(15:1(9Z)/22:2(13Z,16Z))	LMGP01011459	Glycerophospholipids	Glycerophosphocholines	M+H	C45H84NO8P	50.4	55.2	-1.74223	1.4558e+06	1.60114e+06	1.60067e+06	1.67223e+06	1.76095e+06	114092	213130	112498	73086.9	138483	128291	124092	167339	608076	163220	272390	244499	635231	748637	427177	571883	3.02791e+06	2.05651e+06	1.85163e+06	1.90698e+06	4.43951e+06	4.05434e+06	4.34884e+06	2.70141e+06	2.14843e+06	2.97184e+06	1.59817e+06	1.79931e+06	973451	1.9267e+06	1.22384e+06	1.75781e+06
9.53_773.5925n	774.6	9.5296	pos	PC(17:0/18:1(9Z))	LMGP01010711	Glycerophospholipids	Glycerophosphocholines	M+H, M+Na	C43H84NO8P	50.4	56.4	-1.20638	607995	558877	495642	490845	490807	4286.76	11728.4	8819.92	12965	16003.3	15216.5	5160.98	11469.6	36435.7	26716.3	66353.2	39492.8	47128.3	61064.2	13318	27402.9	1.24498e+06	955481	444700	292181	1.51271e+06	734153	443141	591410	1.27355e+06	2.05815e+06	737561	996246	852676	1.56315e+06	712462	928900
1.30_346.3313m/z	346.331	1.29512	pos	20-hydroxy-eicosanoic acid	LMFA01050075	Fatty Acyls	Fatty Acids and Conjugates	M+NH4	C20H40O3	50.3	56.8	-0.858894	39861.6	45167.4	47774.2	44441	46141.9	47156.1	7373.93	6703.25	11420	14413.4	27093.1	19757.6	5802.16	30581	12374.2	5229.98	6051.84	22332.8	16902.2	16818.6	1366.16	6840.12	26214.3	2984.1	849.008	11186.5	6166.47	4328.08	2293.04	5045.94	2012.09	2132.06	8299.86	11081.7	4093.39	3910.34	6403.79
12.98_696.6848m/z	696.685	12.9788	pos	Cer(t18:0/26:0)	LMSP02030005	Sphingolipids	Ceramides	M+H	C44H89NO4	50.3	74.7	-2.42154	13905.5	17026.7	26684.1	14682.7	20807.7	2782.63	5398.92	2343.66	5463.91	4757.58	4810.77	4579.31	3981.37	22134.2	13999.6	37171.8	16759.8	2880.39	9436.29	21625.1	13288.8	22174.1	25221.5	48183.4	62791.2	38763.7	25772.3	20844.7	43285.5	1748.11	39435.4	6110.25	2534.41	6.15626e-06	6.15626e-06	4449.65	5168.48
13.84_814.7046n	832.738	13.8374	pos	TG(15:1(9Z)/17:0/17:2(9Z,12Z))[iso6]	LMGL03015408	Glycerolipids	Triradylglycerols	M+NH4, M+Na, M+K	C52H94O6	50.3	58.5	-0.521869	653687	652430	596673	589644	605228	132327	193142	164036	331235	115014	116192	108183	248478	501860	516466	368853	213147	462296	840872	586714	423365	646325	1.09785e+06	523440	455958	1.63316e+06	1.03862e+06	430024	455513	704311	1.65666e+06	532341	1.1181e+06	583023	595750	1.19269e+06	752401
14.15_868.7519n	886.786	14.1529	pos	TG(17:1(9Z)/18:1(9Z)/18:2(9Z,12Z))[iso6]	LMGL03010190	Glycerolipids	Triradylglycerols	M+NH4, M+K, 2M+NH4, 2M+K, M+Na	C56H100O6	50.3	54	-0.103492	5.10985e+07	5.01085e+07	4.96963e+07	4.91003e+07	4.84247e+07	288369	926820	1.87505e+06	431102	420561	496139	915993	830971	1.20828e+07	6.63583e+06	1.13207e+07	4.55567e+06	7.46749e+06	2.26538e+07	1.38271e+07	8.13583e+06	7.08297e+07	1.10997e+08	5.37715e+07	4.88476e+07	1.1742e+08	9.05118e+07	5.47135e+07	5.65512e+07	7.41337e+07	1.30924e+08	4.68772e+07	5.44153e+07	6.53133e+07	1.04769e+08	8.41123e+07	8.59364e+07
9.07_744.5537m/z	744.554	9.07137	pos	PE(18:1(9E)/18:1(9E))	LMGP02010039	Glycerophospholipids	Glycerophosphoethanolamines	M+H	C41H78NO8P	50.3	63.2	-0.0794596	71331.5	54595	60352.1	57674.8	48818.2	5305.74	7822.38	12133.7	24555.5	3221.1	5420.07	4779.57	19591	20929.7	2375.29	57193.1	15373.5	9836.87	17844.9	55267.1	38266.2	101564	64939.8	70980.5	38824.7	67937.5	33922.5	26989.4	27271	59241.2	229733	298225	189464	21263	54300.6	72658.6	186716
12.48_611.4662m/z	611.466	12.4832	pos	DG(16:1(9Z)/18:3(9Z,12Z,15Z)/0:0)[iso2]	LMGL02010035	Glycerolipids	Diradylglycerols	M+Na	C37H64O5	50.2	65.2	2.67098	37017.1	56832.5	45820.3	39267.8	45800.5	6.15626e-06	6.15626e-06	6.15626e-06	6.15626e-06	6.15626e-06	6.15626e-06	6.15626e-06	6.15626e-06	3532.67	1018.73	5731.77	6.15626e-06	1042.15	1808.85	19094.7	25307.6	39626.3	50218.9	180738	217404	30882.1	95668.2	23409.6	199491	6831.49	11431.7	122100	91711.5	9745.55	11363.3	44201	57694.4
13.99_846.7525m/z	846.752	13.9912	pos	TG(14:0/18:1(9Z)/18:2(9Z,12Z))[iso6]	LMGL03014362	Glycerolipids	Triradylglycerols	M+NH4	C53H96O6	50.2	57	-2.44802	1.24055e+07	1.23744e+07	1.19216e+07	1.14888e+07	1.29281e+07	205157	500391	688770	429837	296380	262363	514316	704280	8.31373e+06	7.86418e+06	3.81739e+06	1.62349e+06	3.28154e+06	8.0995e+06	7.80393e+06	6.51344e+06	8.48227e+06	1.73874e+07	1.03053e+07	1.13879e+07	2.12694e+07	1.51215e+07	1.25269e+07	1.22642e+07	1.588e+07	2.68678e+07	1.4524e+07	2.29816e+07	1.17788e+07	1.37429e+07	1.86705e+07	1.60056e+07
15.00_886.7986n	904.832	14.9979	pos	TG(17:0/18:2(9Z,12Z)/19:0)[iso6]	LMGL03010259	Glycerolipids	Triradylglycerols	M+K, 2M+NH4, 2M+K, 2M+Na, M+Na, M+NH4, M+H	C57H106O6	50.2	56.5	-0.338864	3.43686e+07	3.34805e+07	3.29102e+07	3.20345e+07	3.29039e+07	360638	682110	1.11529e+06	487787	383647	475141	763079	926311	7.68404e+06	6.84094e+06	6.48484e+06	2.63432e+06	4.36818e+06	1.52618e+07	5.89801e+06	3.64891e+06	1.71154e+07	4.6528e+07	2.46843e+07	2.52551e+07	3.78854e+07	2.95367e+07	1.77047e+07	3.82475e+07	6.77483e+07	7.492e+07	4.74478e+07	5.77228e+07	4.23713e+07	1.17315e+08	9.38128e+07	1.27148e+08
0.65_211.0964m/z	211.096	0.6544	pos	Depdecin	LMFA05000013	Fatty Acyls	Fatty alcohols	M+H-H2O	C11H16O5	50.1	57.2	-0.290042	14453.6	14803.2	14439.7	13091.9	14482.8	819.286	3108.65	5341.77	3702.55	18807.5	34551	20288.6	16512.5	1904.14	6.15626e-06	9416.44	521.442	14815.5	10971.4	26396.6	44714.7	3789.11	11015.6	5416.5	5986.17	26252.6	23421.2	3980.64	21538.8	6259.06	4456.44	5183.87	6136.29	21164.7	27351.1	29803.6	17700.4
15.21_990.8619n	1029.83	15.2103	pos	TG(18:3(9Z,12Z,15Z)/22:0/22:3(10Z,13Z,16Z))[iso6]	LMGL03011991	Glycerolipids	Triradylglycerols	M+NH4, M+Na, M+K	C65H114O6	50.1	59.9	0.33472	3.29217e+06	3.18482e+06	3.0407e+06	3.00519e+06	3.03242e+06	6.15626e-06	6.15626e-06	18303.3	6.15626e-06	6.15626e-06	6.15626e-06	3327.63	6.15626e-06	721000	390113	747799	200930	343113	1.0742e+06	1.18637e+06	980473	4.62475e+06	2.89216e+06	6.11868e+06	5.23714e+06	2.5166e+06	2.8373e+06	3.18893e+06	5.36084e+06	2.14251e+06	3.90436e+06	4.82614e+06	7.24295e+06	4.37934e+06	4.59696e+06	4.65451e+06	8.61244e+06
12.92_925.6656m/z	925.666	12.9207	pos	TG(17:0/18:4(6Z,9Z,12Z,15Z)/20:5(5Z,8Z,11Z,14Z,17Z))[iso6]	LMGL03015941	Glycerolipids	Triradylglycerols	M+K	C58H94O6	50	61.5	-2.89969	151757	132860	130969	124652	130703	1645.63	2676	6.15626e-06	6.15626e-06	1263.88	6.15626e-06	1426.92	4888.27	11166.2	6433.61	15425.9	6.15626e-06	3336.34	33882.6	49773.7	46389.9	164253	54890	247727	204630	60791.4	112009	145157	156344	50643.2	90873.9	179749	229756	325953	147401	137292	360793
14.46_980.8624m/z	980.862	14.4578	pos	TG(18:1(9Z)/20:5(5Z,8Z,11Z,14Z,17Z)/22:0)[iso6]	LMGL03011561	Glycerolipids	Triradylglycerols	M+NH4	C63H110O6	50	58.7	-1.77604	537071	450790	474449	424907	407216	6.15626e-06	4120.85	10999.1	10830.1	4695.84	3171.47	6000.5	6120.9	119172	58783.1	109336	28034.2	27951.3	155062	162115	117556	669769	570964	828645	784979	479261	586860	551298	796190	429941	598842	802615	897926	576951	738028	716983	1.21158e+06
3.24_726.5061m/z	726.506	3.2422	pos	PA(18:4(6Z,9Z,12Z,15Z)/19:1(9Z))	LMGP10010441	Glycerophospholipids	Glycerophosphates	M+NH4	C40H69O8P	50	55.7	-1.08661	139704	116818	123757	126972	111410	6.15626e-06	209.593	6.15626e-06	388.891	6.15626e-06	44.8882	6.15626e-06	6.15626e-06	6.15626e-06	6.15626e-06	6.15626e-06	6.15626e-06	6.15626e-06	6.15626e-06	6.15626e-06	6.15626e-06	53707.8	48810	145223	124156	99898.6	160388	71151.9	174914	84643.2	94327.1	256989	277155	215372	220518	297205	352770
5.34_729.5304n	730.538	5.34105	pos	PC(14:0/18:2(11Z,14Z))	LMGP01010494	Glycerophospholipids	Glycerophosphocholines	M+H, M+Na	C40H76NO8P	50	55	-0.661209	155677	115211	119263	142440	117827	101696	82006	21372.1	33258.1	93926.7	38087.3	24572.8	31202.5	37649	42445.6	52649.8	30598.6	37997.7	29274.4	15565.8	28338.4	259993	217273	94965.9	91737.5	341940	176297	225293	224600	157486	386413	156555	138039	82381	222872	106006	97081.8
7.71_771.5768n	772.584	7.7124	pos	PC(13:0/22:2(13Z,16Z))	LMGP01011360	Glycerophospholipids	Glycerophosphocholines	M+H, M+Na	C43H82NO8P	50	55.4	-1.3465	370599	330120	312198	317568	312633	84254.5	70521	24002.7	35388.6	83073.7	41396.7	20271.8	26537.9	69213.3	66199.8	83697.1	49545.9	77438.1	87105.5	17893.4	43376.7	1.2257e+06	714426	269465	228759	1.50185e+06	572734	457705	393497	269975	778009	245216	339937	183077	427004	214654	146477
10.16_782.5900n	805.579	10.1552	pos	MGDG(18:1(9Z)/18:1(9Z))	LMGL05010021	Glycerolipids	Glycosyldiradylglycerols	M+Na, M+K, M+NH4	C45H82O10	49.9	53.6	-1.0437	914507	861540	798353	798873	722744	129555	284978	844920	636937	517296	509482	1.21803e+06	1.71502e+06	474311	460217	1.71465e+06	1.51095e+06	1.17541e+06	834001	622305	896353	370693	304635	285685	230268	680717	614731	152086	255741	1.22206e+06	1.7344e+06	630234	433958	1.2418e+06	1.22163e+06	1.12809e+06	1.92654e+06
11.04_742.5497n	760.584	11.0361	pos	PA(19:0/20:2(11Z,14Z))	LMGP10010468	Glycerophospholipids	Glycerophosphates	M+NH4, M+Na	C42H79O8P	49.9	62.8	-2.12399	136983	136032	117814	119894	115685	25799.3	58732.9	19932.4	24284.2	49240.9	39657.7	39550.7	53770.6	82341.2	42756.3	76608.1	54302.4	93063.5	81965.2	72502.3	95364.3	173524	95118.5	175701	140514	299351	154156	233130	145113	98622.2	148635	162704	148847	55430.3	136150	181668	83797
14.84_820.7505n	859.714	14.8441	pos	TG(15:0/17:0/17:0)[iso3]	LMGL03012902	Glycerolipids	Triradylglycerols	M+NH4, M+Na, M+K	C52H100O6	49.9	60.4	-1.86801	155043	108201	89206.6	88880.7	75749.5	122894	120021	134428	205767	117939	171545	79948.2	74296.1	189922	126180	162952	128376	107915	162763	92838.6	78071.9	140046	58500.6	48850	27192.5	47521	24281.1	50849	20543.7	49164.4	43622.5	53742.3	40983.4	77308.3	46758.2	49844.3	47307.8
4.24_856.5090n	874.543	4.23583	pos	PI(18:2(9Z,12Z)/18:3(9Z,12Z,15Z))	LMGP06010320	Glycerophospholipids	Glycerophosphoinositols	M+NH4, M+Na	C45H77O13P	49.9	65.4	-1.33905	16691.4	18016.8	19450.3	15753.5	16272.3	6.15626e-06	6256.56	10727.9	16980.6	5119.64	10998.1	651.92	7045.44	23413.2	9221.02	40808.5	21613.2	25515.6	46209.4	33945.1	11694.3	53022.1	50524.2	11049.8	11945.4	32025.5	16107.8	41295.3	12004.5	13108.3	24475.4	7387.67	9538.18	4523.61	15546.2	3634.77	2462.75
8.42_744.5532m/z	744.553	8.41925	pos	PA(18:2(9Z,12Z)/20:1(11Z))	LMGP10010355	Glycerophospholipids	Glycerophosphates	M+NH4	C41H75O8P	49.9	63	-0.855488	22908	19872.8	18511.6	14509.4	12889.2	48717.8	72409.1	76140.6	132875	42123.8	35757.3	86828.7	150600	26035.3	6842.12	123910	89020.3	20701.1	20816.6	34892.5	33432.6	66834.9	51676	8533.7	6192.2	37611.9	1116.08	11882.2	6.15626e-06	1325.57	2326.17	5860.33	1339.52	6.15626e-06	6.15626e-06	6.15626e-06	6.15626e-06
0.75_273.2664n	274.274	0.74535	pos	C16 Sphinganine	LMSP01040001	Sphingolipids	Sphingoid bases	M+H, M+Na	C16H35NO2	49.8	53	-1.52842	6.16325e+07	6.16955e+07	5.84557e+07	5.72972e+07	5.97678e+07	6.15876e+07	7.06991e+07	6.12029e+07	6.39609e+07	7.30871e+07	6.89842e+07	6.47007e+07	6.89077e+07	7.37291e+07	7.27766e+07	6.26776e+07	6.87782e+07	8.82723e+07	7.50688e+07	6.08757e+07	5.98106e+07	5.54113e+07	5.40145e+07	3.80726e+07	3.74412e+07	5.89195e+07	4.57467e+07	5.83785e+07	3.62227e+07	6.38223e+07	6.29858e+07	5.26701e+07	5.15458e+07	7.5103e+07	6.46381e+07	6.15587e+07	5.76664e+07
0.80_330.2635m/z	330.264	0.800467	pos	9,14-DiHODE	LMFA02000167	Fatty Acyls	Octadecanoids	M+NH4	C18H32O4	49.8	59.9	-1.07455	13734.1	15839.1	10627.3	6837.78	5074.43	3396.7	2359.83	2047.1	1350.5	2854.39	2982.28	4699.65	3698.7	10549.1	18004.7	6329.45	8117.59	10156.5	27561	24227.1	26232.1	6826.65	11547.9	22826.9	30460.9	9474.98	7641.19	7510.83	29368.7	1652.52	2363.97	8631.4	2803.74	2309.38	1704.47	4766.29	1945.46
1.39_342.2999m/z	342.3	1.39062	pos	20-HEDE	LMFA03000010	Fatty Acyls	Eicosanoids	M+NH4	C20H36O3	49.8	56.6	-1.16132	12462.6	10805.5	10396.2	10217.9	10196	5172.21	4708.67	3171.69	10419.5	4743.23	2681.58	3929.3	7810.89	43910.7	42499.4	20692.6	14437.3	20327.7	16644.6	20919.1	12622.9	5219.49	5055.67	5265.65	6780.72	7695.48	4881.18	6262.24	3162.99	11736.8	3887.3	5869.41	5159.27	1611.94	1581.38	3990.77	2991.31
13.90_802.7048n	820.739	13.8955	pos	TG(14:0/16:0/18:2(9Z,12Z))[iso6]	LMGL03014227	Glycerolipids	Triradylglycerols	M+NH4, M+K	C51H94O6	49.8	55.7	-0.300587	294118	271769	267403	171065	260477	477475	558668	407908	906566	379793	456444	284560	323048	449968	452828	233282	244120	188897	359391	178976	223703	255444	314659	236015	163188	219030	163735	139278	174473	315900	569521	296017	586640	226972	271912	387620	356871
14.71_928.8324m/z	928.832	14.7082	pos	TG(18:1(9Z)/18:2(9Z,12Z)/20:1(11Z))[iso6]	LMGL03010538	Glycerolipids	Triradylglycerols	M+NH4	C59H106O6	49.8	71.9	-0.421637	4.18724e+07	3.88555e+07	3.91851e+07	3.82453e+07	3.83456e+07	102289	379931	883529	263922	194522	218124	518882	563547	9.73878e+06	5.50114e+06	1.06863e+07	3.30436e+06	4.61308e+06	1.8235e+07	8.4496e+06	4.58578e+06	4.89274e+07	8.18081e+07	3.66692e+07	3.60048e+07	7.60346e+07	5.1603e+07	3.5283e+07	4.79258e+07	6.78712e+07	9.35869e+07	5.36868e+07	5.70396e+07	4.52765e+07	9.76916e+07	7.19805e+07	7.43097e+07
5.48_696.4714n	714.506	5.47792	pos	PA(20:4(5Z,8Z,11Z,14Z)/16:0)	LMGP10010858	Glycerophospholipids	Glycerophosphates	2M+NH4, 2M+Na, M+NH4, M+H	C39H69O8P	49.8	59.7	-2.34549	3.38423e+06	3.30496e+06	3.11435e+06	3.03377e+06	3.08933e+06	3.05228e+06	5.14502e+06	4.44067e+06	5.12406e+06	3.04777e+06	2.27649e+06	4.04364e+06	4.4606e+06	2.73397e+06	1.62031e+06	6.53222e+06	3.68883e+06	2.50072e+06	2.81045e+06	4.6273e+06	3.17579e+06	7.86779e+06	7.08176e+06	2.00497e+06	2.25078e+06	5.87835e+06	2.63544e+06	2.62828e+06	1.3783e+06	752799	2.12876e+06	1.73316e+06	712466	33818.5	853697	216308	426682
7.29_783.5767n	784.584	7.29262	pos	PC(16:0/20:3(5Z,8Z,11Z))	LMGP01010622	Glycerophospholipids	Glycerophosphocholines	M+H, M+K	C44H82NO8P	49.8	52	-1.46059	3.14992e+06	2.65971e+06	2.86297e+06	2.59451e+06	2.77401e+06	66514.3	78539	39894.6	40101.6	71907.3	53846.9	27538.7	54173.2	431152	285771	453307	339267	244118	456903	149585	201355	7.05632e+06	3.94772e+06	2.66985e+06	2.04718e+06	5.71908e+06	4.25801e+06	3.76719e+06	5.3077e+06	3.37613e+06	2.79016e+06	3.11508e+06	6.41923e+06	1.68495e+06	5.65535e+06	3.44402e+06	4.29827e+06
9.39_744.5536m/z	744.554	9.39183	pos	PE(18:0/18:2(9Z,12Z))	LMGP02010044	Glycerophospholipids	Glycerophosphoethanolamines	M+H	C41H78NO8P	49.8	63.9	-0.207729	13916	17705	11804.4	12985.4	11169.2	645.387	835.375	401.112	1530.27	1041.87	6.15626e-06	6.15626e-06	394.828	6.15626e-06	544.345	6398.24	6.15626e-06	6.15626e-06	545.812	3834.7	1927.76	34309.7	14756.4	30445.2	25725.3	28951.7	20243.8	3198.42	22196.9	4059.43	56648	70998.3	98238.8	6.15626e-06	9073.23	21779.9	23071.5
1.47_280.2633m/z	280.263	1.46712	pos	6-[3]-ladderane-1-hexanol	LMFA05000065	Fatty Acyls	Fatty alcohols	M+NH4	C18H30O	49.7	54.9	-0.904051	10290.8	13123.9	13168.7	12756	13731.4	3752.35	3213.17	6360.5	5557.23	5969.11	10652.3	6219.42	5750.93	6192.15	5464.52	9362.28	6010.66	6746.28	6824.37	6651.58	5065.32	3552.69	4022.12	4651.62	2628.79	6554.19	3563.87	8896.67	2281.28	3739.37	3885.05	2495.31	6780.78	3215.73	10098.7	5157.39	3082.04
12.44_862.6901m/z	862.69	12.4448	pos	TG(12:0/18:3(6Z,9Z,12Z)/22:6(4Z,7Z,10Z,13Z,16Z,19Z))[iso6]	LMGL03013518	Glycerolipids	Triradylglycerols	M+NH4	C55H88O6	49.7	53.2	-2.18651	1.01081e+06	941080	905552	941823	896130	6.15626e-06	1216.31	2548.15	6.15626e-06	1198.35	6.15626e-06	2644.07	1157.11	83738.5	52405.4	35695.3	7005.99	52886.8	169398	366401	233207	882124	375147	1.84199e+06	1.54912e+06	506646	1.40054e+06	966353	1.74464e+06	794126	3.70561e+06	1.61738e+06	2.51069e+06	1.01495e+06	973303	1.27125e+06	2.78995e+06
14.63_858.7668n	876.801	14.6313	pos	TG(16:0/18:0/18:2(9Z,12Z))[iso6]	LMGL03010104	Glycerolipids	Triradylglycerols	M+NH4, M+Na, M+K, 2M+NH4, 2M+Na, 2M+K, M+H	C55H102O6	49.7	52.6	-0.976363	1.04848e+08	1.01216e+08	1.00834e+08	9.98045e+07	1.01154e+08	1.55646e+06	3.04201e+06	5.66432e+06	2.43409e+06	1.94116e+06	2.15044e+06	4.26292e+06	5.95748e+06	3.27549e+07	2.84604e+07	2.59313e+07	1.12392e+07	2.10259e+07	6.09807e+07	3.11944e+07	1.88728e+07	6.97778e+07	1.48523e+08	8.26133e+07	7.58769e+07	1.68366e+08	1.1856e+08	9.10208e+07	1.0219e+08	1.87487e+08	2.79446e+08	1.29714e+08	1.42074e+08	1.2952e+08	1.61469e+08	1.91954e+08	2.21566e+08
3.40_719.4474m/z	719.447	3.399	pos	11-deoxy-11-methylene-15-keto-PGD2	LMFA03010104	Fatty Acyls	Eicosanoids	2M+Na	C21H32O4	49.7	56.1	-2.76339	2756.24	2994.79	2755.27	2941.57	2065.63	36.5478	51.006	6.15626e-06	6.15626e-06	14.3442	6.15626e-06	7.06258	23.37	75.659	6.15626e-06	6.15626e-06	8.85535	6.15626e-06	489.43	2537.16	1684.76	3038.33	1809.74	11383.2	12974	496.952	2042.7	1451.01	4396.23	6.15626e-06	1200.5	4337.89	5154.08	1334.53	326.008	3012.23	3626.36
6.79_757.5607n	758.568	6.78908	pos	PC(16:0/18:2(10E,12Z))	LMGP01010585	Glycerophospholipids	Glycerophosphocholines	M+H, M+Na, M+K, 2M+H, 2M+K, 2M+Na	C42H80NO8P	49.7	51.2	-1.86314	1.50988e+07	1.50126e+07	1.52752e+07	1.50745e+07	1.5573e+07	7.50444e+06	5.62991e+06	1.94506e+06	2.80373e+06	5.98282e+06	3.3855e+06	2.09456e+06	2.82387e+06	3.47405e+06	4.84427e+06	4.55629e+06	3.39641e+06	5.24336e+06	3.76452e+06	1.83436e+06	3.43993e+06	5.25396e+07	3.15733e+07	1.4403e+07	1.44988e+07	1.01836e+08	3.47761e+07	2.73072e+07	3.50837e+07	1.24611e+07	4.77301e+07	1.85425e+07	2.12083e+07	7.35265e+06	1.53837e+07	1.10626e+07	8.75392e+06
0.78_286.3102m/z	286.31	0.781383	pos	octadec-11Z-enol	LMFA05000095	Fatty Acyls	Fatty alcohols	M+NH4	C18H36O	49.6	55.5	-0.865329	51535.4	55173.4	57825.6	50469.1	51097.3	42676.6	63746.9	59517.5	60268.4	72757.8	79000	69702.6	62295.2	68051	72809.1	67382.2	58069.9	87424.3	82969.6	63830.2	59869.1	40476.7	48676.8	27166.3	35390.8	51800	47946.9	43676.5	33913.7	49687.3	47398.5	42877.8	43092.2	62715.1	49669.7	48832	41616.8
12.31_674.5840n	692.618	12.3097	pos	DG(18:2(9Z,12Z)/22:1(13Z)/0:0)[iso2]	LMGL02010180	Glycerolipids	Diradylglycerols	M+NH4, M+Na	C43H78O5	49.6	60.2	-1.34204	3684	3197.69	773.097	3695.08	3099.19	3318.3	12470.1	25922.3	36967	9052.99	6982.6	6897.48	17361.4	9676.88	6878.46	18436.4	41930.5	4665.36	3013.09	6118.2	4581.96	6.15626e-06	6.15626e-06	6.15626e-06	6.15626e-06	6.15626e-06	6.15626e-06	6.15626e-06	6.15626e-06	6.15626e-06	6.15626e-06	6.15626e-06	6.15626e-06	6.15626e-06	6.15626e-06	6.15626e-06	6.15626e-06
2.35_356.3522m/z	356.352	2.35422	pos	cis-cetoleic acid	LMFA01030088	Fatty Acyls	Fatty Acids and Conjugates	M+NH4	C22H42O2	49.6	55.8	-0.457637	8314.2	8575.14	7222.27	9469.76	8691.33	9790.86	6291.71	8303.02	11471.2	9533.32	9873.78	14819.7	6714.55	7519.72	8253	9983.17	7926.41	13088.2	9441.35	5048.84	4316.58	2979.9	3406.91	2623.55	1981.63	4295.15	1753.55	3421.34	1961.16	8523.71	4902.6	3383.45	4590.76	6243.27	5129.37	6440.95	3322.08
4.76_708.4722n	726.506	4.76017	pos	PA(17:2(9Z,12Z)/20:3(8Z,11Z,14Z))	LMGP10010297	Glycerophospholipids	Glycerophosphates	M+NH4, 2M+Na, M+K, M+Na, M+H, 2M+NH4, 2M+H	C40H69O8P	49.6	49.8	-1.06996	1.66485e+06	1.57809e+06	1.57151e+06	1.52345e+06	1.52487e+06	89567.3	112996	75706.4	60124	118972	166958	65726	114502	946092	279258	250646	242761	531134	1.35534e+06	426178	439447	4.96096e+06	1.74503e+06	2.32162e+06	2.45023e+06	5.90333e+06	6.50013e+06	5.34558e+06	2.93254e+06	1.30691e+06	2.12971e+06	1.39367e+06	1.43598e+06	492185	1.3349e+06	807880	550464
0.88_301.2977n	302.305	0.8765	pos	Sphinganine	LMSP01020001	Organic nitrogen compounds	Organonitrogen compounds	M+H, M+Na	C18H39NO2	49.5	51.6	-1.09532	508793	483562	466780	459138	475542	412275	532381	401311	482288	517465	481288	460357	499145	551891	522327	408974	496794	634077	509111	464587	428288	426967	410161	281120	299817	464895	370690	420113	292154	459276	465145	399775	379172	580439	488951	457073	439811
15.77_942.8608n	981.824	15.7668	pos	TG(18:1(9Z)/18:1(9Z)/22:0)[iso3]	LMGL03010898	Glycerolipids	Triradylglycerols	M+NH4, M+Na, M+K	C61H114O6	49.5	50.9	-0.782989	761639	728244	714602	707905	694558	21587.7	70903.5	78441	104509	48972.7	75682.3	59467.1	52686.7	308679	266109	298557	135336	119015	391771	196001	161800	559958	1.06904e+06	714667	650374	933856	688822	373714	633496	1.09972e+06	1.6695e+06	1.10787e+06	1.65538e+06	989494	2.09205e+06	1.64001e+06	1.94012e+06
8.48_876.5688m/z	876.569	8.47695	pos	PS(19:0/22:4(7Z,10Z,13Z,16Z))	LMGP03010478	Glycerophospholipids	Glycerophosphoserines	M+Na	C47H84NO10P	49.5	58.5	-4.30881	567576	559536	560778	556171	568272	8082.39	11834.2	37966.5	65664.6	63265.2	71659.5	62499.4	93776.5	66623.1	37188.9	167733	105923	95215.9	121655	20930.5	45027.5	1.33997e+06	1.11868e+06	334788	266916	1.35642e+06	724615	451832	780777	1.48506e+06	1.6502e+06	1.10747e+06	700910	1.83988e+06	1.83357e+06	671292	1.55783e+06
13.41_1724.4043m/z	1724.4	13.405	pos	TG(16:0/18:3(9Z,12Z,15Z)/18:3(9Z,12Z,15Z))[iso3]	LMGL03010192	Glycerolipids	Triradylglycerols	2M+Na	C55H94O6	49.4	92.7	2.91484	1.7239e+06	1.32106e+06	1.66098e+06	829019	1.50943e+06	6.15626e-06	6.15626e-06	24553.5	6.15626e-06	6.15626e-06	6.15626e-06	6.15626e-06	6.15626e-06	1.66332e+06	443676	759558	141896	547852	834485	4.09343e+06	2.4089e+06	2.50863e+06	1.45981e+06	1.25028e+06	1.26673e+06	2.53901e+06	964895	2.7848e+06	1.16181e+06	666563	581726	1.39544e+06	3.54675e+06	783216	223526	2.34032e+06	1.12732e+06
0.78_288.2893m/z	288.289	0.781383	pos	Margaric acid	LMFA01010017	Fatty Acyls	Fatty Acids and Conjugates	M+NH4	C17H34O2	49.3	51	-1.5059	1.76902e+06	1.74936e+06	1.7485e+06	1.77936e+06	1.76859e+06	2.04564e+06	1.72908e+06	1.6534e+06	2.40553e+06	2.49189e+06	1.34692e+06	1.56375e+06	1.48968e+06	2.77547e+06	2.06489e+06	2.03753e+06	2.04751e+06	2.47503e+06	1.51255e+06	1.92046e+06	1.41996e+06	1.74819e+06	1.6251e+06	1.44078e+06	1.10255e+06	1.08671e+06	764204	1.318e+06	904569	2.06722e+06	1.75441e+06	1.7269e+06	2.27118e+06	1.89673e+06	1.49251e+06	1.54198e+06	1.41702e+06
0.93_326.2454n	349.235	0.933183	pos	8-methoxy-13-hydroxy-9,11-octadecadienoic acid	LMFA01080002	Fatty Acyls	Fatty Acids and Conjugates	M+H-H2O, M+H, M+K, M+Na	C19H34O4	49.3	50.9	-0.965421	161019	142927	137658	134251	136061	26943	71923.8	48152.1	36991.9	48910.4	45704.4	161784	136842	190829	156581	172846	140094	125417	229617	380398	452992	46908.2	78163.1	184340	322655	56669.4	93084.8	71895.5	208236	15508.7	28630.4	186035	72522.2	47524.8	35381.2	41745.4	29172.4
1.90_264.2452n	282.279	1.8955	pos	9,12,15-Octadecatrien-1-ol	LMFA05000216	Fatty Acyls	Fatty alcohols	M+H, M+NH4	C18H32O	49.3	49.7	-0.3143	56262	68056.9	68576.5	67749	67270.5	25198.5	21123.8	39824.6	39060	32136.8	64771.3	34076.7	30830.1	26674.5	28765.3	60004.9	30204.5	39683.7	28688.7	27205.9	21877.7	20611.9	22448.6	25397.4	16805.8	35528.1	18660	52842.5	12670.1	22006.4	23257.4	14663.5	37388.6	18847.1	61880.8	26567.5	15388.7
11.56_768.5656n	786.599	11.5608	pos	PA(21:0/20:3(8Z,11Z,14Z))	LMGP10010694	Glycerophospholipids	Glycerophosphates	M+NH4, M+Na	C44H81O8P	49.3	61.7	-1.69204	28584	30318.2	23964.6	23658	25508.5	6.15626e-06	6.15626e-06	1005.22	6.15626e-06	4437.6	6.15626e-06	965.401	1685.14	19881.6	1098.01	19437.6	6695.88	18405.8	33698.9	53863.7	28311.6	61842.3	27108.9	42658.5	45295	54317.5	52537.9	60707.6	38765	22055.2	31208.8	30105.3	27082	13031.8	20523.5	19272.1	22417.1
5.23_681.4455m/z	681.446	5.23057	pos	PA(13:0/20:2(11Z,14Z))	LMGP10010082	Glycerophospholipids	Glycerophosphates	M+Na	C36H67O8P	49.3	62.9	-1.58455	2426.2	3280.61	2714.67	2982.9	2917.87	6.15626e-06	456.761	6.15626e-06	6.15626e-06	6.15626e-06	6.15626e-06	265.855	160.66	2029.76	229.18	229.535	771.965	1267.58	1883.19	775.086	2433.35	3603.17	4184.34	5274.25	4105.41	10414.7	8616.89	13685.5	6305.87	5351.44	9810.96	5417.41	6815.22	1916.38	5206.43	7099.28	2805.69
1.33_352.3206m/z	352.321	1.3332	pos	13,16,19-docosatrienoic acid	LMFA01030407	Fatty Acyls	Fatty Acids and Conjugates	M+NH4	C22H38O2	49.2	51.7	-1.21726	184860	180425	180265	176131	176620	184297	118029	121402	139699	125066	142154	135944	114965	207083	180406	198714	154357	178972	158821	136452	88060.9	80731	71739.9	56081	44628.8	70655.5	52718.8	81186.5	46805.6	87187.6	87846	77393.9	75849	84088	75655	77717.8	122924
15.94_956.8766n	995.84	15.9387	pos	TG(18:1(9Z)/19:1(9Z)/22:0)[iso6]	LMGL03016267	Glycerolipids	Triradylglycerols	M+NH4, M+Na, M+K	C62H116O6	49.2	50.3	-0.592847	243389	255364	238144	221669	229992	6255.56	13463.7	15982.8	30331.5	7603.12	12558.9	3338.71	7347.77	64664.3	45485.4	32133.2	27991.2	15487.3	64888.9	38212.6	30170	119711	266188	190870	135950	215995	163301	53556.4	143193	475011	716831	314722	578443	487851	803244	486412	896898
4.31_716.5218m/z	716.522	4.31222	pos	PA(18:0/18:3(9Z,12Z,15Z))	LMGP10010314	Glycerophospholipids	Glycerophosphates	M+NH4	C39H71O8P	49.2	57.5	-1.00167	10605.2	8445.65	7129.63	7125.15	6153.18	560.095	2403.48	898.46	609.26	501.317	959.262	448.301	400.352	564.73	831.672	836.846	1116.09	211.352	1564.54	1997.88	2759.83	4740.72	11974.8	27414.1	38941.7	18038.6	7014.05	2101.73	35520.6	1054.2	1951.53	23392.7	19058.1	1086.31	9414.51	25862.6	9486.1
6.89_874.5532m/z	874.553	6.8852	pos	PS(19:1(9Z)/22:4(7Z,10Z,13Z,16Z))	LMGP03010509	Glycerophospholipids	Glycerophosphoserines	M+Na	C47H82NO10P	49.2	57.2	-4.3338	433059	443750	433413	422787	468300	73944.3	71224.2	72297.3	104223	142914	146099	48926.9	66489.3	92413.1	77440.4	155045	92609.9	135538	148325	26636.9	65903.1	1.4983e+06	1.03593e+06	315981	285191	1.66884e+06	707705	653775	738048	482553	1.286e+06	606478	448364	373678	817732	288942	293801
7.31_880.5902m/z	880.59	7.3143	pos	PI(18:2(9Z,12Z)/18:0)	LMGP06010846	Glycerophospholipids	Glycerophosphoinositols	M+NH4	C45H83O13P	49.2	57.4	-0.843862	51546.8	39885	34578.9	31279.9	24109.2	1998.67	14134.2	21842.9	14747.6	10112.2	18695.4	16731.2	12978	37986.6	22304.4	69878.4	26684.7	28995.4	42653.6	35817.6	13777.7	59696.8	78481.6	34641.8	37089.6	49449.4	14877.9	62338.4	38257.2	31206.2	36898.5	39772.7	30853.8	19881.6	79530.6	46614.8	28396.3
10.89_813.6238n	814.631	10.892	pos	PC(20:0/18:2(9Z,12Z))	LMGP01011296	Glycerophospholipids	Glycerophosphocholines	M+H, M+Na	C46H88NO8P	49.1	54.2	-1.15227	610736	632523	543109	568274	600318	64569.7	102032	110656	143558	148682	182644	121411	130433	94355.3	86456.8	255619	197473	124864	147624	59798.3	69954.8	1.05425e+06	924788	326164	171435	1.07439e+06	527697	419443	502862	1.53076e+06	1.77559e+06	1.20255e+06	864286	1.51225e+06	1.92237e+06	855766	1.40848e+06
12.73_1768.3739m/z	1768.37	12.733	pos	TG(18:3(9Z,12Z,15Z)/18:3(9Z,12Z,15Z)/18:3(9Z,12Z,15Z))	LMGL03010527	Glycerolipids	Triradylglycerols	2M+Na	C57H92O6	49.1	90.4	3.3618	1.96055e+07	2.34194e+07	2.17989e+07	1.75012e+07	1.86679e+07	6.15626e-06	18171.2	1.06078e+06	5855.58	6.15626e-06	6.15626e-06	179094	6.15626e-06	1.66894e+07	1.03895e+07	8.95235e+06	2.37365e+06	1.04981e+07	2.26954e+07	2.01963e+07	1.53097e+07	1.88101e+07	1.65309e+07	1.45064e+07	1.27959e+07	1.8738e+07	1.4405e+07	2.62803e+07	1.16458e+07	2.72134e+07	2.71814e+07	1.99265e+07	2.80395e+07	3.15204e+07	2.51114e+07	1.97274e+07	3.1264e+07
0.71_310.2139n	333.203	0.708433	pos	7S,8S-DiHOTrE	LMFA02000226	Fatty Acyls	Octadecanoids	M+Na, M+K, M+NH4	C18H30O4	49	54.5	-1.73833	57098.2	46937.6	47229	37810.5	45582	6.15626e-06	6.15626e-06	6148.18	2108.31	617.922	6.15626e-06	6.15626e-06	6.15626e-06	7292.59	3780.44	2472.29	1686.82	1002.47	17276.4	64722.3	58492.5	16555.3	134246	350890	249559	13505.9	71876.7	71499.8	248794	6.15626e-06	21695.7	92849.1	29314.1	4510.27	8275.71	12520.9	4994.12
1.03_308.2349n	291.232	1.02853	pos	methyl 12,13-epoxy-9,15-octadecadienoate	LMFA01070013	Fatty Acyls	Fatty Acids and Conjugates	M+H-H2O, M+Na, M+K	C19H32O3	49	50.2	-0.695203	38244.4	36266.7	34093.8	36080.2	36015.2	3032.29	4374.11	6212.95	3697.5	3662.77	4380.8	6726.83	8263.73	15615	10204.1	19775.3	10659.7	15659.6	21507	57328.5	63879	24537.3	68559.2	101534	101613	16418.4	33799.7	46021.2	95619.2	9499.13	18941.4	51550	42614.1	13767.4	10976.9	27535	21992.9
1.51_270.2427m/z	270.243	1.5053	pos	2-octenal	LMFA06000029	Fatty Acyls	Fatty aldehydes	2M+NH4	C8H14O	49	48.1	-0.357558	6908.23	6494.66	6244.27	7236.08	6742.97	6748.56	7820.15	6112.78	6136.7	7243.61	7452.84	6332.91	8381.49	7964.08	8734.66	6502.63	7567.87	8982.2	7891.3	6587.04	6180.8	5866.47	5768.79	3374.96	4331.14	6159.48	5206.97	5809.15	4201.95	7492.13	6952.04	6143.37	5595.46	8726.1	9134.52	6954.91	7161.57
10.93_878.5846m/z	878.585	10.9271	pos	PS(19:1(9Z)/22:2(13Z,16Z))	LMGP03010508	Glycerophospholipids	Glycerophosphoserines	M+Na	C47H86NO10P	49	57.4	-4.20417	196787	213187	182654	190532	202499	23.6678	6.15626e-06	6.15626e-06	6.15626e-06	6.15626e-06	6.15626e-06	6.15626e-06	6.15626e-06	1538.23	773.548	3721.52	632.112	6.15626e-06	844.556	6.15626e-06	6.15626e-06	213795	207460	117606	64127.2	287342	142656	145801	255072	495077	368102	381776	521374	329717	709851	515544	606232
15.79_890.8299n	929.794	15.7859	pos	TG(16:0/18:0/20:0)[iso6]	LMGL03010175	Glycerolipids	Triradylglycerols	M+NH4, M+Na, M+K	C57H110O6	49	50.2	-0.331537	230609	221165	207924	198626	193603	169992	222693	232252	248875	219368	249349	220943	192815	256020	236937	280272	220230	188827	238947	149812	154931	214166	208606	133457	111474	159322	114018	142023	104240	182774	186028	180702	128169	219612	181210	171808	178445
0.88_197.0810m/z	197.081	0.8765	pos	beta-vinyl acrylic acid	LMFA01030099	Fatty Acyls	Fatty Acids and Conjugates	2M+H	C5H6O2	48.9	46.1	0.873855	5710.62	7409.67	9021.69	9064.02	9781.92	5126.26	10531.3	2627.83	1941.78	10429.3	7252.6	4739.8	3956.91	8575.96	13619.5	3378.27	3987.59	7918.53	6583.1	3710.64	3932.6	7914.15	12472.9	7330.59	7378.82	9947.71	8410.72	8496.45	8040.51	14643.7	13547.4	8688.58	15908.5	9027.42	12702.4	11905.1	11061.8
10.02_604.5062n	643.47	10.0188	pos	DG(17:0/18:3(9Z,12Z,15Z)/0:0)[iso2]	LMGL02010040	Glycerolipids	Diradylglycerols	M+Na, M+K, M+NH4	C38H68O5	48.8	46.1	-0.712815	388528	360689	361077	360112	332794	136906	246654	252282	414919	186870	175697	113244	212866	1.03571e+06	470025	295185	337015	306335	533211	978057	662684	538643	359130	270285	253321	291792	446941	315157	235487	166547	605163	193087	308865	103871	133855	157172	251042
11.43_813.6231n	814.63	11.4343	pos	PC(18:0/20:2(11Z,14Z))	LMGP01010788	Glycerophospholipids	Glycerophosphocholines	M+H, M+Na, M+K	C46H88NO8P	48.8	51.3	-1.974	441607	404512	382036	371981	383338	274109	201881	187027	190389	222064	219090	178191	185375	237160	240083	275349	222137	238168	253287	172687	163168	869664	496426	422340	327664	933496	463905	492005	589397	387788	798157	628424	756606	346906	627190	426574	370190
12.06_608.5368n	631.526	12.0591	pos	DG(17:0/18:1(9Z)/0:0)[iso2]	LMGL02010030	Glycerolipids	Diradylglycerols	M+NH4, M+Na	C38H72O5	48.8	60.4	-2.0084	19228.9	17806.7	17515.8	14304.7	19881.4	2212.57	2430.75	12188	5717.49	1322.85	1329.93	75.1366	4555.13	31881.4	9931.94	7660.59	9689.31	11732	18176.5	28888	22104.6	15395.3	29770.8	18219.1	19294.8	19588.8	24828.4	8302.36	15354.8	25264.5	109221	4169.81	15837.2	10578.2	17588.5	12985.5	26174.3
12.92_834.6723n	852.706	12.9207	pos	TG(15:1(9Z)/18:3(6Z,9Z,12Z)/18:3(6Z,9Z,12Z))[iso3]	LMGL03012962	Glycerolipids	Triradylglycerols	M+NH4, 2M+Na, 2M+K, M+K, M+Na	C54H90O6	48.8	47.3	-1.76165	1.33324e+07	1.3023e+07	1.24283e+07	1.24075e+07	1.25845e+07	7593.69	51875.4	206790	103154	4743.76	494.84	92105.9	224531	4.50302e+06	2.65404e+06	2.96143e+06	1.01295e+06	3.69257e+06	1.03283e+07	9.07589e+06	6.19676e+06	1.29355e+07	1.38042e+07	2.1323e+07	1.90505e+07	1.90588e+07	2.41749e+07	1.5707e+07	1.49004e+07	9.97996e+06	1.66465e+07	1.67255e+07	2.49706e+07	1.55654e+07	1.25048e+07	2.03826e+07	2.84647e+07
13.90_794.7226m/z	794.723	13.8955	pos	TG(14:0/16:0/16:1(9Z))[iso6]	LMGL03014221	Glycerolipids	Triradylglycerols	M+NH4	C49H92O6	48.8	55.2	-0.807031	81049.8	78044.1	57332.2	78349.3	67520.2	147916	208485	219224	288861	127807	135769	87079	67783.7	173913	155481	95580.5	90624	46597.2	148536	47181.4	46827.3	205687	40304.4	112437	30039.8	20399.8	6207.87	24411.4	6225.59	38372.2	51088.7	44168.9	57315.3	27659.2	32124.8	54320.3	109148
14.11_816.7203n	834.754	14.1139	pos	TG(15:0/16:1(9Z)/18:1(9Z))[iso6]	LMGL03015035	Glycerolipids	Triradylglycerols	M+NH4, M+Na, M+K	C52H96O6	48.8	50.3	-0.456346	592980	590196	516651	516624	601007	400652	482757	473046	747397	341192	376001	285925	381837	599979	580505	479709	438638	575276	792929	445967	392775	738246	805103	380401	248147	1.11855e+06	543215	289358	206791	681224	1.50981e+06	341199	654717	495640	495389	804882	744488
5.05_261.2210m/z	261.221	5.0476	pos	17-octadecen-9-ynoic acid	LMFA01030562	Fatty Acyls	Fatty Acids and Conjugates	M+H-H2O	C18H30O2	48.8	50.4	-0.93913	928.716	1098.3	994.251	683.802	956.009	284.528	1006.49	85.9234	85.0582	294.522	6.15626e-06	497.869	6.15626e-06	1159.91	510.254	6.15626e-06	251.218	349.202	91.2143	634.804	2353.27	670.132	1301.23	2441.46	4783.78	962.785	1630.47	626.166	3890.8	63.0871	480.146	1166.34	711.52	184.143	408.647	651.18	155.45
6.46_754.5344m/z	754.534	6.45702	pos	PC(14:0/18:1(11Z))	LMGP01010490	Glycerophospholipids	Glycerophosphocholines	M+Na	C40H78NO8P	48.8	56.4	-1.86317	14526.9	10468.6	10019	8357.27	10466.3	627.8	6.15626e-06	6.15626e-06	6.15626e-06	1115.57	6.15626e-06	6.15626e-06	2188.99	3812.78	970.244	11303.8	976.368	949.504	10966.7	3557	1959.18	17854.4	17030.9	11362.1	5070.44	27552.4	13390.9	9198.95	16195.5	37632.9	57941	40130	33573.6	40121.1	46227.5	27630	35079.5
6.67_712.5034n	735.493	6.67313	pos	PA(17:1(9Z)/20:2(11Z,14Z))	LMGP10010266	Glycerophospholipids	Glycerophosphates	M+Na, 2M+Na, 2M+K, M+K	C40H73O8P	48.8	49.7	-1.33093	1.48933e+06	1.72165e+06	1.94628e+06	2.01233e+06	2.10979e+06	35242.9	99425.2	74523	34997.7	90935.9	105430	107272	174125	448229	134075	275955	321555	690270	665327	445870	611352	3.76988e+06	2.86307e+06	2.20904e+06	2.71796e+06	8.15263e+06	6.03469e+06	4.92128e+06	4.38284e+06	2.82954e+06	4.65181e+06	2.1605e+06	2.40309e+06	1.41137e+06	2.59532e+06	2.11748e+06	2.23758e+06
1.22_172.1333m/z	172.133	1.21937	pos	8-nonynoic acid	LMFA01030509	Fatty Acyls	Fatty Acids and Conjugates	M+NH4	C9H14O2	48.7	47.3	0.513812	11807.5	10569.9	9903.96	9900.81	9705.45	4047.32	3801.05	4209.72	5342.48	2962.9	9209.58	6800.36	6203.49	12396.9	3093.72	6665.54	5283.9	7548.53	7701.86	5222.92	5935.06	12269.8	7588.89	15485.4	7232.48	12048	4947.92	5749.4	6138.96	9154.13	12424.2	10175.9	16125.1	10602.9	8874.87	13432.8	7612.66
1.33_321.2421m/z	321.242	1.3332	pos	11-deoxy-PGE1	LMFA03010054	Fatty Acyls	Eicosanoids	M+H-H2O	C20H34O4	48.7	49.2	-0.973724	1219.2	1309.38	1155.13	1643.69	1105.07	959.002	1966.08	13524.9	4008.24	4767.61	6644.51	3698.05	2774.87	2924.53	3073.09	1539.01	1773.33	2124.48	4820.09	2712.42	1486.44	6.15626e-06	6.15626e-06	6.15626e-06	6.15626e-06	6.15626e-06	375.891	6.15626e-06	6.15626e-06	6.15626e-06	6.15626e-06	6.15626e-06	6.15626e-06	6.15626e-06	6.15626e-06	130.816	6.15626e-06
2.59_310.3102m/z	310.31	2.58703	pos	6R,7S-Epoxy-3Z,9Z-eicosadiene	LMFA12000311	Fatty Acyls	Oxygenated hydrocarbons	M+NH4	C20H36O	48.7	48.9	-0.691685	32441.1	33346.4	31822.9	34517.8	36571	47865.6	25569.4	34926.3	31291.8	35336.9	24054.2	29135.2	18257.8	24291.5	45744.1	39279	46254.4	46327.2	18346	26543.3	13849.6	17512.6	27935.5	15433.2	8455.52	18505.1	21633.9	41964.7	17628.2	42945.2	79288.9	14177.8	21707.5	39141.6	15344.5	52501.5	40299.3
4.70_694.4564n	712.49	4.70263	pos	PA(18:2(9Z,12Z)/18:3(9Z,12Z,15Z))	LMGP10010350	Glycerophospholipids	Glycerophosphates	M+Na, 2M+H, 2M+Na, M+K, M+NH4, M+H	C39H67O8P	48.7	45.8	-1.37904	1.54478e+06	1.42721e+06	1.41907e+06	1.3954e+06	1.40342e+06	1.47338e+06	1.70238e+06	1.96692e+06	3.4306e+06	1.35285e+06	1.42411e+06	1.2007e+06	1.83997e+06	2.13319e+06	1.1043e+06	4.04582e+06	2.04084e+06	2.04111e+06	2.51155e+06	3.81761e+06	2.36806e+06	5.34808e+06	3.51398e+06	1.47601e+06	1.62037e+06	2.53404e+06	1.28334e+06	1.68648e+06	672104	300040	664191	893681	279245	14079.9	292669	58937.5	65595.3
4.86_870.5214m/z	870.521	4.85625	pos	PS(19:1(9Z)/22:6(4Z,7Z,10Z,13Z,16Z,19Z))	LMGP03010510	Glycerophospholipids	Glycerophosphoserines	M+Na	C47H78NO10P	48.7	55.8	-4.95354	120593	127573	127311	120117	124533	24937.3	26155.8	12051.8	16666.5	33546.2	22815.7	2259.17	10530.6	31204.1	24728.8	31279.8	17177.7	23502.7	33968.6	7264.86	9989.97	714141	346311	124332	97551.8	548739	299991	224556	220610	89639.7	245149	109880	143916	35074.1	139592	44472.2	37963.3
15.42_862.7980n	901.762	15.4216	pos	TG(15:0/18:0/19:0)[iso6]	LMGL03015130	Glycerolipids	Triradylglycerols	M+NH4, M+Na, M+K	C55H106O6	48.6	51	-1.13061	342002	296932	279494	272753	258151	309683	305742	328771	380843	328028	416597	299396	291179	394533	369681	436573	346742	319048	381033	278245	236925	266800	303449	186191	169001	244091	168904	242218	157851	281607	256189	263494	204221	333295	295168	264079	260210
9.31_750.5402n	768.574	9.31022	pos	PG(19:0/15:0)	LMGP04010870	Glycerophospholipids	Glycerophosphoglycerols	M+NH4, M+Na	C40H79O10P	48.6	59.7	-1.22306	8374.25	11695.3	11615.6	11707.4	11766.9	68.4045	52.5371	28.3455	18.9027	196.881	58.3295	8.78203	72.7327	21.7318	46.2735	40.8793	26.3875	29.7931	43.5891	36.7675	30.0609	40674.1	42497.9	26894.2	29132.5	31666.5	19263.2	24682.4	23678.8	8448.11	35215.7	33451.1	23606.3	6629.91	36702.3	28195.2	15423
5.71_755.5448n	756.552	5.70823	pos	PC(16:0/18:3(9Z,12Z,15Z))	LMGP01010601	Glycerophospholipids	Glycerophosphocholines	M+H, 2M+Na, 2M+H, M+K, M+Na	C42H78NO8P	48.5	45.9	-2.21064	1.05372e+07	1.04514e+07	1.0205e+07	1.01972e+07	1.05563e+07	673871	878529	439012	663378	995178	652811	258104	525375	1.6973e+06	1.24425e+06	1.81066e+06	1.14042e+06	1.42332e+06	1.88225e+06	980151	1.31713e+06	4.60359e+07	2.16115e+07	1.33117e+07	1.04389e+07	4.81912e+07	3.16904e+07	2.14767e+07	2.36955e+07	1.05424e+07	1.98057e+07	1.26442e+07	2.10151e+07	4.60532e+06	1.02407e+07	6.13186e+06	9.21884e+06
6.46_769.5617n	770.569	6.45702	pos	PC(17:0/18:3(9Z,12Z,15Z))	LMGP01011507	Glycerophospholipids	Glycerophosphocholines	M+H, M+K	C43H80NO8P	48.5	46.5	-0.551835	196657	166041	165083	166844	165038	14874.8	44190.7	35854.6	56589.1	59735.3	65541.8	22982.9	33120.7	68865.9	64189.7	50312.2	55038.8	53789.5	85115.6	57584.5	40584.2	870524	451462	310295	238175	715983	424113	311758	348476	197209	329061	149859	326507	129995	238356	108388	160721
11.94_682.6330m/z	682.633	11.9438	pos	DG(17:1(9Z)/22:0/0:0)[iso2]	LMGL02010124	Glycerolipids	Diradylglycerols	M+NH4	C42H80O5	48.4	53.3	-2.16399	33716.8	37377.8	33606.5	19982.1	42474.6	37203.4	79169.4	78546.4	89378.8	86746.6	80043.2	83339	97484.3	92390.7	82079	136341	124615	67218.1	95961.9	61554.2	63224.4	6708.18	2307.21	6.15626e-06	6.15626e-06	9345.4	1820.33	7430.85	5764.85	1333.36	8197.89	6.15626e-06	6.15626e-06	3375.57	6.15626e-06	6.15626e-06	6076.43
12.86_860.6883n	878.722	12.8635	pos	TG(17:2(9Z,12Z)/18:3(9Z,12Z,15Z)/18:3(9Z,12Z,15Z))[iso3]	LMGL03010328	Glycerolipids	Triradylglycerols	M+NH4, 2M+Na, 2M+K, M+Na, M+K	C56H92O6	48.4	47.5	-1.24886	2.24296e+07	2.05454e+07	1.99981e+07	2.04251e+07	2.11649e+07	63842.5	233201	658491	172255	66854.6	79261.5	245841	249495	4.98191e+06	2.41491e+06	3.28446e+06	1.08125e+06	3.52563e+06	8.50031e+06	1.08526e+07	6.19816e+06	3.56093e+07	3.17408e+07	3.17003e+07	3.12069e+07	2.77508e+07	4.12201e+07	3.23856e+07	2.58322e+07	1.63643e+07	4.47857e+07	2.36641e+07	2.38134e+07	3.73709e+07	3.6783e+07	2.61485e+07	3.33806e+07
13.02_1772.4057m/z	1772.41	13.0164	pos	TG(18:2(9Z,12Z)/18:3(9Z,12Z,15Z)/18:3(9Z,12Z,15Z))[iso3]	LMGL03010471	Glycerolipids	Triradylglycerols	2M+Na	C57H94O6	48.4	88.4	3.67572	2.81802e+07	2.10747e+07	2.07839e+07	1.99315e+07	1.84494e+07	6.15626e-06	160359	2.59282e+06	99496.7	4689.45	6.15626e-06	440454	162295	2.26863e+07	1.57829e+07	2.06236e+07	7.42306e+06	1.53152e+07	2.81723e+07	2.2268e+07	1.81922e+07	2.48532e+07	2.18235e+07	1.46988e+07	1.64461e+07	1.9321e+07	1.67325e+07	2.75383e+07	1.42586e+07	2.72409e+07	2.58622e+07	1.69946e+07	2.55071e+07	2.80007e+07	3.09081e+07	2.46733e+07	2.6124e+07
11.81_970.7680m/z	970.768	11.811	pos	Plakoside A	LMSP01080017	Sphingolipids	Sphingoid bases	M+Na	C57H105NO9	48.3	43.1	-0.130386	24725.3	33036.4	52757.3	41310.6	36094	6.15626e-06	328.733	6.15626e-06	570.273	6.15626e-06	761.64	6.15626e-06	598.861	606.229	6.15626e-06	6.15626e-06	6.15626e-06	6.15626e-06	6.15626e-06	1162.77	167.835	10111.5	23638.6	241227	336415	16929.1	86095.9	1418.87	217883	6.15626e-06	1303.77	132595	224347	29967.3	11326.5	131577	136170
12.12_947.6718m/z	947.672	12.1171	pos	Archaetidylglycerol-myo-inositol	LMGP06040001	Glycerophospholipids	Glycerophosphoinositols	M+K	C50H101O11P	48.3	58.7	0.554973	636101	533950	505379	507687	489348	28968.4	76106	34660.4	25080.2	56631.9	48272.9	80535.6	352116	101081	82147.7	122729	64728.3	61069.2	127302	110952	50295.7	426945	815547	987307	1.19279e+06	655049	879542	192356	1.04865e+06	167493	429792	764385	622306	430173	689009	511143	554751
5.80_872.5377m/z	872.538	5.80468	pos	PS(19:0/22:6(4Z,7Z,10Z,13Z,16Z,19Z))	LMGP03010479	Glycerophospholipids	Glycerophosphoserines	M+Na	C47H80NO10P	48.3	54.7	-4.17145	360464	367504	372033	366190	375182	127889	107121	34151	52225.8	133517	65281.8	20609.4	26347.6	78681.5	81459	80027.6	50138.9	90387.4	68675.3	16557.3	43978.1	1.31422e+06	854928	272904	218950	1.08184e+06	630453	547037	535005	555958	891340	456713	522118	372378	702778	228872	418144
1.10_330.3364m/z	330.336	1.10483	pos	Arachidic acid	LMFA01010020	Fatty Acyls	Fatty Acids and Conjugates	M+NH4	C20H40O2	48.2	44.7	-0.803839	586937	610072	627659	615655	622324	709834	261320	186829	262146	318645	439232	354448	242098	554609	276011	187964	217236	560541	269687	303650	184660	200962	487468	144101	129240	230317	175842	195106	138571	243836	209965	178716	244193	380986	221603	212841	212462
1.18_179.1432m/z	179.143	1.18118	pos	Aleprylic acid	LMFA01030189	Fatty Acyls	Fatty Acids and Conjugates	M+H-H2O	C12H20O2	48.2	47	0.701781	1581.06	1386.51	1417.12	1415.45	1492.08	6.15626e-06	332.764	244.496	173.743	297.34	266.01	602.077	476.991	719.857	457.638	602.915	502.326	472.06	610.906	839.955	1657.97	1436.82	2122.51	4604.08	7049.37	2029.54	2067.61	1257.69	4491.07	353.981	572.546	2101.3	762.438	220.758	337.373	356.764	361.917
1.33_286.2738m/z	286.274	1.3332	pos	7-methyl-6E-hexadecenoic acid	LMFA01020203	Fatty Acyls	Fatty Acids and Conjugates	M+NH4	C17H32O2	48.2	49.4	-0.883179	5336.12	4509.38	4523.2	4668.51	5043.65	7396.82	4969.78	5944.32	7230.15	9452.11	5707.85	5112.98	5429.32	7948.91	6610.97	8122.83	6521.61	7426.98	5942.84	6272.29	4433.75	3974.8	3041.38	3349.58	1798.95	3192.23	1472.63	4694.54	2019.02	6914.3	4566.99	5863.85	4921.35	5374.93	3883.35	4361.09	6390.41
14.06_950.8148m/z	950.815	14.0563	pos	TG(18:3(6Z,9Z,12Z)/18:3(9Z,12Z,15Z)/22:1(11Z))[iso6]	LMGL03016366	Glycerolipids	Triradylglycerols	M+NH4	C61H104O6	48.2	93.3	-2.51732	265387	119951	163978	160882	223553	6.15626e-06	6.15626e-06	6.15626e-06	1451.03	6.15626e-06	6.15626e-06	6.15626e-06	6.15626e-06	16190.6	8358.77	3105.36	7816.05	6890.22	50680.1	41246.6	37208.7	221930	335562	378581	271246	151661	180681	178038	356560	153850	289545	391334	452246	372370	376977	290651	762293
15.63_980.8773n	1019.84	15.6325	pos	TG(18:1(9Z)/21:0/22:3(10Z,13Z,16Z))[iso6]	LMGL03011793	Glycerolipids	Triradylglycerols	M+NH4, M+K, M+Na	C64H116O6	48.2	43.5	0.101717	1.2579e+06	1.22396e+06	1.15341e+06	1.18282e+06	1.1684e+06	6.15626e-06	15497.2	24724.7	9294.88	8826.8	6313.2	14797.2	17455.1	282583	163725	285343	101932	123559	321776	243683	156847	1.5495e+06	2.32393e+06	1.35705e+06	1.10125e+06	1.65797e+06	1.44121e+06	935313	1.48188e+06	1.84173e+06	3.32146e+06	1.43609e+06	2.1767e+06	1.79095e+06	3.41216e+06	2.04582e+06	3.53698e+06
16.11_970.8924n	1009.86	16.1104	pos	TG(18:1(9Z)/20:1(11Z)/22:0)[iso6]	LMGL03011264	Glycerolipids	Triradylglycerols	M+NH4, M+Na, M+K	C63H118O6	48.2	43.2	-0.409589	493721	477857	493258	472491	473176	7056.52	12472.7	17719.6	30561.1	3710.57	6041.23	8332.25	16012.4	104371	108234	108978	36187.4	54907.8	158258	70736.7	53273	254122	482208	422350	389465	393662	314879	139714	335658	904088	1.34164e+06	679243	1.07256e+06	747651	1.81985e+06	1.22992e+06	2.17167e+06
6.47_866.5745m/z	866.574	6.4717	pos	PI(17:0/18:2(9Z,12Z))	LMGP06010201	Glycerophospholipids	Glycerophosphoinositols	M+NH4	C44H81O13P	48.2	55.5	-1.00473	7736.47	5406.55	7425.21	3482.36	4912.37	2787.02	3287.22	5876.32	5845.4	4325.52	4227.51	3883.41	4009.11	12737	4324.97	11976.4	4069.57	9208.48	11079.4	12943.5	5563.67	31733.2	32654.7	21938.9	20447.8	17487.7	5652.5	12183	9252.76	1842.72	10743.5	6907.87	2611.89	755.543	6147.23	4980.99	504.689
1.86_415.3571m/z	415.357	1.85755	pos	28:5(10Z,13Z,16Z,19Z,22Z)	LMFA01030846	Fatty Acyls	Fatty Acids and Conjugates	M+H	C28H46O2	48.1	51	0.139066	9434.06	8728.92	8275.86	8849	7743.18	8318.95	16165.4	11040.3	14762	10962.3	20004.8	14815.5	11109.2	38025.2	45907.3	36240.7	24223	21024.9	29782	15821.1	16326.3	5788.48	172.549	908.985	1199.91	602.756	1698.81	6.15626e-06	4694.29	4799.92	5992.41	4114.12	1008.16	1717.4	1343.12	4150.97	6785.22
12.02_758.5878m/z	758.588	12.0204	pos	DGTS(16:0/18:2(9Z,12Z))	LMGL00000121	Glycerolipids	Other Glycerolipids	M+Na	C44H81NO7	48.1	68.4	-3.70655	6790.35	4581.85	10019.1	2866.93	6591.71	4514.32	22071.1	19597.8	14758.2	25555.5	33736.8	21041.8	17307.7	16276.5	19049.1	5697.39	15544.9	16618.5	24218.4	12954.8	13142.7	2076.05	1656.04	10033.8	6.15626e-06	2323.67	6.15626e-06	1072.76	6.15626e-06	415.451	467.059	6.15626e-06	6.15626e-06	6.15626e-06	6.15626e-06	6.15626e-06	8733.61
14.38_926.8165m/z	926.816	14.3802	pos	TG(18:2(9Z,12Z)/18:3(9Z,12Z,15Z)/20:0)[iso6]	LMGL03010591	Glycerolipids	Triradylglycerols	M+NH4	C59H104O6	48.1	65.9	-0.721831	1.00042e+08	9.29163e+07	9.24706e+07	8.8128e+07	9.40165e+07	350080	1.23285e+06	3.59801e+06	686141	446230	463940	1.63731e+06	1.26565e+06	3.23445e+07	1.6241e+07	3.64233e+07	1.35374e+07	1.88083e+07	5.10533e+07	3.14507e+07	1.83841e+07	1.2392e+08	1.41675e+08	9.18896e+07	8.71539e+07	1.35871e+08	1.03389e+08	9.99128e+07	9.73216e+07	1.22126e+08	1.60932e+08	1.2074e+08	1.24485e+08	1.15238e+08	2.00104e+08	1.35605e+08	1.56493e+08
14.82_898.7987n	937.762	14.8246	pos	TG(18:1(9Z)/18:2(9Z,12Z)/19:0)[iso6]	LMGL03010423	Glycerolipids	Triradylglycerols	M+NH4, M+K, M+Na	C58H106O6	48.1	46.7	-0.300714	2.18928e+06	2.13319e+06	2.06135e+06	2.05839e+06	2.09173e+06	38245.7	38296.5	79255.9	28083.9	26737.8	37030.6	45536	47083.4	533747	312946	400759	181987	318368	1.15984e+06	450731	240307	2.32628e+06	4.31313e+06	1.85703e+06	1.74677e+06	4.29967e+06	3.2537e+06	1.69972e+06	2.03277e+06	4.80387e+06	6.22148e+06	2.02729e+06	2.19982e+06	3.5198e+06	6.79745e+06	3.60493e+06	4.88442e+06
15.21_874.7978n	913.762	15.2103	pos	TG(17:0/18:0/18:1(9Z))[iso6]	LMGL03010119	Glycerolipids	Triradylglycerols	M+NH4, M+K	C56H106O6	48.1	47.2	-1.32129	182702	157825	157663	140106	140222	20623.9	30799.6	46786.6	63549.2	20831.4	50857.9	20355.7	9289.85	94913.1	66476.8	69439	31893.9	34647.7	111091	28951.7	27472.6	122074	193247	111801	79924.1	131790	89182.9	42726.5	86064	229898	417536	143690	319125	159870	514266	326863	467947
5.01_570.5091m/z	570.509	5.00913	pos	DG(15:0/16:1(9Z)/0:0)[iso2]	LMGL02010427	Glycerolipids	Diradylglycerols	M+NH4	C34H64O5	48.1	51.8	-0.26247	6977.11	6902.07	7024.76	7572.65	7614.49	17632	18270.6	18783.6	29082.4	32567.2	34502.3	23002	19720.1	21996.3	22697.4	27229.1	16570.1	24651	25376.4	9611.52	11268.8	342.663	399.147	721.541	6.15626e-06	1602.74	1653.73	1025.47	3285.55	6.15626e-06	6.15626e-06	6.15626e-06	6.15626e-06	724.125	6.15626e-06	6.15626e-06	886.493
15.59_954.8609n	993.825	15.5944	pos	TG(17:1(9Z)/20:2(11Z,14Z)/22:0)[iso6]	LMGL03011112	Glycerolipids	Triradylglycerols	M+NH4, M+Na, M+K	C62H114O6	48	43	-0.631086	508984	481064	464099	467780	452550	6.15626e-06	5082.31	8664.61	1627.84	85.8808	3461.95	5997.42	10896.6	61756.2	56229.8	58580.9	22901	52011.8	116972	74684.2	50895.5	385654	892168	466879	372170	716461	545512	268972	475765	913915	1.46272e+06	698227	1.14765e+06	722869	1.48955e+06	860334	1.20249e+06
11.70_920.6387m/z	920.639	11.6955	pos	PS(22:2(13Z,16Z)/22:1(11Z))	LMGP03010783	Glycerophospholipids	Glycerophosphoserines	M+Na	C50H92NO10P	47.9	88.1	4.05536	4760.48	5014.35	3156.98	2992.19	1439.18	6.15626e-06	7685.35	11011.8	10629.7	9234.41	11715.1	7869.19	5271.38	9165.03	7490.07	7058.06	13616.8	12280.6	9184.11	4659.56	7483.7	6.15626e-06	6.15626e-06	6.15626e-06	6.15626e-06	1006.97	6.15626e-06	6.15626e-06	1212.25	6.15626e-06	1442.61	6.15626e-06	6.15626e-06	6.15626e-06	6.15626e-06	6.15626e-06	6.15626e-06
11.85_620.5374n	659.5	11.8491	pos	DG(18:0/18:2(9Z,12Z)/0:0)[iso2]	LMGL02010050	Glycerolipids	Diradylglycerols	M+H-H2O, 2M+K, M+H, M+NH4, M+K, M+Na	C39H72O5	47.9	42.6	-0.84973	1.66876e+07	1.55503e+07	1.53002e+07	1.50109e+07	1.55229e+07	2.58353e+06	4.47777e+06	9.80628e+06	7.15997e+06	5.16434e+06	5.09446e+06	5.89499e+06	7.58795e+06	2.62215e+07	1.2026e+07	1.2941e+07	1.22797e+07	9.87289e+06	1.49675e+07	1.56232e+07	1.22072e+07	1.51897e+07	2.09244e+07	1.29449e+07	1.78169e+07	1.56782e+07	2.19168e+07	1.17618e+07	1.91998e+07	1.88848e+07	5.74318e+07	1.31353e+07	1.07731e+07	2.17924e+07	1.99597e+07	1.70808e+07	3.16445e+07
13.55_830.7222m/z	830.722	13.5485	pos	TG(15:1(9Z)/16:0/18:3(9Z,12Z,15Z))[iso6]	LMGL03015364	Glycerolipids	Triradylglycerols	M+NH4	C52H92O6	47.9	50.5	-1.22329	437094	427744	395647	374616	384950	6.15626e-06	6.15626e-06	6.15626e-06	4529.34	803.523	6.15626e-06	2272.86	14248.1	130066	64472.2	47060.9	10725	71072.9	248073	212545	128469	320249	591995	541390	526131	1.00975e+06	912313	409659	445379	444363	1.1215e+06	503080	1.00966e+06	504014	448553	875551	1.06256e+06
14.57_940.8304m/z	940.83	14.5728	pos	TG(18:2(9Z,12Z)/18:3(9Z,12Z,15Z)/21:0)[iso6]	LMGL03011034	Glycerolipids	Triradylglycerols	M+NH4	C60H106O6	47.9	67.8	-2.57087	569904	543720	541474	539511	515302	6.15626e-06	6.15626e-06	6.15626e-06	6.15626e-06	6.15626e-06	6.15626e-06	6.15626e-06	1253.6	87912.5	32690.2	77561.2	18330.4	48323.5	162530	99794	51538	864942	1.38046e+06	626156	574136	1.23409e+06	1.04677e+06	588785	708438	677417	1.16891e+06	647098	740029	765280	1.55816e+06	902497	857472
2.59_552.4036m/z	552.404	2.58703	pos	PC(20:0/0:0)	LMGP01050045	Glycerophospholipids	Glycerophosphocholines	M+H	C28H58NO7P	47.9	48.6	2.24658	4016.33	3760.81	3669.45	3836.06	3024.49	6.15626e-06	6.15626e-06	6.15626e-06	204.257	262.361	6.15626e-06	6.15626e-06	658.35	6.15626e-06	6.15626e-06	2051.19	260.918	1212.87	2247.28	1645.24	1850.36	5698.46	3882.47	6203.63	6371.41	5420.79	4361.17	4946.09	5211.02	14388.3	15947.8	7099.49	15970.3	6574.27	16679.9	5598.97	7588.44
4.08_692.4409n	710.475	4.08272	pos	PA(18:2(9Z,12Z)/18:4(6Z,9Z,12Z,15Z))	LMGP10010351	Glycerophospholipids	Glycerophosphates	M+NH4, 2M+Na, M+Na, M+K, M+H	C39H65O8P	47.9	42.9	-1.10138	546524	508241	506588	493815	482181	64060.2	93923.7	220000	413262	98924.9	163536	31054.2	165192	736523	412965	1.00289e+06	361193	666426	1.14257e+06	1.91954e+06	960443	3.111e+06	1.34508e+06	726020	729217	572535	732170	708342	327031	143042	359873	364643	168223	5440.91	165328	42306.3	88805
8.03_860.5782m/z	860.578	8.03423	pos	PS(21:0/22:6(4Z,7Z,10Z,13Z,16Z,19Z))	LMGP03010004	Glycerophospholipids	Glycerophosphoserines	M+H-H2O	C49H84NO10P	47.9	51.4	-1.99649	151125	151776	157746	147818	152716	6.15626e-06	4.46123	6.15626e-06	6.15626e-06	6.15626e-06	16.9093	6.15626e-06	6.15626e-06	6.15626e-06	6.15626e-06	10.1859	6.15626e-06	1494	18.2291	6.15626e-06	3.127	24604.5	17934.5	57840.7	22923	54755.7	47557.5	12066.5	82265.3	596376	538362	420599	444884	927183	752532	871097	1.01698e+06
0.62_218.1154n	475.194	0.61715	pos	2-hydroxy-decanedioic acid	LMFA01170076	Fatty Acyls	Fatty Acids and Conjugates	M+H-H2O, 2M+K	C10H18O5	47.8	52.4	-0.093788	839637	859367	1.08322e+06	879020	901854	946665	1.29962e+06	4.29264e+06	4.332e+06	2.40287e+06	1.58708e+06	3.9898e+06	3.11991e+06	254582	367634	2.387e+06	3.92792e+06	303710	301394	654987	561961	14006.5	71114.9	4056.52	2489.15	77454.8	12909.2	58252	4447.3	11636	5301.15	2998.41	2077.24	20198.5	13015.6	785.675	2172.2
1.90_270.2426m/z	270.243	1.8955	pos	Hydnocarpic acid	LMFA01140023	Fatty Acyls	Fatty Acids and Conjugates	M+NH4	C16H28O2	47.8	44.7	-0.59623	10868.7	10397.5	9732.31	9735.88	9632	9421.44	7172.16	5836.86	7260.69	6833.38	9699.88	7344.89	6798.51	10276.3	7181.1	7736.03	7064.41	10911.3	11067.6	6807.91	7305.58	10016.3	7801.1	6706.15	6265.89	8938.01	7131.94	7119.26	5360.08	8230.95	10719.1	9608.85	9539.97	11551.1	8723.37	8484.35	8078.38
13.11_810.6726n	828.706	13.1075	pos	TG(13:0/18:2(9Z,12Z)/18:3(9Z,12Z,15Z))[iso6]	LMGL03013948	Glycerolipids	Triradylglycerols	M+NH4, M+K	C52H90O6	47.8	63.4	-1.37025	34006.7	95470.1	85961.6	113034	57116.6	903.138	750.436	6.15626e-06	1419.26	6.15626e-06	692.476	343.239	1843.05	36687.8	13864.5	49254.1	6983.84	20931.4	70794.1	88887.6	27852	53637.1	326828	99866.7	49371.9	317635	218803	79886.4	7076.84	30439.7	230508	113801	74039.5	112087	119814	181953	121782
5.82_860.5399n	878.574	5.82373	pos	PI(18:0/18:3(9Z,12Z,15Z))	LMGP06010284	Glycerophospholipids	Glycerophosphoinositols	M+NH4, M+Na, M+K, M+H	C45H81O13P	47.8	51.1	-1.86377	158942	130178	116941	112416	119584	14382.1	39022.8	78636.5	73434.8	50807.5	78784.1	69774.4	80490.7	195167	93342.4	363693	107284	162300	269288	188069	102200	308558	367546	97401.3	140548	273054	111753	263927	130977	49786.4	115910	87992.9	25313.7	52789.9	67462	46008.1	33044.3
11.96_711.5316m/z	711.532	11.9628	pos	DG(20:1(11Z)/20:3(8Z,11Z,14Z)/0:0)[iso2]	LMGL02010164	Glycerolipids	Diradylglycerols	M+K	C43H76O5	47.7	45.4	-1.23389	3972.05	2037.09	5451.26	4655.52	3549.74	20167	40218.7	51903.9	75434.9	25177.3	8610.37	10235.6	20007.8	20940.9	17606.8	22843	39535.1	8274.01	7652.88	11488.8	13662.3	6765.79	6112.31	6.15626e-06	6.15626e-06	10827.6	2249.54	1085.03	6.15626e-06	1895.07	21849.2	6.15626e-06	6.15626e-06	2103.91	1005.45	6.15626e-06	1481.41
12.70_846.6732n	885.636	12.6953	pos	TG(16:1(9Z)/18:3(6Z,9Z,12Z)/18:4(6Z,9Z,12Z,15Z))[iso6]	LMGL03015827	Glycerolipids	Triradylglycerols	M+Na, M+K	C55H90O6	47.7	42.1	-0.598024	1.25719e+06	1.23701e+06	1.27655e+06	1.22915e+06	1.2018e+06	6.15626e-06	9774.98	45329.9	27810.1	198.736	198.755	13467.8	26909.9	323474	229463	290860	116295	354863	550990	904890	596449	1.33279e+06	826426	1.47764e+06	1.3908e+06	1.29393e+06	1.7137e+06	1.76663e+06	1.26872e+06	813764	2.24752e+06	1.39807e+06	1.80931e+06	1.32855e+06	1.2451e+06	1.60274e+06	2.08787e+06
19.93_269.2112m/z	269.211	19.934	pos	9-hydroxy-16-oxo-hexadecanoic acid	LMFA01170059	Fatty Acyls	Fatty Acids and Conjugates	M+H-H2O	C16H30O4	47.7	50.3	0.168952	6133.4	5079.2	4534.89	4657.17	4431.62	5774.97	4170.46	4540.08	5364.66	4596.8	5822.03	4164.2	4242.13	6222.67	5858.2	5944.98	4713.63	5581.44	6337.19	4759.12	4075.25	4402.26	4273.7	3414.26	2904.29	4615.78	3270.24	5584.09	2758.35	5856.53	4548.05	4534.57	4290.81	6106.06	6426.4	5563.66	4675.28
6.62_572.5244m/z	572.524	6.61555	pos	DG(15:0/16:0/0:0)[iso2]	LMGL02010426	Glycerolipids	Diradylglycerols	M+NH4	C34H66O5	47.7	45.1	-0.796273	67582	66471.8	56884.2	67945.5	61223.4	10531.1	54898	55895.5	60265	87219.1	143566	81207.9	61854	92500.7	64129.9	58061.5	48132.7	94197.4	115205	102782	70757.4	28268.7	64828.8	16951	16178.2	47026.5	47713.2	3436.04	24099.5	35174.8	70407.8	31695.5	22457	50934	58325.2	30732	32210.6
7.41_704.5211m/z	704.521	7.40803	pos	PA(13:0/22:2(13Z,16Z))	LMGP10010088	Glycerophospholipids	Glycerophosphates	M+NH4	C38H71O8P	47.7	52	-2.03599	26657.1	23009.1	20177.2	21776.4	22418.4	30450.1	56265.7	42254.2	62210.4	32099.3	23567.3	35132.7	58174.8	28981.8	10169.2	53702	38658.8	22351	22760.9	46013.4	37651.9	56262.1	51059.8	15473	12219.8	41388.8	9200.97	15180.4	3942.85	4662.63	11257.7	14330.4	3606.62	1182.98	3412.28	692.414	1177.28
15.33_978.8615n	1017.82	15.3255	pos	TG(20:0/20:5(5Z,8Z,11Z,14Z,17Z)/21:0)[iso6]	LMGL03011774	Glycerolipids	Triradylglycerols	M+NH4, M+Na, M+K	C64H114O6	47.6	41.4	-0.0602856	2.18627e+06	2.18403e+06	2.15451e+06	2.11084e+06	2.08642e+06	6.15626e-06	4328.16	26269.2	1683.37	1696.83	1709.74	9281.42	9762.03	436135	203621	442981	123139	250865	622250	540403	394987	3.57118e+06	4.09472e+06	3.04917e+06	2.44646e+06	2.9722e+06	2.95294e+06	2.34215e+06	3.13916e+06	2.38742e+06	4.16952e+06	2.74523e+06	4.13093e+06	2.85726e+06	4.73578e+06	3.30513e+06	4.03029e+06
11.68_632.5373n	650.571	11.6762	pos	DG(19:1(9Z)/18:2(9Z,12Z)/0:0)[iso2]	LMGL02010529	Glycerolipids	Diradylglycerols	M+NH4, M+Na	C40H72O5	47.5	53.5	-1.04128	22828.3	25831.6	25232	27351	24886.6	1060.65	8598	13425.9	12054.2	4260.47	3958.99	4296.53	3865.8	57829.1	17192.6	18345	10873	17721.4	29595.6	43677.3	31519.4	46248.8	46414.4	34307.7	32095.6	29183.7	42774	17275.3	24964.1	17789.3	112469	13232.9	18926.9	10397	16833.9	5214.18	12391.6
13.53_748.6567n	766.691	13.5291	pos	TG(12:0/14:0/18:1(9Z))[iso6]	LMGL03013217	Glycerolipids	Triradylglycerols	M+NH4, M+K, M+Na	C47H88O6	47.5	46.4	-1.88259	33784	53820.8	19656.5	41735.3	58954.8	191546	309829	302533	472712	195785	221635	167809	139859	319540	258374	164047	175147	93205.2	232754	48286.2	68793.3	173738	8059.38	119365	6.15626e-06	10046.2	6.15626e-06	6917.65	6.15626e-06	37576.8	19732.9	10416.8	6610.51	6.15626e-06	9012.29	6.15626e-06	46557.3
2.44_747.4591m/z	747.459	2.44108	pos	PG(14:0/17:0)	LMGP04010096	Glycerophospholipids	Glycerophosphoglycerols	M+K	C37H73O10P	47.5	53.8	2.48499	4893.07	6327.33	5589.14	3736.7	5243.99	27.8822	83.644	6.15626e-06	6.15626e-06	1618.79	4754.54	3747.44	2534.71	2057.52	4396.87	6742.28	3470.54	1173.78	5727.89	414.985	3866.8	4331.54	5633.44	14231.6	11769.5	13196.3	21074.8	3276.25	18081.2	1166.62	4527.75	7793.9	7415.98	3112.07	4474.1	3838.49	5978.58
3.23_836.5174m/z	836.517	3.2281	pos	PC(16:0/20:4(6E,8Z,11Z,14Z)(5OH[S]))	LMGP20010003	Glycerophospholipids	Oxidized glycerophospholipids	M+K	C44H80NO9P	47.5	49.3	-3.50509	16261.3	15675.1	13439.2	13512.6	9327.41	1425.7	2875.24	657.995	2241.32	863.267	633.52	1993.96	1123.07	1357.81	1201.05	6.15626e-06	1113.6	2934.83	6.15626e-06	906.406	845.201	13901.7	11975.5	12442.9	5365.58	12431.8	8165.42	1014.33	13571.2	5061.97	10950.4	82219.5	62849.9	34926.2	43730.2	34821.2	54179.7
5.40_607.4935m/z	607.493	5.39583	pos	Linoleic acid(d4)	LMFA01030809	Fatty Acyls	Fatty Acids and Conjugates	2M+K	C18H28D4O2	47.5	48.1	-0.603587	3404.31	2498.02	1731.61	2082.22	1923.47	1401.09	4389.27	1131.22	942.135	3236.9	745.768	5064.29	2872.13	7162.56	10704.5	2331.45	2037.16	920.335	3841.61	6012.44	7446.99	1915.13	769.125	5066.12	8455.86	1187.91	3929.59	388.184	5768.06	299.697	298.985	2872.92	861.678	6.15626e-06	6.15626e-06	3.78016	302.675
1.78_314.3416m/z	314.342	1.78148	pos	2-amino-14,16-dimethyloctadecan-3-ol	LMSP01080031	Sphingolipids	Sphingoid bases	M+H	C20H43NO	47.4	41.1	-0.416536	13041.1	11605.8	10910.8	10885	10815.6	13371.6	17845.9	14877.3	18297.2	8485.48	14293.4	13774.5	13324.9	14421.9	14790.1	20541.3	17063.6	11469	13562.6	10536.8	11389	9750.22	10912.1	9177.71	10227.8	7430.91	5749.76	10689.8	7384.6	15475.3	15105.7	18048.5	16262.4	10071.1	12802.8	12936.5	12088.8
13.71_922.7847m/z	922.785	13.7066	pos	TG(18:3(9Z,12Z,15Z)/18:3(9Z,12Z,15Z)/20:1(11Z))[iso3]	LMGL03010722	Glycerolipids	Triradylglycerols	M+NH4	C59H100O6	47.4	74.6	-1.25512	1.22213e+08	1.24436e+08	1.19866e+08	1.22266e+08	1.17312e+08	1.45857e+06	4.82129e+06	1.37318e+07	2.03901e+06	1.33341e+06	1.35821e+06	5.40472e+06	3.47132e+06	5.97198e+07	3.53888e+07	5.51033e+07	2.87963e+07	4.16116e+07	7.22842e+07	5.70308e+07	4.24289e+07	1.52527e+08	1.2357e+08	1.10381e+08	1.09747e+08	1.35381e+08	1.44536e+08	1.43326e+08	1.19471e+08	1.47863e+08	1.50586e+08	1.68776e+08	1.4445e+08	1.81573e+08	1.96256e+08	1.25389e+08	1.99202e+08
15.81_994.8931n	1033.86	15.8051	pos	TG(18:1(9Z)/22:0/22:3(10Z,13Z,16Z))[iso6]	LMGL03011861	Glycerolipids	Triradylglycerols	M+NH4, M+Na, M+K	C65H118O6	47.4	40.1	0.215362	1.3875e+06	1.39174e+06	1.35249e+06	1.36328e+06	1.31859e+06	6.15626e-06	12251.7	17806.6	7467.05	3251	5101.76	14276.8	20313.6	355367	258751	738136	185739	164105	576402	325692	238321	2.22916e+06	2.46005e+06	1.83906e+06	1.52695e+06	1.88423e+06	1.36062e+06	913602	1.54987e+06	1.67023e+06	2.94971e+06	1.81531e+06	2.50016e+06	1.73265e+06	3.83263e+06	2.46718e+06	3.55197e+06
2.07_270.2427m/z	270.243	2.0667	pos	5-octenal	LMFA06000032	Fatty Acyls	Fatty aldehydes	2M+NH4	C8H14O	47.4	40.5	-0.375432	11537.4	10588.7	9847.92	10760.6	10634	14256.5	12194.9	10655.7	11596.1	12086.2	14540.4	11086	13658.7	12934.4	13985	12209.2	13676.6	16426.6	14051.7	9680.66	9162.71	10030.4	6939.35	5283.41	5502.63	8740.28	6019.73	9540.37	5181.2	11891	12932.5	7672.59	8592.8	13182.4	11926.6	8659.73	8988.81
8.95_864.5718n	882.606	8.9533	pos	PI(15:1(9Z)/21:0)	LMGP06010154	Glycerophospholipids	Glycerophosphoinositols	M+NH4, M+Na, M+H	C45H85O13P	47.4	51.3	-1.17812	82396.7	69688.2	49022.1	43851.8	35578.8	6.15626e-06	6.15626e-06	6.15626e-06	6.15626e-06	6.15626e-06	6.15626e-06	6.15626e-06	612.735	13073.5	2206.17	37770.8	1889.69	3661.15	35958.3	11123.2	3427.96	80688.3	111862	48772.9	45498.2	84479	15803.8	44831.9	56546.5	155535	126590	112020	85586.3	81878.2	244788	210180	187040
1.09_258.2426m/z	258.243	1.08577	pos	(E)-8-Tetradecenyl formate	LMFA07010550	Fatty Acyls	Fatty esters	M+NH4	C15H28O2	47.3	42.6	-0.682	5343.01	4772.53	4303.42	4208.77	4551.86	3356.46	4521	4268.57	4315.48	6616.33	7581.45	4490.95	5450.48	6071.28	5978.52	5208.79	4765.31	6634.83	6345.48	5300.13	3655.76	3457.52	5267.59	2607.52	2230.15	3640.8	2743.28	3715.43	1959.79	6449.73	3615.56	3269.91	3055.84	6443.47	6268.03	3618.75	5117.14
1.35_735.4433m/z	735.443	1.3523	pos	PI(13:0/15:1(9Z))	LMGP06010039	Glycerophospholipids	Glycerophosphoinositols	M+H-H2O	C37H69O13P	47.3	44.1	-1.27073	2060.9	5670.43	4055.96	5028.88	3570.44	702.711	6.66548	6.15626e-06	178.038	11.4115	10.1444	491.202	0.00745131	302.056	6.15626e-06	6.15626e-06	6.15626e-06	6.15626e-06	6.15626e-06	6.15626e-06	1029.68	4853.61	1712.82	21465	47330.1	1378.98	24405.6	6.15626e-06	46005.4	6.15626e-06	6.15626e-06	10288	3100.45	6.15626e-06	6.15626e-06	1063.47	1462.2
14.90_924.8133n	963.777	14.9016	pos	TG(18:2(9Z,12Z)/18:2(9Z,12Z)/21:0)[iso3]	LMGL03010962	Glycerolipids	Triradylglycerols	M+NH4, M+Na, M+K	C60H108O6	47.3	44.9	-1.3942	625192	607096	574417	592270	582164	1866.73	35950.7	23375.2	8887.48	18606	15349.5	14605.6	15921.6	146280	84032.8	128573	67580.6	99315.6	238668	158524	92121.5	824526	1.37624e+06	569205	498709	1.26827e+06	966548	589494	640086	973265	1.4696e+06	712659	787917	825805	1.64177e+06	980801	1.05222e+06
1.84_550.3879m/z	550.388	1.83852	pos	PC(20:1(9Z)/0:0)	LMGP01050047	Glycerophospholipids	Glycerophosphocholines	M+H	C28H56NO7P	47.2	45.8	2.15273	4184.13	4005.92	2944.27	4072.4	3346.78	6.15626e-06	6.15626e-06	6.15626e-06	6.15626e-06	6.15626e-06	6.15626e-06	6.15626e-06	227.888	106.06	6.15626e-06	1527.31	257.376	1548.48	831.581	338.583	153.936	10629.8	7131.45	3657.41	5514.77	9177.8	6655.61	5110.48	3910.36	15114.1	16466.9	7470.17	8484.27	6498.66	9127.5	3785.38	4396.29
14.09_924.8004m/z	924.8	14.0948	pos	TG(18:2(9Z,12Z)/18:3(9Z,12Z,15Z)/20:1(11Z))[iso6]	LMGL03010657	Glycerolipids	Triradylglycerols	M+NH4	C59H102O6	47.2	68	-1.12906	1.18167e+08	1.15245e+08	1.11486e+08	1.03268e+08	1.15086e+08	904834	3.22296e+06	1.00511e+07	1.45688e+06	967854	925412	4.26307e+06	2.58022e+06	5.21263e+07	3.07044e+07	5.2013e+07	2.5269e+07	3.48531e+07	6.97473e+07	5.50749e+07	3.83895e+07	1.3953e+08	1.5761e+08	1.23343e+08	1.28217e+08	1.70636e+08	1.33166e+08	1.26493e+08	1.30991e+08	1.52061e+08	1.70211e+08	1.43543e+08	1.63149e+08	1.19192e+08	1.96218e+08	1.49913e+08	1.75468e+08
12.70_864.7058m/z	864.706	12.6953	pos	TG(14:1(9Z)/18:3(9Z,12Z,15Z)/20:4(5Z,8Z,11Z,14Z))[iso6]	LMGL03014832	Glycerolipids	Triradylglycerols	M+NH4	C55H90O6	47.1	39.8	-2.06022	1.82845e+06	1.73265e+06	1.7102e+06	1.64586e+06	1.72585e+06	2586.49	3636.81	23250.5	9714.38	1280.11	1468.69	3400.56	7630.63	283241	154033	220562	55661.5	254835	470007	829565	574411	2.10517e+06	1.90164e+06	2.95112e+06	2.91464e+06	2.28477e+06	3.44891e+06	2.30105e+06	2.82855e+06	1.30727e+06	4.94891e+06	2.41905e+06	3.28091e+06	1.88644e+06	2.0738e+06	2.46219e+06	2.96586e+06
15.50_992.8775n	1031.84	15.4986	pos	TG(18:2(9Z,12Z)/22:0/22:3(10Z,13Z,16Z))[iso6]	LMGL03011927	Glycerolipids	Triradylglycerols	M+NH4, M+Na, M+K	C65H116O6	47.1	43.4	0.348868	2.79699e+06	2.69311e+06	2.60271e+06	2.50683e+06	2.63373e+06	6.15626e-06	1787.32	27015.1	2010.14	6.15626e-06	6.15626e-06	2425.99	14114.1	722650	392845	1.19897e+06	341210	386047	1.11101e+06	862796	635524	5.00653e+06	4.32346e+06	4.07202e+06	3.67296e+06	3.81058e+06	2.81414e+06	2.34895e+06	3.64123e+06	2.50916e+06	4.52009e+06	3.59743e+06	5.24826e+06	3.14578e+06	5.83332e+06	4.46408e+06	4.74534e+06
6.20_561.4878m/z	561.488	6.1958	pos	DG(15:1(9Z)/18:1(9Z)/0:0)[iso2]	LMGL02010456	Glycerolipids	Diradylglycerols	M+H-H2O	C36H66O5	47.1	48.8	0.190443	2395.29	2297.2	1003.15	1401.52	1510.64	6.15626e-06	6.15626e-06	6.15626e-06	6.15626e-06	6.15626e-06	6.15626e-06	6.15626e-06	6.15626e-06	6.15626e-06	6.15626e-06	6.15626e-06	6.15626e-06	6.15626e-06	6.15626e-06	6.15626e-06	238.81	1953.97	4482.27	8691.2	6693.89	4446.56	6198.53	2887.14	3067.75	8146.93	6541.84	3904.05	3098.7	4264.55	2952.12	10779	8109.34
8.05_688.5034n	706.537	8.05357	pos	PA(16:0/19:1(9Z))	LMGP10010194	Glycerophospholipids	Glycerophosphates	M+NH4, M+Na, 2M+H, 2M+NH4, 2M+Na, M+H	C38H73O8P	47.1	38.5	-1.33282	4.78602e+06	4.61855e+06	4.53685e+06	4.34628e+06	4.42272e+06	280168	402897	305019	199511	362016	398686	448476	529490	1.08445e+06	583226	764102	944349	1.83564e+06	1.61356e+06	1.34857e+06	1.69104e+06	3.88839e+06	3.66985e+06	5.2686e+06	4.61236e+06	9.59287e+06	7.27352e+06	7.11694e+06	7.28043e+06	9.49255e+06	1.16933e+07	9.7853e+06	9.52271e+06	7.29243e+06	6.94968e+06	1.31908e+07	1.12059e+07
8.92_739.5123n	740.52	8.9152	pos	PE(20:4(5Z,8Z,11Z,14Z)/16:0)	LMGP02011174	Glycerophospholipids	Glycerophosphoethanolamines	M+H, M+Na	C41H74NO8P	47.1	54.3	-3.95161	7169.52	5215.38	7715.61	5125.86	5649.53	6.15626e-06	6.15626e-06	6.15626e-06	6.15626e-06	6.15626e-06	6.15626e-06	6.15626e-06	6.15626e-06	6.15626e-06	6.15626e-06	6.15626e-06	6.15626e-06	6.15626e-06	6.15626e-06	6.15626e-06	6.15626e-06	6.15626e-06	345.6	10567.5	2875.38	4780.48	2133.89	6.15626e-06	1551.65	1876.33	73598.8	101511	87097.6	6.15626e-06	2470.32	20870.4	24682.6
0.62_272.1490m/z	272.149	0.61715	pos	methyl 4-[2-(2-formyl-vinyl)-3-hydroxy-5-oxo-cyclopentyl]-butanoate	LMFA01050152	Fatty Acyls	Fatty Acids and Conjugates	M+NH4	C13H18O5	47	42.1	-1.13971	18019.2	15634.2	15271.8	14576.8	15657.9	39398.2	43325.4	47056	42726.4	29468.2	32009.9	39880.3	26722.6	51562.9	32758.4	57641.1	45405.4	21415	77374	45534.2	43045	4770.64	5014.68	2145.47	2623.79	8841.73	3199.29	6041.82	2677.59	2596.76	1299.88	1204.72	1258.82	1574.32	1187.73	3071.39	392.079
16.28_984.9082n	1023.87	16.2824	pos	TG(18:1(9Z)/21:0/22:1(13Z))[iso6]	LMGL03011714	Glycerolipids	Triradylglycerols	M+NH4, M+K, M+Na	C64H120O6	47	39.7	-0.285252	133418	132428	132883	120178	132495	6.15626e-06	6.15626e-06	6.15626e-06	6.15626e-06	6.15626e-06	6.15626e-06	1631.02	6.15626e-06	10144.8	6654.83	5704.11	29.9445	2121.38	6268.76	7205.64	4379.87	38314.5	109857	87883.3	60865.2	61885.7	58295.2	13443.4	60339	284279	504825	152658	299623	271558	606293	313437	824281
4.01_710.4876n	728.521	4.00802	pos	PA(18:4(6Z,9Z,12Z,15Z)/19:0)	LMGP10010440	Glycerophospholipids	Glycerophosphates	M+H, M+NH4	C40H71O8P	47	45.6	-1.51312	40969.2	42334.1	45639.6	41724.1	46647.6	1054.66	762.724	1978.59	3495	694.438	488.58	305.85	3617.66	711.308	6.15626e-06	6.15626e-06	5188.58	7950.13	6196.01	37882.1	2236.99	17422.4	8597.43	94373.8	88143.4	30643.2	71863	35097.4	126244	16356.6	10315.2	112302	212135	39837.7	71564.9	193595	164691
6.47_770.5094m/z	770.509	6.4717	pos	PE(13:0/22:1(11Z))	LMGP02010402	Glycerophospholipids	Glycerophosphoethanolamines	M+K	C40H78NO8P	47	56.5	-0.318236	3447.71	1141.17	1685.44	2342.01	2426.62	6.15626e-06	6.15626e-06	52.3682	32.3061	6.15626e-06	142.701	6.15626e-06	793.104	6.15626e-06	6.15626e-06	6.15626e-06	6.15626e-06	337.792	427.413	6.15626e-06	6.15626e-06	974.09	7308.6	2361.17	936.269	13724.3	4327.48	815.467	7986.16	8196.22	21940.3	18221.3	8607.19	7076.73	13758.3	6929.19	7783.06
9.46_811.6084n	812.616	9.45502	pos	PC(18:0/20:3(5Z,11Z,14Z))	LMGP01010795	Glycerophospholipids	Glycerophosphocholines	M+H, M+Na, M+K	C46H86NO8P	47	41	-0.92032	346547	306856	295749	301226	294400	776.44	2927.4	1313.3	5367.32	1829.55	1015.3	1093.32	3526.99	39253.7	19171.2	28512.1	15300.8	3972.68	29412.6	7699.02	13983.8	1.14657e+06	430209	462684	284384	650672	454794	376483	517071	399310	426401	634537	1.12888e+06	191179	550937	329569	550971
15.44_966.8612n	1005.82	15.4406	pos	TG(18:2(9Z,12Z)/20:0/22:2(13Z,16Z))[iso6]	LMGL03011518	Glycerolipids	Triradylglycerols	M+Na, M+K, M+NH4	C63H114O6	46.9	38.2	-0.309999	4.80333e+06	4.65504e+06	4.52186e+06	4.53205e+06	4.55804e+06	20514.9	91174.6	170546	105125	72085.6	88247.8	95691.1	116492	1.37911e+06	967314	2.1614e+06	760494	747408	2.05454e+06	1.40745e+06	1.01721e+06	7.41667e+06	8.63738e+06	5.39497e+06	5.07833e+06	7.84886e+06	5.60285e+06	3.95006e+06	5.59435e+06	6.16e+06	1.0429e+07	5.86314e+06	7.92227e+06	4.96752e+06	1.149e+07	8.39106e+06	9.85166e+06
0.91_518.3247m/z	518.325	0.914083	pos	PC(18:3(9Z,12Z,15Z)/0:0)	LMGP01050038	Glycerophospholipids	Glycerophosphocholines	M+H	C26H48NO7P	46.8	42	1.14578	5280.39	5223.37	5056.69	4931.77	4349.2	6.15626e-06	1064.82	6.15626e-06	346.573	1926.94	6.15626e-06	6.15626e-06	6.15626e-06	1547.04	6.15626e-06	1617.9	6.15626e-06	3695.13	3324.42	361.011	6.15626e-06	12943.6	4875.48	1630.53	884.394	6735.52	4009.9	4590.17	1508.36	29549.2	5670.36	3754.21	21020.6	8397.96	23159.4	6461.3	3607.91
1.97_830.5897m/z	830.59	1.97152	pos	PS(17:0/22:2(13Z,16Z))	LMGP03010246	Glycerophospholipids	Glycerophosphoserines	M+H	C45H84NO10P	46.8	53.1	-1.06048	7965.06	6045.11	2623.53	4975.95	3323.68	6956.05	6832.5	8646.64	13938	7141.16	13983.4	4119.87	5468.4	12113.7	10838.7	13158.1	6895.99	7000.29	15438.5	3191.91	1428.44	6077.95	10918.7	1812.46	6.15626e-06	4983.69	2027.2	6471.29	6.15626e-06	7659.99	7055.26	3132.41	3185.01	5949.73	11654.7	4973.37	11953.5
13.21_746.6405n	785.605	13.2117	pos	TG(14:0/14:1(9Z)/16:1(9Z))[iso6]	LMGL03014140	Glycerolipids	Triradylglycerols	M+NH4, M+K	C47H86O6	46.8	44.8	-2.53818	9077.46	13946.4	10460.6	7814.6	8646.53	74734.8	100237	94336.2	183976	52391.7	84231.9	35164.3	25345.8	101990	70007.1	49300.9	66307.9	31860.1	49535.2	9956.62	17741.6	57920	10332.2	6205.07	6.15626e-06	6.15626e-06	6.15626e-06	6.15626e-06	6.15626e-06	5658.85	6.15626e-06	6.15626e-06	6.15626e-06	6.15626e-06	6.15626e-06	6.15626e-06	6.15626e-06
6.26_721.4771m/z	721.477	6.25983	pos	PA(16:0/20:3(8Z,11Z,14Z))	LMGP10010905	Glycerophospholipids	Glycerophosphates	M+Na	C39H71O8P	46.8	50.4	-1.1425	7800.59	6112.39	4470.59	8867.35	7610.78	6.15626e-06	684.879	897.739	6.15626e-06	6.15626e-06	6.15626e-06	396.928	712.153	3009.95	6.15626e-06	6.15626e-06	1221.91	952.3	5821.34	1468.92	3193.2	21087.2	10255	18139.3	17080.4	22960	29294	21321.7	13385.3	6882.97	8714.67	5425.54	8362.53	1923.55	6154.29	4037.95	5798.11
7.02_699.4948m/z	699.495	7.01948	pos	PA(18:0/16:0)	LMGP10010888	Glycerophospholipids	Glycerophosphates	M+Na	C37H73O8P	46.8	48.4	1.85166	8123.2	7938.85	5603.91	5145.69	3544.11	511.085	2685.98	4073.33	8288.06	2706.97	2029.8	5399.41	8108.7	8494.92	813.664	28730.7	7773.12	3782.18	8987.21	21188.4	15374.6	37927.7	27275.4	12833.3	12762.6	17360.8	3377.59	10006.4	4838.62	1743.22	3245.29	10128.7	6799.5	6.15626e-06	1153.72	6.15626e-06	423.91
0.82_414.3212m/z	414.321	0.819067	pos	PGF2alpha isopropyl ester	LMFA03010076	Fatty Acyls	Eicosanoids	M+NH4	C23H40O5	46.7	41.6	-0.607835	15732.1	24536.8	28477.8	33581.2	30416	28767.7	60765.9	9261.54	3903.9	36862.9	14738.7	46418.4	44677.4	22981.1	18831.8	11063.7	17348.7	16607	38564.1	78628.7	67192	36797.7	35578.7	27386.5	27765.3	54054.1	32846.4	102767	27774	7035.32	17258.9	8068.07	2802.78	6436.82	3114.01	967.566	2364.78
1.12_580.4206m/z	580.421	1.12393	pos	Cholesterol glucuronide	LMST05010043	Lipids and lipid-like molecules	Steroids and steroid derivatives	M+NH4	C33H54O7	46.7	44.7	-0.249627	8956.61	6941.17	5815.86	5886.59	6787.18	6.15626e-06	777.49	6.15626e-06	234.464	6.15626e-06	316.801	6.15626e-06	6.15626e-06	2126.45	336.843	1480.76	6.15626e-06	988.369	4101.35	3979.03	7411.43	24766.6	18128.6	19161.8	32275.3	10495.7	15388.1	10501.4	12843	6.15626e-06	1598.33	7899.95	611.942	819.063	839.982	295.269	6.15626e-06
14.13_790.7049n	808.739	14.1336	pos	TG(14:0/16:0/17:1(9Z))[iso6]	LMGL03014223	Glycerolipids	Triradylglycerols	M+NH4, M+K	C50H94O6	46.7	40.6	-0.177034	79465	120530	86439.4	104242	122782	419310	379982	415102	747415	304287	356953	202762	194699	223809	256056	246553	323124	218150	226564	116113	161303	251660	7804.02	43487.9	14953.7	21704.6	4976.82	22153.1	3559.44	42191	10473.3	31034.1	25737.1	33640.1	6.15626e-06	6.15626e-06	19401
15.77_968.8768n	1007.84	15.7668	pos	TG(18:1(9Z)/20:2(11Z,14Z)/22:0)[iso6]	LMGL03011338	Glycerolipids	Triradylglycerols	M+NH4, M+Na, M+K	C63H116O6	46.7	36.3	-0.366787	1.20298e+06	1.22458e+06	1.18703e+06	1.20111e+06	1.15075e+06	2302.33	11352.9	33823.4	17255.3	11441.1	9791.56	35505.1	42906.9	330295	254434	476263	152472	171819	575782	286427	222193	1.36739e+06	2.17145e+06	1.34806e+06	1.20992e+06	1.87603e+06	1.24399e+06	777603	1.2765e+06	1.85687e+06	3.0139e+06	1.70509e+06	2.6002e+06	1.2947e+06	3.74706e+06	2.48499e+06	2.64979e+06
19.99_257.1472m/z	257.147	19.991	pos	4R-aminopentanoic acid	LMFA01100021	Fatty Acyls	Fatty Acids and Conjugates	2M+Na	C5H11NO2	46.7	38.5	0.293854	18143.4	11009.6	8845.08	8565.27	7393.29	13039.7	8539.3	8904.41	17482.8	15503.9	21729.8	9188.65	9871.7	21390.6	17019.3	19223	11869.1	10190.8	18927.1	10159.3	8971.23	9607.71	7103.94	5626.67	5018.65	6966.34	6183.31	10534	4535.75	8822.28	7592.5	9328.72	7270.75	14963	13231.8	10060.3	7716.93
12.14_696.6491m/z	696.649	12.1359	pos	DG(18:1(9Z)/22:0/0:0)[iso2]	LMGL02010156	Glycerolipids	Diradylglycerols	M+NH4	C43H82O5	46.6	48.6	-1.43324	7122.66	4797.14	4245.71	2826.64	2265.74	9357.79	19571.5	16329.9	18054.7	20987.2	11806.5	13084.7	21738.3	26816.8	22961.5	27153.3	25748.6	13495.1	16891	10485.4	10859.4	36.3822	6.15626e-06	6.15626e-06	6.15626e-06	6.15626e-06	6.15626e-06	6.15626e-06	6.15626e-06	6.15626e-06	6.15626e-06	6.15626e-06	6.15626e-06	6.15626e-06	6.15626e-06	6.15626e-06	6.15626e-06
15.94_930.8603n	969.824	15.9387	pos	TG(15:0/20:1(11Z)/22:0)[iso6]	LMGL03015283	Glycerolipids	Triradylglycerols	M+NH4, M+K, M+Na	C60H114O6	46.6	41.3	-1.3473	145915	138817	134008	123709	121156	31221.6	44616.3	63348.4	106708	34200.2	40893.9	20191.6	23223.1	65912.9	50956.3	73900.5	51228.1	26916.2	69967.9	36411.2	35223.6	136839	110855	96720.8	55451.3	107093	53529.6	40795.6	50802.1	171861	321597	147354	230769	181279	249204	210820	317548
7.29_809.5928n	810.6	7.29262	pos	PC(18:0/20:4(5Z,8Z,11Z,14Z))	LMGP01010802	Glycerophospholipids	Glycerophosphocholines	M+H, M+Na, M+K	C46H84NO8P	46.6	39.5	-0.856518	341713	291970	313212	286186	302356	60366.8	69324.4	56855.1	80467.5	97644.4	87896.5	15145.6	24010	66110.1	58850	114294	78800	53573.2	53752.7	17526.3	23202.3	1.41184e+06	695720	229403	173361	715907	532964	435067	361165	379222	440942	331542	399492	226140	556416	170444	317776
1.18_308.2349n	309.242	1.18118	pos	methyl 9,10-epoxy-12,15-octadecadienoate	LMFA01070012	Fatty Acyls	Fatty Acids and Conjugates	M+H, M+K, M+Na	C19H32O3	46.5	36.4	-0.842453	199620	180263	168041	164995	168458	15019.8	40002.4	19616	16381.4	28257.9	29563.1	66783.6	67269.5	84854.1	62988.3	92746.8	61633.6	66124.6	112936	190469	227013	176638	253563	513325	770628	200574	216864	137367	453465	28894.3	56566	266448	87720.1	18204.2	39128.2	49464.9	32683.1
[truncated: 1,133 more rows]
